# Supplementary material for: A meta-analysis study of the robustness and universality of gut microbiome-metabolome associations
Source: Microbiome. 2021 Oct 12;9:203. doi: 10.1186/s40168-021-01149-z (PMC8507343; doi:10.1186/s40168-021-01149-z)
Supplement: Supplementary file 2 — Additional file 1: Supplementary Table S1. Description of studies included in the analysis (expansion of Table 1). Table S2. 16S/WGSS data processing notes per dataset. Table S3. Unified genera processing notes. Table S4. Metabolomics processing notes per dataset. Table S5. Metabolite predictability per dataset. Table S6. Random-effects models results. Table S7. Genus feature contributions by permutation analysis. Table S8. Consistent genera contributors. Table S9. Subgroup meta-analysis results. [file 40168_2021_1149_MOESM2_ESM.xlsx]

## Sheet: Table of Contents
Supplementary tables - table of contents:
Table S1	Description of studies included in the analysis (expansion of Table 1)
Table S2	16S/WGSS data processing notes per dataset
Table S3	Unified genera processing notes
Table S4	Metabolomics processing notes per dataset
Table S5	Metabolite predictability per dataset
Table S6	Random-effects models results
Table S7	Genus feature contributions by permutation analysis
Table S8	Consistent genera contributors
Table S9	Subgroup meta-analysis results

## Sheet: Table S1
Supplementary Table S1: Description of studies included in the analysis (expansion of Table 1)
(1) The “Dataset ID” is formatted as following: <First author>_<Short cohort description>_<Year of publication>.
(2) Numbers represent only those samples/subjects with both metabolomics data and microbiome data. In some cases additional sample/subject filtering was applied (see comments and Methods section);
(3) Only the data used for this meta-analysis is considered (some studies include both 16S and WGS for example)
(4) For pyrosequencing datasets, the given numbers are medians (marked by * as well)
(5) In raw sequencing files
Dataset ID (1)	Cohort description	N (Subjects) (2)		N (Samples) (2)		Microbiome data						Metabolome data			Metadata location	Ref.	Comments
		Controls	Cases	Controls	Cases	16s [target PCR region] / WGSS (3)	Sequencing platform	Paired-end Y/N	Reads length (4)	Sequencing depth (Avg. number of reads per sample) (5)	Data location	Targeted / untargeted	Instrument	Data location
YACHIDA_CRC	Patients who underwent colonoscopy, with findings from normal to stage 4 colorectal cancer.	127	220	127	220	WGSS	HiSeq2500	Y	150	49M	DDBJ Sequence Read Archive DRA006684 and DRA008156 / Paper SI	Targeted	CE-TOFMS	Paper SI	Paper SI	Metagenomic and metabolomic analyses reveal distinct stage-specific phenotypes of the gut microbiota in colorectal cancer
FRANZOSA_IBD	Inflammatory bowel disease patients and controls (PRISM cohort).	56	157	56	157	WGSS	HiSeq2500	Y	2 X 101	NA	NCBI BioProject ID PRJNA400072 / Paper SI	Untargeted	LC-MS	Paper SI	Paper SI	Gut microbiome structure and metabolic activity in inflammatory bowel disease
SINHA_CRC	Colorectal cancer patients and controls.	89	42	89	42	16S V3-V4	454	NA	NA	5K	Paper SI	Untargeted	HPLC-GC/MS-MS	Paper SI	Paper SI	Faecal Microbiota, Faecal Metabolome, and Colorectal Cancer Interrelations	Raw 16S data was unavailable (processed data was used instead).
HE_INFANTS_MFGM	Infants over several time points during the 1st year of life, either breast-fed, formula-fed, or experimental formula fed.	68 (see comments)	NA	68	NA	16S V4	MiSeq	Y	250	33K	Qiita (Study ID 12021)	Targeted	NMR	Sent by authors	Qiita (Study ID 12021)	Faecal microbiome and metabolome of infants fed bovine MFGM supplemented formula or standard formula with breast-fed infants as reference: a randomized controlled trial	We used only the samples from month 12 per infant, who also consumed complementary foods.
iHMP_IBD	HMP2 (integrative HMP) cohort: Inflammatory bowel disease patients who were profiled several times over the course of a year.	26	79	72	212	WGSS	HiSeq 2000/2500	Y	2 X 101	NA	iHMP website (ibdmdb.org)	Untargeted	LC-MS (four methods)	iHMP website (ibdmdb.org)	iHMP website (ibdmdb.org)	Multi-omics of the gut microbial ecosystem in inflammatory bowel diseases
JACOBS_IBD_RELATIVES	Inflammatory bowel disease patients and their first degree relatives of patients with IBD.	54	NA	54	NA	16S V4	HiSeq2000	N	100	620K	NCBI BioProject ID PRJNA324147	Untargeted	UPLC-ToFMS	Sent by authors	Sent by authors	A Disease-Associated Microbial and Metabolomics State in Relatives of Pediatric Inflammatory Bowel Disease Patients	Cases were excluded as there were less than 40.
POYET_BIO_ML	Longitudinal samples from healthy donors to the Broad Institute-OpenBiome Microbiome Library (BIO-ML).	83	NA	141	NA	WGSS + 16S V4	WGSS - HiSeq2500; 16S - MiSeq	Y	2 X 101	WGSS - 15M;	NCBI BioProject ID PRJNA544527	Untargeted	LC-MS (four methods)	Metabolomics Workbench Project ID PR000804	Paper SI	A library of human gut bacterial isolates paired with longitudinal multiomics data enables mechanistic microbiome research	Only 16S data was used.
ERAWIJANTARI_GASTRIC_CANCER	Patients who underwent colonoscopy, half of which with a history of gastrectomy for gastric cancer and no signs of gastric cancer recurrence.	NA (see comments)	42	NA	42	WGSS	HiSeq2500	Y	2 X 150	58M	Paper SI	Targeted	CE-TOFMS	Sent by authors	Sent by authors	Influence of gastrectomy for gastric cancer treatment on faecal microbiome and metabolome profiles	The control subjects were shared with YACHIDA_CRC study hence excluded.
KIM_ADENOMAS	Patients with advanced colorectal adenomas, colorectal cancer, and controls.	102	138	102	138	16S V3-V5	MiSeq	Y	2 X 300	36K	Sent by authors	Untargeted	UPLC-MS/MS	Paper SI	Paper SI	Faecal Metabolomic Signatures in Colorectal Adenoma Patients Are Associated with Gut Microbiota and Early Events of Colorectal Cancer Pathogenesis
MARS_IBS	Longitudinal samples (over 6 months) from patients with Irritable Bowel Syndrome and controls.	24	51	70	143	WGSS	HiSeq 2500 / NextSeq	N	100	414K	Mendeley (https://doi.org/10.17632/29n2z5r5ph.3)	Targeted	NMR + LC-MS/MS	Mendeley (https://doi.org/10.17632/29n2z5r5ph.3)	Paper SI	Longitudinal Multi-omics Reveals Subset-Specific Mechanisms Underlying Irritable Bowel Syndrome

## Sheet: Table S2
Supplementary Table S2: 16S/WGSS data processing notes per dataset
(1) ‘Yes’ indicates that the raw data required demultiplexing, ‘No’ indicates it was already demultiplexed;
(2) ‘Right trimming’ is the length to which all sequences were trimmed as part of the DADA2 algorithm. Reads with shorter lengths are discarded. For most datasets we chose to trim sequences to the location where the median quality dropped below 30. In cases of relatively high-quality reads, we chose a threshold so that we maintain at least 99.9% of the reads. In cases of relatively low-quality re…
(3) ‘Left trimming’ is the number of nt’s trimmed from the beginning of each sequence in order to remove primers/adapters;
(4) ‘Yes’ indicates that paired end reads were merged, as part of DADA pipeline. ‘No’ indicates that even though raw data included paired reads, only forward reads were chosen due to inability to maintain a high-quality overlap required for merging. ‘NA’ indicates the data was single-end;
(5) The rest were grouped into an "unclassified" category;
Dataset ID	16S data processing										WGSS data
	Raw data available	Raw data preparation and denoising				Denoising statistics			Taxonomy annotation		Metaphlan2 table available
		Demultiplexed (1)	Right trimming (2)	Left trimming (3)	Merged paired ends (4)	Avg. high-quality (denoised) sequences per sample)	# of samples with less than 1000 denoised reads	Number of ASVs	Taxonomy annotation method	Avg % of sequences assigned to genus-level taxonomy per sample (5)
YACHIDA_CRC	-	-	-	-	-	-	-	-	-	-	Yes
FRANZOSA_IBD	-	-	-	-	-	-	-	-	-	-	Yes
SINHA_CRC	No, QIIME-based genus-level taxonomy was used instead	-	-	-	-	-	-	-	OTU clustering and alignment to IMG/GG GreenGenes genomes (QIIME)	0.6	-
HE_INFANTS_MFGM	Yes	Yes	292	No	Already paired in the raw data obtained	10.2K	0	2.8K	Trained a NB classifier (QIIME2)	0.94	-
iHMP_IBD	-	-	-	-	-	-	-	-	-	-	Yes
JACOBS_IBD_RELATIVES	Yes	No	101	No	NA	537K	0	3.7K	Trained a NB classifier (QIIME2)	0.92	-
POYET_BIO_ML	Yes	No	Forward - 150, Reverse - 142	Forward - 5, Reverse - 10	Yes	32.3K	0	1.6K	Trained a NB classifier (QIIME2)	0.97	-
ERAWIJANTARI_GASTRIC_CANCER	-	-	-	-	-	-	-	-	-	-	Yes
KIM_ADENOMAS	Yes	No	231	No	No	21.5K	0	3.6K	Trained a NB classifier (QIIME2)	0.89	-
MARS_IBS	-	-	-	-	-	-	-	-	-	-	No, BURST-based species-level taxonomy was used instead

## Sheet: Table S3
Supplementary Table S3: Unified genera processing notes
(1) For each dataset, we group together all entities in the taxonomic profile that are not classified at the genus level (for various reasons), into a new "unclassified" entity. Here we report the mean relative abundance (%) of the unclassified entity in each dataset.
(2) Definition of rare genera is given in the methods section.
(3) Including an "unclassified" entity.
Dataset ID	Mean relative abundance of unclassified genera (1)	Number of rare genera removed (2)	Final number of genera in dataset (3)
YACHIDA_CRC	0.02	115	38
FRANZOSA_IBD	0.04	25	33
SINHA_CRC	0.39	31	24
HE_INFANTS_MFGM	0.06	94	37
iHMP_IBD	0.01	89	28
JACOBS_IBD_RELATIVES	0.08	206	51
POYET_BIO_ML	0.03	124	45
ERAWIJANTARI_GASTRIC_CANCER	0.02	74	38
KIM_ADENOMAS	0.11	159	47
MARS_IBS	0.08	648	47

## Sheet: Table S4
Supplementary Table S4: Metabolomics processing notes per dataset
(1) Here we detail the cases in which a metabolite HMDB identification was marked as lower-confidence. This could happen for any of the following reasons: metabolite annotations were marked as "representative" in the original data, ambiguous MetaboAnalyst mappings, ambiguous identifications in original data, suspected typo in metabolite name, etc.
Dataset ID	Metabolite identifications included in the available data	Mapping to HMDB	Low confidence mappings (1)	Number of metabolites in obtained data	Number of HMDB-identified metabolites (non-unique)
YACHIDA_CRC	Metabolites were identified by name and most also had KEGG ID's.	MetaboAnalyst	Metabolites for which there was a discrepancy between MetaboAnalyst-based KEGG identification and original author-provided KEGG were marked "lower confidence".	446	408
FRANZOSA_IBD	Metabolites were identified by mass, retention time, and for annotated metabolites - names as well, for each of the four LC-MS modes.	MetaboAnalyst + manual mapping for additional metabolites (validation by name + mass)	Metabolites with ambiguous identifications in the original data (identified as "metabolite 1 / metabolite 2") were duplicated, given both HMDB identifiers, and marked as "lower confidence".	8860	294
SINHA_CRC	Untargeted. Annotated metabolites were identified by name only.	MetaboAnalyst + manual mapping for additional metabolites	Metabolites with ambiguous identifications in the original data (identified as "metabolite 1 / metabolite 2") were duplicated, given both HMDB identifiers, and marked as "lower confidence". In addition, several metabolites that did not map automatically with MetaboAnalyst and were assumed to have typos, were mapped to the presumably correct metabolite (also validated by mass), but nevertheless ma…	531	351
HE_INFANTS_MFGM	Metabolites were identified by name only.	MetaboAnalyst + manual mapping for additional metabolites	None	113	113
iHMP_IBD	Metabolites were identified by mass, retention time, and for annotated metabolites - HMDB ID's and names as well, for each of the four LC-MS modes. Some HMDBs were marked as "representative ID's" (lower confidence in annotation).	Provided in data	Metabolites for which the provided HMDB ID was marked as "representative ID" were marked as "lower confidence".	81862	507
JACOBS_IBD_RELATIVES	Metabolites were identified by mass and retention time, in either positive or negative ionization mode. A subset was validated against reference standards and annotated by name.	MetaboAnalyst + manual mapping for additional metabolites (validation by name + mass)	Metabolites for which there was a discrepancy between MetaboAnalyst-based HMDB and metabolite mass provided in original data were marked "lower confidence".	4626	45
POYET_BIO_ML	Metabolites were identified by name only.	MetaboAnalyst + manual mapping for additional metabolites	Metabolites with ambiguous identifications in the original data (identified as "metabolite 1 / metabolite 2") were duplicated, given both HMDB identifiers, and marked as "lower confidence".	505	313
ERAWIJANTARI_GASTRIC_CANCER	Metabolites were identified by name and most also had KEGG ID's.	MetaboAnalyst	Metabolites for which there was a discrepancy between MetaboAnalyst-based KEGG identification and original author-provided KEGG were marked "lower confidence".	418	387
KIM_ADENOMAS	Metabolites were identified by name only.	MetaboAnalyst + manual mapping for additional metabolites	Metabolites with ambiguous identifications in the original data (identified as "metabolite 1 / metabolite 2") were duplicated, given both HMDB identifiers, and marked as "lower confidence". Metabolites marked with a "*" were also marked as "lower confidence".	474	410
MARS_IBS	Metabolites were identified by name only.	MetaboAnalyst + manual mapping for additional metabolites	None	43	40

## Sheet: Table S5
Supplementary Table S5: Metabolite predictability per dataset
* This table includes all results from the machine learning pipeline, on both "healthy/control" and "disease/case" datasets, for any metabolite that appeared in at least 3 distinct (original) datasets. Note: the main analysis in the paper was performed only on metabolites that appeared in at least 3 different "healthy/control" datasets.
(1) Leave-one-out cross-validation results
Dataset	HMDB ID	Metabolite Name	Number of genus features in model	Spearman rho - actual vs. predicted values (averaged over multiple runs) (1)	Spearman P value	Spearman FDR-corrected P value	Low confidence HMDB annotation flag
ERAWIJANTARI_GC_DISEASE	HMDB0011757	N-Acetylvaline	35	0.00806958	0.921603	0.927666	FALSE
ERAWIJANTARI_GC_DISEASE	HMDB0003334	Symmetric dimethylarginine	35	-0.0346801	0.828224	0.927666	FALSE
ERAWIJANTARI_GC_DISEASE	HMDB0001185	S-Adenosylmethionine	35	-0.114914	0.481265	0.791758	FALSE
ERAWIJANTARI_GC_DISEASE	HMDB0000148	L-Glutamic acid	35	-0.23601	0.133437	0.395646	FALSE
ERAWIJANTARI_GC_DISEASE	HMDB0000123	Glycine	35	0.102601	0.522508	0.831384	FALSE
ERAWIJANTARI_GC_DISEASE	HMDB0000161	L-Alanine	35	0.0828296	0.601291	0.854207	FALSE
ERAWIJANTARI_GC_DISEASE	HMDB0000254	Succinic acid	35	0.225314	0.154212	0.426492	FALSE
ERAWIJANTARI_GC_DISEASE	HMDB0000182	L-Lysine	35	-0.3865	0.0139696	0.164411	FALSE
ERAWIJANTARI_GC_DISEASE	HMDB0000191	L-Aspartic acid	35	-0.353213	0.0235853	0.190034	FALSE
ERAWIJANTARI_GC_DISEASE	HMDB0000517	L-Arginine	35	0.304927	0.0517511	0.263931	FALSE
ERAWIJANTARI_GC_DISEASE	HMDB0000641	L-Glutamine	35	0.0755815	0.642051	0.854207	FALSE
ERAWIJANTARI_GC_DISEASE	HMDB0000187	L-Serine	35	0.199417	0.212898	0.534873	FALSE
ERAWIJANTARI_GC_DISEASE	HMDB0000696	L-Methionine	35	-0.00410015	0.940665	0.940665	FALSE
ERAWIJANTARI_GC_DISEASE	HMDB0000214	Ornithine	35	0.167588	0.289396	0.614966	FALSE
ERAWIJANTARI_GC_DISEASE	HMDB0000929	L-Tryptophan	35	0.0296734	0.851992	0.927666	FALSE
ERAWIJANTARI_GC_DISEASE	HMDB0000159	L-Phenylalanine	35	0.0946925	0.554765	0.854207	FALSE
ERAWIJANTARI_GC_DISEASE	HMDB0000158	L-Tyrosine	35	-0.0106474	0.912268	0.927666	FALSE
ERAWIJANTARI_GC_DISEASE	HMDB0000294	Urea	35	-0.109881	0.497828	0.810295	FALSE
ERAWIJANTARI_GC_DISEASE	HMDB0000056	beta-Alanine	35	-0.248094	0.144307	0.416584	FALSE
ERAWIJANTARI_GC_DISEASE	HMDB0000300	Uracil	35	-0.163558	0.306788	0.637235	FALSE
ERAWIJANTARI_GC_DISEASE	HMDB0000097	Choline	35	0.452881	0.00307558	0.0672234	FALSE
ERAWIJANTARI_GC_DISEASE	HMDB0000134	Fumaric acid	35	0.299126	0.0592756	0.292554	FALSE
ERAWIJANTARI_GC_DISEASE	HMDB0000687	L-Leucine	35	-0.0229812	0.881677	0.927666	FALSE
ERAWIJANTARI_GC_DISEASE	HMDB0001414	Putrescine	35	0.6129	2.522e-05	0.0024434	TRUE
ERAWIJANTARI_GC_DISEASE	HMDB0000177	L-Histidine	35	0.235459	0.134468	0.395646	FALSE
ERAWIJANTARI_GC_DISEASE	HMDB0000215	N-Acetyl-D-glucosamine	35	0.154526	0.333313	0.645185	FALSE
ERAWIJANTARI_GC_DISEASE	HMDB0000034	Adenine	35	0.142063	0.370296	0.669776	FALSE
ERAWIJANTARI_GC_DISEASE	HMDB0000162	L-Proline	35	-0.176534	0.26508	0.601911	FALSE
ERAWIJANTARI_GC_DISEASE	HMDB0000168	L-Asparagine	35	0.014727	0.920763	0.927666	FALSE
ERAWIJANTARI_GC_DISEASE	HMDB0001406	Niacinamide	35	-0.123305	0.439785	0.739419	FALSE
ERAWIJANTARI_GC_DISEASE	HMDB0000094	Citric acid	35	-0.227512	0.156102	0.426492	FALSE
ERAWIJANTARI_GC_DISEASE	HMDB0000237	Propionic acid	35	-0.279475	0.0780471	0.320391	FALSE
ERAWIJANTARI_GC_DISEASE	HMDB0001173	5'-Methylthioadenosine	35	-0.0424393	0.787063	0.927666	FALSE
ERAWIJANTARI_GC_DISEASE	HMDB0000262	Thymine	35	-0.172056	0.279318	0.601911	FALSE
ERAWIJANTARI_GC_DISEASE	HMDB0001432	Agmatine	35	0.0491271	0.760838	0.926469	FALSE
ERAWIJANTARI_GC_DISEASE	HMDB0000883	L-Valine	35	0.0242282	0.863539	0.927666	FALSE
ERAWIJANTARI_GC_DISEASE	HMDB0000190	L-Lactic acid	35	-0.275841	0.0837625	0.320391	FALSE
ERAWIJANTARI_GC_DISEASE	HMDB0000167	L-Threonine	35	0.256527	0.104696	0.347248	FALSE
ERAWIJANTARI_GC_DISEASE	HMDB0000050	Adenosine	35	-0.0554106	0.730319	0.92185	FALSE
ERAWIJANTARI_GC_DISEASE	HMDB0000271	Sarcosine	35	0.120091	0.455356	0.757278	FALSE
ERAWIJANTARI_GC_DISEASE	HMDB0000273	Thymidine	35	-0.28367	0.0709253	0.319164	FALSE
ERAWIJANTARI_GC_DISEASE	HMDB0000695	Ketoleucine	35	0.248467	0.117026	0.365408	FALSE
ERAWIJANTARI_GC_DISEASE	HMDB0000132	Guanine	35	-0.0789965	0.620155	0.854207	FALSE
ERAWIJANTARI_GC_DISEASE	HMDB0000251	Taurine	35	0.38796	0.0119048	0.151787	FALSE
ERAWIJANTARI_GC_DISEASE	HMDB0000039	Butyric acid	35	-0.153754	0.337352	0.645185	FALSE
ERAWIJANTARI_GC_DISEASE	HMDB0001488	Nicotinic acid	35	0.208124	0.188261	0.488202	FALSE
ERAWIJANTARI_GC_DISEASE	HMDB0000244	Riboflavin	35	-0.0908678	0.571767	0.854207	FALSE
ERAWIJANTARI_GC_DISEASE	HMDB0000157	Hypoxanthine	35	-0.0514314	0.74712	0.92185	FALSE
ERAWIJANTARI_GC_DISEASE	HMDB0000719	L-Homoserine	35	-0.0526099	0.744918	0.92185	FALSE
ERAWIJANTARI_GC_DISEASE	HMDB0000230	N-Acetylneuraminic acid	35	0.0352523	0.825651	0.927666	TRUE
ERAWIJANTARI_GC_DISEASE	HMDB0000195	Inosine	35	0.306952	0.0517095	0.263931	FALSE
ERAWIJANTARI_GC_DISEASE	HMDB0000226	Orotic acid	35	0.0798574	0.617775	0.854207	FALSE
ERAWIJANTARI_GC_DISEASE	HMDB0003072	Quinic acid	35	0.319519	0.0433037	0.255414	TRUE
ERAWIJANTARI_GC_DISEASE	HMDB0000296	Uridine	35	-0.0663586	0.681308	0.872038	FALSE
ERAWIJANTARI_GC_DISEASE	HMDB0000064	Creatine	35	0.490499	0.000990292	0.0505049	FALSE
ERAWIJANTARI_GC_DISEASE	HMDB0000239	Pyridoxine	35	-0.266365	0.093827	0.33385	FALSE
ERAWIJANTARI_GC_DISEASE	HMDB0001257	Spermidine	35	-0.000356564	0.916487	0.927666	FALSE
ERAWIJANTARI_GC_DISEASE	HMDB0000062	L-Carnitine	35	0.174839	0.26891	0.601911	FALSE
ERAWIJANTARI_GC_DISEASE	HMDB0000904	Citrulline	35	0.133328	0.399353	0.69433	FALSE
ERAWIJANTARI_GC_DISEASE	HMDB0000112	gamma-Aminobutyric acid	35	0.463609	0.00234058	0.0596848	FALSE
ERAWIJANTARI_GC_DISEASE	HMDB0000289	Uric acid	35	-0.125304	0.430753	0.739419	FALSE
ERAWIJANTARI_GC_DISEASE	HMDB0000235	Thiamine	35	-0.137367	0.389722	0.685374	FALSE
ERAWIJANTARI_GC_DISEASE	HMDB0000630	Cytosine	35	0.0358649	0.801222	0.927666	FALSE
ERAWIJANTARI_GC_DISEASE	HMDB0000691	Malonic acid	35	-0.0369026	0.818771	0.927666	FALSE
ERAWIJANTARI_GC_DISEASE	HMDB0000292	Xanthine	35	-0.0797254	0.626561	0.854207	FALSE
ERAWIJANTARI_GC_DISEASE	HMDB0000033	Carnosine	35	0.153951	0.334649	0.645185	FALSE
ERAWIJANTARI_GC_DISEASE	HMDB0000133	Guanosine	35	-0.0486423	0.770753	0.926469	FALSE
ERAWIJANTARI_GC_DISEASE	HMDB0000870	Histamine	35	0.0236133	0.824339	0.927666	FALSE
ERAWIJANTARI_GC_DISEASE	HMDB0000172	L-Isoleucine	35	-0.0652621	0.683951	0.872038	FALSE
ERAWIJANTARI_GC_DISEASE	HMDB0000070	Pipecolic acid	35	0.225955	0.151843	0.426492	FALSE
ERAWIJANTARI_GC_DISEASE	HMDB0001149	5-Aminolevulinic acid	35	-0.162275	0.308205	0.637235	FALSE
ERAWIJANTARI_GC_DISEASE	HMDB0003355	5-Aminopentanoic acid	35	0.287837	0.0650542	0.31104	FALSE
ERAWIJANTARI_GC_DISEASE	HMDB0003357	N2-Acetylornithine	35	-0.274734	0.0831192	0.320391	FALSE
ERAWIJANTARI_GC_DISEASE	HMDB0000279	Saccharopine	35	0.334159	0.0343226	0.22832	FALSE
ERAWIJANTARI_GC_DISEASE	HMDB0000089	Cytidine	35	0.214408	0.18318	0.483216	FALSE
ERAWIJANTARI_GC_DISEASE	HMDB0000306	Tyramine	35	0.307556	0.0513183	0.263931	FALSE
ERAWIJANTARI_GC_DISEASE	HMDB0000661	Glutaric acid	35	0.35836	0.0201637	0.181473	FALSE
ERAWIJANTARI_GC_DISEASE	HMDB0000192	L-Cystine	35	0.373551	0.0163153	0.169048	FALSE
ERAWIJANTARI_GC_DISEASE	HMDB0001431	Pyridoxamine	35	0.0918105	0.564921	0.854207	FALSE
ERAWIJANTARI_GC_DISEASE	HMDB0000128	Guanidoacetic acid	35	0.0224548	0.889315	0.927666	FALSE
ERAWIJANTARI_GC_DISEASE	HMDB0001565	Phosphorylcholine	35	-0.400972	0.00900955	0.151787	FALSE
ERAWIJANTARI_GC_DISEASE	HMDB0001276	N1-Acetylspermidine	35	0.0840485	0.601342	0.854207	FALSE
ERAWIJANTARI_GC_DISEASE	HMDB0001138	N-Acetyl-L-glutamic acid	35	0.260416	0.0986392	0.341781	FALSE
ERAWIJANTARI_GC_DISEASE	HMDB0000020	p-Hydroxyphenylacetic acid	35	-0.188158	0.234128	0.568596	FALSE
ERAWIJANTARI_GC_DISEASE	HMDB0000086	Glycerophosphocholine	35	-0.174289	0.275674	0.601911	FALSE
ERAWIJANTARI_GC_DISEASE	HMDB0000619	Cholic acid	35	0.244274	0.120417	0.368476	FALSE
ERAWIJANTARI_GC_DISEASE	HMDB0000156	Malic acid	35	0.279523	0.074924	0.320391	TRUE
ERAWIJANTARI_GC_DISEASE	HMDB0000043	Betaine	35	0.219729	0.168573	0.452486	FALSE
ERAWIJANTARI_GC_DISEASE	HMDB0000301	Urocanic acid	35	0.150539	0.349763	0.653665	FALSE
ERAWIJANTARI_GC_DISEASE	HMDB0000562	Creatinine	35	0.477193	0.0014628	0.055862	FALSE
ERAWIJANTARI_GC_DISEASE	HMDB0000892	Valeric acid	35	-0.0981606	0.535923	0.836696	FALSE
ERAWIJANTARI_GC_DISEASE	HMDB0000017	4-Pyridoxic acid	35	0.00218013	0.880317	0.927666	FALSE
ERAWIJANTARI_GC_DISEASE	HMDB0000210	Pantothenic acid	35	0.14363	0.372098	0.669776	FALSE
ERAWIJANTARI_GC_DISEASE	HMDB0000197	Indoleacetic acid	35	-0.00199214	0.869829	0.927666	FALSE
ERAWIJANTARI_GC_DISEASE	HMDB0000510	Aminoadipic acid	35	-0.139864	0.380304	0.676588	FALSE
ERAWIJANTARI_GC_DISEASE	HMDB0003459	D-Alanyl-D-alanine	35	-0.160013	0.319053	0.645185	FALSE
ERAWIJANTARI_GC_DISEASE	HMDB0000875	Trigonelline	35	-0.275249	0.0796862	0.320391	FALSE
ERAWIJANTARI_GC_DISEASE	HMDB0000725	4-Hydroxyproline	35	-0.0779349	0.632454	0.854207	TRUE
ERAWIJANTARI_GC_DISEASE	HMDB0002658	6-Hydroxynicotinic acid	35	-0.482163	0.00182556	0.055862	FALSE
ERAWIJANTARI_GC_DISEASE	HMDB0000092	Dimethylglycine	35	-0.0750846	0.636955	0.854207	FALSE
ERAWIJANTARI_GC_DISEASE	HMDB0003464	4-Guanidinobutanoic acid	35	-0.089623	0.580226	0.854207	FALSE
ERAWIJANTARI_GC_DISEASE	HMDB0000812	N-Acetyl-L-aspartic acid	35	0.0451341	0.77333	0.926469	FALSE
ERAWIJANTARI_GC_DISEASE	HMDB0062660	N-methyl-L-glutamic Acid	35	-0.0152904	0.920226	0.927666	FALSE
ERAWIJANTARI_GC_DISEASE	HMDB0000479	3-Methylhistidine	35	0.0692058	0.675619	0.872038	FALSE
ERAWIJANTARI_GC_DISEASE	HMDB0001161	4-Trimethylammoniobutanoic acid	35	-0.0860708	0.595282	0.854207	FALSE
ERAWIJANTARI_GC_DISEASE	HMDB0000194	Anserine	35	-0.103216	0.527086	0.831384	FALSE
ERAWIJANTARI_GC_DISEASE	HMDB0028818	Glutamylglutamic acid	35	0.268721	0.0871739	0.325308	FALSE
ERAWIJANTARI_GC_DISEASE	HMDB0000535	Caproic acid	35	0.180091	0.256847	0.601911	FALSE
ERAWIJANTARI_GC_DISEASE	HMDB0000943	Threonic acid	35	0.156997	0.323649	0.645185	FALSE
ERAWIJANTARI_GC_DISEASE	HMDB0002322	Cadaverine	35	0.429122	0.00497878	0.0952191	FALSE
ERAWIJANTARI_GC_DISEASE	HMDB0002199	Desaminotyrosine	35	-0.0687894	0.671115	0.872038	FALSE
ERAWIJANTARI_GC_DISEASE	HMDB0000267	Pyroglutamic acid	35	-0.208387	0.216746	0.534873	FALSE
ERAWIJANTARI_GC_DISEASE	HMDB0000138	Glycocholic acid	35	0.327776	0.0388662	0.247772	FALSE
ERAWIJANTARI_GC_DISEASE	HMDB0000671	Indolelactic acid	35	-0.0668896	0.675282	0.872038	FALSE
ERAWIJANTARI_GC_DISEASE	HMDB0000759	Glycylleucine	35	-0.337159	0.0312198	0.21712	FALSE
ERAWIJANTARI_GC_DISEASE	HMDB0000897	7-Methylguanine	35	0.0455105	0.775085	0.926469	FALSE
ERAWIJANTARI_GC_DISEASE	HMDB0000452	L-alpha-Aminobutyric acid	35	0.288648	0.0687318	0.318666	FALSE
ERAWIJANTARI_GC_DISEASE	HMDB0000201	L-Acetylcarnitine	35	0.0237681	0.866369	0.927666	FALSE
ERAWIJANTARI_GC_DISEASE	HMDB0059655	2-Hydroxyglutarate	35	-0.259616	0.108941	0.347248	FALSE
ERAWIJANTARI_GC_DISEASE	HMDB0000857	Pimelic acid	35	0.265809	0.0897196	0.326836	FALSE
ERAWIJANTARI_GC_DISEASE	HMDB0000623	Dodecanedioic acid	35	0.390089	0.011243	0.151787	FALSE
ERAWIJANTARI_GC_DISEASE	HMDB0000638	Dodecanoic acid	35	-0.273493	0.0800174	0.320391	FALSE
ERAWIJANTARI_GC_DISEASE	HMDB0011756	N-Acetylleucine	35	0.307272	0.0498541	0.263931	FALSE
ERAWIJANTARI_GC_DISEASE	HMDB0011745	N-Acetyl-L-methionine	35	0.0846494	0.60532	0.854207	FALSE
ERAWIJANTARI_GC_DISEASE	HMDB0060493	N-Acetylmuramate	35	0.144879	0.363332	0.669757	FALSE
ERAWIJANTARI_GC_DISEASE	HMDB0002064	N-Acetylputrescine	35	0.597391	3.19399e-05	0.0024434	FALSE
ERAWIJANTARI_GC_DISEASE	HMDB0094692	N-Methylalanine	35	0.253796	0.108671	0.347248	FALSE
ERAWIJANTARI_GC_DISEASE	HMDB0000206	N6-Acetyl-L-lysine	35	-0.264526	0.100524	0.341781	FALSE
ERAWIJANTARI_GC_DISEASE	HMDB0002024	Imidazoleacetic acid	35	0.126869	0.438748	0.739419	FALSE
ERAWIJANTARI_GC_DISEASE	HMDB0000699	1-Methylnicotinamide	35	-0.0035809	0.8736	0.927666	FALSE
ERAWIJANTARI_GC_DISEASE	HMDB0002005	Methionine sulfoxide	35	-0.17915	0.264866	0.601911	FALSE
ERAWIJANTARI_GC_DISEASE	HMDB0032055	N-Acetylhistidine	35	0.0271454	0.809446	0.927666	FALSE
ERAWIJANTARI_GC_DISEASE	HMDB0000665	Leucinic acid	35	0.106369	0.508157	0.818401	FALSE
ERAWIJANTARI_GC_DISEASE	HMDB0002172	N1,N12-Diacetylspermine	35	0.395695	0.0108116	0.151787	FALSE
ERAWIJANTARI_GC_DISEASE	HMDB0001539	Asymmetric dimethylarginine	35	0.31348	0.0434037	0.255414	FALSE
ERAWIJANTARI_GC_DISEASE	HMDB0001325	N6,N6,N6-Trimethyl-L-lysine	35	0.338882	0.0292276	0.21712	FALSE
ERAWIJANTARI_GC_DISEASE	HMDB0000626	Deoxycholic acid	35	0.1484	0.35033	0.653665	FALSE
ERAWIJANTARI_GC_DISEASE	HMDB0000036	Taurocholic acid	35	0.363728	0.0186612	0.178448	FALSE
ERAWIJANTARI_GC_DISEASE	HMDB0000898	1-Methylhistamine	35	-0.0832061	0.606881	0.854207	FALSE
ERAWIJANTARI_GC_DISEASE	HMDB0013253	N-Acetylhistamine	35	-0.0268002	0.861252	0.927666	FALSE
ERAWIJANTARI_GC_DISEASE	HMDB0003911	3-Aminoisobutanoic acid	35	-0.0787673	0.625169	0.854207	FALSE
ERAWIJANTARI_GC_DISEASE	HMDB0000118	Homovanillic acid	35	-0.176135	0.278819	0.601911	FALSE
ERAWIJANTARI_GC_DISEASE	HMDB0000779	Phenyllactic acid	35	0.051248	0.736736	0.92185	TRUE
ERAWIJANTARI_GC_DISEASE	HMDB0000764	Hydrocinnamic acid	35	0.154298	0.336333	0.645185	FALSE
ERAWIJANTARI_GC_DISEASE	HMDB0000763	5-Hydroxyindoleacetic acid	35	0.352806	0.023599	0.190034	FALSE
ERAWIJANTARI_GC_DISEASE	HMDB0000008	2-Hydroxybutyric acid	35	0.197247	0.214624	0.534873	FALSE
ERAWIJANTARI_GC_DISEASE	HMDB0000448	Adipic acid	35	0.176793	0.269157	0.601911	FALSE
ERAWIJANTARI_GC_DISEASE	HMDB0000784	Azelaic acid	35	0.370331	0.0165734	0.169048	FALSE
ERAWIJANTARI_GC_DISEASE	HMDB0000718	Isovaleric acid	35	-0.000145861	0.893524	0.927666	FALSE
ERAWIJANTARI_GC_DISEASE	HMDB0000792	Sebacic acid	35	0.34509	0.0309471	0.21712	FALSE
ERAWIJANTARI_GC_DISEASE	HMDB0004827	Proline betaine	35	-0.0137115	0.872463	0.927666	FALSE
ERAWIJANTARI_GC_DISEASE	HMDB0000450	5-Hydroxylysine	35	-0.0785347	0.629819	0.854207	FALSE
ERAWIJANTARI_GC_DISEASE	HMDB0000666	Heptanoic acid	35	0.0320119	0.840013	0.927666	FALSE
FRANZOSA_IBD_DISEASE	HMDB0000317	2-Hydroxy-3-methylpentanoic acid	34	0.524711	0	0	TRUE
FRANZOSA_IBD_DISEASE	HMDB0000039	Butyric acid	34	0.461531	2.13868e-09	5.26228e-09	TRUE
FRANZOSA_IBD_DISEASE	HMDB0004072	4-Hydroxystyrene	34	0.575819	3.69783e-15	1.8689e-14	FALSE
FRANZOSA_IBD_DISEASE	HMDB0000020	p-Hydroxyphenylacetic acid	34	0.290308	0.000294887	0.000375128	FALSE
FRANZOSA_IBD_DISEASE	HMDB0000779	Phenyllactic acid	34	0.582285	1.63793e-15	9.00863e-15	FALSE
FRANZOSA_IBD_DISEASE	HMDB0000784	Azelaic acid	34	0.53523	0	0	FALSE
FRANZOSA_IBD_DISEASE	HMDB0000888	Undecanedioic acid	34	0.629579	1.43509e-18	9.93934e-18	FALSE
FRANZOSA_IBD_DISEASE	HMDB0000866	N-Acetyl-L-tyrosine	34	0.335507	1.98277e-05	2.83036e-05	FALSE
FRANZOSA_IBD_DISEASE	HMDB0000806	Myristic acid	34	0.222238	0.00542779	0.006189	FALSE
FRANZOSA_IBD_DISEASE	HMDB0000623	Dodecanedioic acid	34	0.489334	8.59416e-11	2.51111e-10	FALSE
FRANZOSA_IBD_DISEASE	HMDB0002261	2-Hydroxymyristic acid	34	0.559976	0	0	FALSE
FRANZOSA_IBD_DISEASE	HMDB0003229	Palmitoleic acid	34	0.101387	0.217787	0.22752	FALSE
FRANZOSA_IBD_DISEASE	HMDB0000220	Palmitic acid	34	0.29043	0.000246291	0.00031763	FALSE
FRANZOSA_IBD_DISEASE	HMDB0000872	Tetradecanedioic acid	34	0.452869	4.04434e-09	8.79408e-09	FALSE
FRANZOSA_IBD_DISEASE	HMDB0031057	2-Hydroxyhexadecanoic acid	34	0.500373	2.74662e-11	8.70539e-11	FALSE
FRANZOSA_IBD_DISEASE	HMDB0001388	alpha-Linolenic acid	34	0.11565	0.151798	0.159473	FALSE
FRANZOSA_IBD_DISEASE	HMDB0000673	Linoleic acid	34	0.219703	0.00591526	0.00670397	FALSE
FRANZOSA_IBD_DISEASE	HMDB0000207	Oleic acid	34	0.210219	0.00863978	0.00967448	FALSE
FRANZOSA_IBD_DISEASE	HMDB0000827	Stearic acid	34	0.568109	0	0	FALSE
FRANZOSA_IBD_DISEASE	HMDB0000672	Hexadecanedioic acid	34	0.500428	2.72524e-11	8.70539e-11	FALSE
FRANZOSA_IBD_DISEASE	HMDB0002925	Dihomo-gamma-linolenic acid	34	0.604652	6.8373e-17	4.12444e-16	FALSE
FRANZOSA_IBD_DISEASE	HMDB0002231	11Z-Eicosenoic acid	34	0.211815	0.00800676	0.00901966	FALSE
FRANZOSA_IBD_DISEASE	HMDB0004705	12,13-DHOME	34	0.275429	0.000553657	0.000676692	FALSE
FRANZOSA_IBD_DISEASE	HMDB0004704	9,10-DHOME	34	0.269393	0.000752906	0.000902522	FALSE
FRANZOSA_IBD_DISEASE	HMDB0002183	Docosahexaenoic acid	34	0.322991	4.9262e-05	6.77353e-05	FALSE
FRANZOSA_IBD_DISEASE	HMDB0002121	Carnosol	34	0.380544	1.06236e-06	1.71324e-06	FALSE
FRANZOSA_IBD_DISEASE	HMDB0002226	Adrenic acid	34	0.490913	8.07366e-11	2.39647e-10	FALSE
FRANZOSA_IBD_DISEASE	HMDB0002068	Erucic acid	34	0.0050932	0.804173	0.808497	FALSE
FRANZOSA_IBD_DISEASE	HMDB0000761	Lithocholic acid	34	0.602092	8.2696e-17	4.83255e-16	FALSE
FRANZOSA_IBD_DISEASE	HMDB0000518	Chenodeoxycholic acid	34	0.688499	3.80992e-23	2.96857e-22	FALSE
FRANZOSA_IBD_DISEASE	HMDB0000626	Deoxycholic acid	34	0.554441	6.65391e-14	2.96257e-13	FALSE
FRANZOSA_IBD_DISEASE	HMDB0000391	7-Ketodeoxycholic acid	34	0.568988	8.92166e-15	4.27782e-14	FALSE
FRANZOSA_IBD_DISEASE	HMDB0000506	alpha-Muricholic acid	34	0.578289	3.03645e-15	1.57727e-14	FALSE
FRANZOSA_IBD_DISEASE	HMDB0000619	Cholic acid	34	0.715555	0	0	FALSE
FRANZOSA_IBD_DISEASE	HMDB0000631	Deoxycholic acid glycine conjugate	34	0.296536	0.000209302	0.000273703	FALSE
FRANZOSA_IBD_DISEASE	HMDB0000708	Glycoursodeoxycholic acid	34	0.382938	7.8434e-07	1.28659e-06	FALSE
FRANZOSA_IBD_DISEASE	HMDB0002392	Maslinic acid	34	0.376228	1.36185e-06	2.17664e-06	FALSE
FRANZOSA_IBD_DISEASE	HMDB0000722	Lithocholyltaurine	34	0.414663	8.71333e-08	1.64585e-07	FALSE
FRANZOSA_IBD_DISEASE	HMDB0000951	Taurochenodesoxycholic acid	34	0.558053	3.99427e-14	1.82178e-13	FALSE
FRANZOSA_IBD_DISEASE	HMDB0000896	Taurodeoxycholic acid	34	0.46439	1.03531e-09	2.76575e-09	FALSE
FRANZOSA_IBD_DISEASE	HMDB0002364	Oleanolic acid	34	0.451338	3.26591e-09	7.35813e-09	FALSE
FRANZOSA_IBD_DISEASE	HMDB0001043	Arachidonic acid	34	0.498676	3.4109e-11	1.06306e-10	FALSE
FRANZOSA_IBD_DISEASE	HMDB0004160	Urobilin	34	0.791352	1.07912e-34	8.77371e-34	FALSE
FRANZOSA_IBD_DISEASE	HMDB0029377	Piperine	34	0.0405045	0.614931	0.624957	FALSE
FRANZOSA_IBD_DISEASE	HMDB0002100	Palmitoylethanolamide	34	0.579393	2.11036e-15	1.12753e-14	FALSE
FRANZOSA_IBD_DISEASE	HMDB0013078	Stearoylethanolamide	34	0.477293	5.22796e-10	1.41685e-09	FALSE
FRANZOSA_IBD_DISEASE	HMDB0011564	(2S)-1-O-Hexadecanoylglycerol	34	0.417011	7.96717e-08	1.52027e-07	FALSE
FRANZOSA_IBD_DISEASE	HMDB0012252	Linoleoyl ethanolamide	34	0.665644	0	0	FALSE
FRANZOSA_IBD_DISEASE	HMDB0002088	Oleoylethanolamide	34	0.62061	6.94535e-18	4.58447e-17	FALSE
FRANZOSA_IBD_DISEASE	HMDB0000067	Cholesterol	34	0.442143	1.36262e-08	2.71074e-08	FALSE
FRANZOSA_IBD_DISEASE	HMDB0000852	beta-Sitosterol	34	0.461089	1.39492e-09	3.62292e-09	FALSE
FRANZOSA_IBD_DISEASE	HMDB0000252	Sphingosine	34	0.301255	0.000129755	0.000170874	FALSE
FRANZOSA_IBD_DISEASE	HMDB0000660	D-Fructose	34	0.276152	0.000519203	0.000638756	TRUE
FRANZOSA_IBD_DISEASE	HMDB0000134	Fumaric acid	34	0.426256	5.7431e-08	1.10718e-07	TRUE
FRANZOSA_IBD_DISEASE	HMDB0000143	D-Galactose	34	0.268861	0.000701195	0.000845958	TRUE
FRANZOSA_IBD_DISEASE	HMDB0000122	D-Glucose	34	0.277949	0.000453701	0.000564798	TRUE
FRANZOSA_IBD_DISEASE	HMDB0000237	Propionic acid	34	0.375126	1.70911e-06	2.7085e-06	FALSE
FRANZOSA_IBD_DISEASE	HMDB0000161	L-Alanine	34	0.344791	1.21136e-05	1.74249e-05	FALSE
FRANZOSA_IBD_DISEASE	HMDB0002329	Oxalic acid	34	0.534208	7.06526e-13	2.69633e-12	FALSE
FRANZOSA_IBD_DISEASE	HMDB0000190	L-Lactic acid	34	0.439288	1.2745e-08	2.59056e-08	FALSE
FRANZOSA_IBD_DISEASE	HMDB0000452	L-alpha-Aminobutyric acid	34	0.370087	2.48983e-06	3.81638e-06	FALSE
FRANZOSA_IBD_DISEASE	HMDB0000691	Malonic acid	34	0.566472	0	0	FALSE
FRANZOSA_IBD_DISEASE	HMDB0000008	2-Hydroxybutyric acid	34	0.405914	2.10432e-07	3.78373e-07	FALSE
FRANZOSA_IBD_DISEASE	HMDB0000187	L-Serine	34	0.457924	1.88968e-09	4.77528e-09	FALSE
FRANZOSA_IBD_DISEASE	HMDB0000139	Glyceric acid	34	0.0450902	0.588195	0.601052	FALSE
FRANZOSA_IBD_DISEASE	HMDB0000300	Uracil	34	0.441524	9.65004e-09	2.00506e-08	FALSE
FRANZOSA_IBD_DISEASE	HMDB0000162	L-Proline	34	0.316437	7.92766e-05	0.000105891	FALSE
FRANZOSA_IBD_DISEASE	HMDB0000019	alpha-Ketoisovaleric acid	34	0.288781	0.000271695	0.000347992	FALSE
FRANZOSA_IBD_DISEASE	HMDB0000535	Caproic acid	34	0.477427	2.71826e-10	7.4752e-10	FALSE
FRANZOSA_IBD_DISEASE	HMDB0000254	Succinic acid	34	0.534511	0	0	TRUE
FRANZOSA_IBD_DISEASE	HMDB0000167	L-Threonine	34	0.364614	3.80786e-06	5.7425e-06	FALSE
FRANZOSA_IBD_DISEASE	HMDB0011718	4-Hydroxybenzaldehyde	34	0.280559	0.000433704	0.000544314	FALSE
FRANZOSA_IBD_DISEASE	HMDB0000251	Taurine	34	0.656142	0	0	FALSE
FRANZOSA_IBD_DISEASE	HMDB0000262	Thymine	34	0.391971	5.20935e-07	8.62078e-07	FALSE
FRANZOSA_IBD_DISEASE	HMDB0000766	N-Acetyl-L-alanine	34	0.407777	1.65973e-07	3.07296e-07	TRUE
FRANZOSA_IBD_DISEASE	HMDB0000687	L-Leucine	34	0.45822	2.88881e-09	6.58789e-09	FALSE
FRANZOSA_IBD_DISEASE	HMDB0000168	L-Asparagine	34	0.437782	1.06568e-08	2.18992e-08	FALSE
FRANZOSA_IBD_DISEASE	HMDB0000191	L-Aspartic acid	34	0.261201	0.00110421	0.00130689	FALSE
FRANZOSA_IBD_DISEASE	HMDB0000156	Malic acid	34	0.437137	2.08856e-08	4.11117e-08	FALSE
FRANZOSA_IBD_DISEASE	HMDB0000034	Adenine	34	0.332569	2.78792e-05	3.89061e-05	FALSE
FRANZOSA_IBD_DISEASE	HMDB0000613	Erythronic acid	34	0.530548	0	0	FALSE
FRANZOSA_IBD_DISEASE	HMDB0000157	Hypoxanthine	34	0.445964	5.14374e-09	1.09304e-08	FALSE
FRANZOSA_IBD_DISEASE	HMDB0000209	Phenylacetic acid	34	0.454546	2.66843e-09	6.23745e-09	FALSE
FRANZOSA_IBD_DISEASE	HMDB0000840	Salicyluric acid	34	0.478777	2.45227e-10	6.84441e-10	FALSE
FRANZOSA_IBD_DISEASE	HMDB0000482	Caprylic acid	34	0.262629	0.000946876	0.00112781	FALSE
FRANZOSA_IBD_DISEASE	HMDB0000208	Oxoglutaric acid	34	0.394443	3.5535e-07	6.09638e-07	FALSE
FRANZOSA_IBD_DISEASE	HMDB0000641	L-Glutamine	34	0.411279	1.42667e-07	2.66787e-07	FALSE
FRANZOSA_IBD_DISEASE	HMDB0000148	L-Glutamic acid	34	0.251498	0.00170798	0.00200875	FALSE
FRANZOSA_IBD_DISEASE	HMDB0059655	2-Hydroxyglutarate	34	-0.0149452	0.802247	0.808497	FALSE
FRANZOSA_IBD_DISEASE	HMDB0000098	D-Xylose	34	0.502745	2.3925e-11	7.84906e-11	FALSE
FRANZOSA_IBD_DISEASE	HMDB0000764	Hydrocinnamic acid	34	0.539231	3.97961e-13	1.6178e-12	FALSE
FRANZOSA_IBD_DISEASE	HMDB0000132	Guanine	34	0.550057	1.36471e-13	5.93491e-13	FALSE
FRANZOSA_IBD_DISEASE	HMDB0000292	Xanthine	34	0.454623	3.54014e-09	7.78832e-09	FALSE
FRANZOSA_IBD_DISEASE	HMDB0000177	L-Histidine	34	0.313832	7.85843e-05	0.000105721	FALSE
FRANZOSA_IBD_DISEASE	HMDB0000226	Orotic acid	34	0.396714	3.96057e-07	6.61274e-07	FALSE
FRANZOSA_IBD_DISEASE	HMDB0000555	3-Methyladipic acid	34	0.622031	7.1096e-18	4.58447e-17	TRUE
FRANZOSA_IBD_DISEASE	HMDB0000174	L-Fucose	34	0.176891	0.0288861	0.0306915	FALSE
FRANZOSA_IBD_DISEASE	HMDB0000159	L-Phenylalanine	34	0.452012	4.33483e-09	9.31739e-09	FALSE
FRANZOSA_IBD_DISEASE	HMDB0000289	Uric acid	34	0.330267	3.30662e-05	4.58028e-05	FALSE
FRANZOSA_IBD_DISEASE	HMDB0003070	Shikimic acid	34	0.313809	7.75068e-05	0.000105027	FALSE
FRANZOSA_IBD_DISEASE	HMDB0000893	Suberic acid	34	0.508531	6.29194e-12	2.17887e-11	FALSE
FRANZOSA_IBD_DISEASE	HMDB0000904	Citrulline	34	0.561369	0	0	FALSE
FRANZOSA_IBD_DISEASE	HMDB0000044	Ascorbic acid	34	0.453595	2.82369e-09	6.51888e-09	FALSE
FRANZOSA_IBD_DISEASE	HMDB0000158	L-Tyrosine	34	0.449387	6.86881e-09	1.44322e-08	FALSE
FRANZOSA_IBD_DISEASE	HMDB0000118	Homovanillic acid	34	0.352149	8.57886e-06	1.2436e-05	FALSE
FRANZOSA_IBD_DISEASE	HMDB0000247	Sorbitol	34	0.364288	3.30785e-06	5.029e-06	FALSE
FRANZOSA_IBD_DISEASE	HMDB0029723	Saccharin	34	-0.00485438	0.91738	0.91738	FALSE
FRANZOSA_IBD_DISEASE	HMDB0000017	4-Pyridoxic acid	34	0.226328	0.00520343	0.00596958	FALSE
FRANZOSA_IBD_DISEASE	HMDB0000094	Citric acid	34	0.529487	0	0	FALSE
FRANZOSA_IBD_DISEASE	HMDB0000127	D-Glucuronic acid	34	0.290733	0.000222667	0.000289158	FALSE
FRANZOSA_IBD_DISEASE	HMDB0000792	Sebacic acid	34	0.673131	5.0691e-22	3.79169e-21	FALSE
FRANZOSA_IBD_DISEASE	HMDB0000929	L-Tryptophan	34	0.486931	1.9409e-10	5.58381e-10	FALSE
FRANZOSA_IBD_DISEASE	HMDB0002123	1,3,7-Trimethyluric acid	34	0.280889	0.000385679	0.000487311	FALSE
FRANZOSA_IBD_DISEASE	HMDB0010325	Ethyl glucuronide	34	0.244636	0.00240956	0.00279868	FALSE
FRANZOSA_IBD_DISEASE	HMDB0037942	1-Methyl-1,2,3,4-tetrahydro-beta-carboline-3-carboxylic acid	34	0.369644	1.99892e-06	3.14115e-06	FALSE
FRANZOSA_IBD_DISEASE	HMDB0000192	L-Cystine	34	0.523321	2.45105e-12	8.64803e-12	FALSE
FRANZOSA_IBD_DISEASE	HMDB0000826	Pentadecanoic acid	34	0.688923	0	0	FALSE
FRANZOSA_IBD_DISEASE	HMDB0000296	Uridine	34	0.281317	0.000456067	0.000564798	FALSE
FRANZOSA_IBD_DISEASE	HMDB0000767	Pseudouridine	34	0.365993	2.48807e-06	3.81638e-06	FALSE
FRANZOSA_IBD_DISEASE	HMDB0000071	Deoxyinosine	34	0.534917	6.69112e-13	2.60675e-12	FALSE
FRANZOSA_IBD_DISEASE	HMDB0000195	Inosine	34	0.404604	2.68804e-07	4.74211e-07	FALSE
FRANZOSA_IBD_DISEASE	HMDB0002259	Heptadecanoic acid	34	0.527146	0	0	FALSE
FRANZOSA_IBD_DISEASE	HMDB0000133	Guanosine	34	0.272827	0.000638011	0.000774728	FALSE
FRANZOSA_IBD_DISEASE	HMDB0001999	Eicosapentaenoic acid	34	0.356766	5.02988e-06	7.34834e-06	FALSE
FRANZOSA_IBD_DISEASE	HMDB0001976	Docosapentaenoic acid (22n-6)	34	0.576776	0	0	FALSE
FRANZOSA_IBD_DISEASE	HMDB0000186	Alpha-Lactose	34	0.395138	3.61073e-07	6.09745e-07	FALSE
FRANZOSA_IBD_DISEASE	HMDB0000244	Riboflavin	34	0.188915	0.0184255	0.0199166	FALSE
FRANZOSA_IBD_DISEASE	HMDB0000717	Isolithocholic acid	34	0.635011	7.98445e-19	5.74267e-18	FALSE
FRANZOSA_IBD_DISEASE	HMDB0000138	Glycocholic acid	34	0.535139	6.14272e-13	2.44402e-12	FALSE
FRANZOSA_IBD_DISEASE	HMDB0001414	Putrescine	34	0.597292	2.67273e-16	1.51455e-15	FALSE
FRANZOSA_IBD_DISEASE	HMDB0000056	beta-Alanine	34	0.545043	1.97927e-13	8.4119e-13	FALSE
FRANZOSA_IBD_DISEASE	HMDB0000097	Choline	34	0.360008	4.80104e-06	7.06925e-06	FALSE
FRANZOSA_IBD_DISEASE	HMDB0000630	Cytosine	34	0.398755	2.43422e-07	4.33523e-07	FALSE
FRANZOSA_IBD_DISEASE	HMDB0000870	Histamine	34	0.333024	2.28844e-05	3.24196e-05	FALSE
FRANZOSA_IBD_DISEASE	HMDB0000562	Creatinine	34	0.562992	2.13663e-14	9.98875e-14	FALSE
FRANZOSA_IBD_DISEASE	HMDB0002064	N-Acetylputrescine	34	0.603308	6.73763e-17	4.12444e-16	FALSE
FRANZOSA_IBD_DISEASE	HMDB0000883	L-Valine	34	0.505073	7.2212e-12	2.45521e-11	FALSE
FRANZOSA_IBD_DISEASE	HMDB0000043	Betaine	34	0.381329	1.06276e-06	1.71324e-06	FALSE
FRANZOSA_IBD_DISEASE	HMDB0001488	Nicotinic acid	34	0.428793	3.4427e-08	6.7061e-08	FALSE
FRANZOSA_IBD_DISEASE	HMDB0000267	Pyroglutamic acid	34	0.311876	0.000105746	0.000140244	FALSE
FRANZOSA_IBD_DISEASE	HMDB0000070	Pipecolic acid	34	0.554827	0	0	FALSE
FRANZOSA_IBD_DISEASE	HMDB0000725	4-Hydroxyproline	34	0.460348	2.53995e-09	6.01228e-09	FALSE
FRANZOSA_IBD_DISEASE	HMDB0000064	Creatine	34	0.598784	0	0	FALSE
FRANZOSA_IBD_DISEASE	HMDB0000172	L-Isoleucine	34	0.462536	2.31162e-09	5.61393e-09	FALSE
FRANZOSA_IBD_DISEASE	HMDB0000214	Ornithine	34	0.442123	1.33981e-08	2.69402e-08	FALSE
FRANZOSA_IBD_DISEASE	HMDB0000699	1-Methylnicotinamide	34	0.194513	0.0155146	0.0170661	FALSE
FRANZOSA_IBD_DISEASE	HMDB0000875	Trigonelline	34	0.184848	0.0221429	0.0237973	FALSE
FRANZOSA_IBD_DISEASE	HMDB0000301	Urocanic acid	34	0.501939	1.64777e-11	5.50238e-11	FALSE
FRANZOSA_IBD_DISEASE	HMDB0002271	Imidazolepropionic acid	34	0.540259	3.86456e-13	1.60594e-12	FALSE
FRANZOSA_IBD_DISEASE	HMDB0004827	Proline betaine	34	-0.080937	0.320761	0.333235	FALSE
FRANZOSA_IBD_DISEASE	HMDB0003464	4-Guanidinobutanoic acid	34	0.358352	4.55865e-06	6.76561e-06	FALSE
FRANZOSA_IBD_DISEASE	HMDB0001161	4-Trimethylammoniobutanoic acid	34	0.239002	0.00308892	0.0035656	FALSE
FRANZOSA_IBD_DISEASE	HMDB0000895	Acetylcholine	34	0.451296	3.4129e-09	7.59776e-09	FALSE
FRANZOSA_IBD_DISEASE	HMDB0000182	L-Lysine	34	0.461641	2.01596e-09	5.02645e-09	FALSE
FRANZOSA_IBD_DISEASE	HMDB0000696	L-Methionine	34	0.400444	3.61934e-07	6.09745e-07	FALSE
FRANZOSA_IBD_DISEASE	HMDB0000062	L-Carnitine	34	0.36184	3.88583e-06	5.8132e-06	FALSE
FRANZOSA_IBD_DISEASE	HMDB0002005	Methionine sulfoxide	34	0.118891	0.138696	0.146532	FALSE
FRANZOSA_IBD_DISEASE	HMDB0000897	7-Methylguanine	34	0.192439	0.0162734	0.0176926	FALSE
FRANZOSA_IBD_DISEASE	HMDB0001431	Pyridoxamine	34	0.533341	0	0	FALSE
FRANZOSA_IBD_DISEASE	HMDB0000479	3-Methylhistidine	34	0.0646835	0.424302	0.438367	FALSE
FRANZOSA_IBD_DISEASE	HMDB0000517	L-Arginine	34	0.466782	1.63859e-09	4.19749e-09	FALSE
FRANZOSA_IBD_DISEASE	HMDB0001276	N1-Acetylspermidine	34	0.550697	0	0	FALSE
FRANZOSA_IBD_DISEASE	HMDB0001325	N6,N6,N6-Trimethyl-L-lysine	34	0.533006	0	0	FALSE
FRANZOSA_IBD_DISEASE	HMDB0000715	Kynurenic acid	34	0.209194	0.00911092	0.0101413	FALSE
FRANZOSA_IBD_DISEASE	HMDB0001138	N-Acetyl-L-glutamic acid	34	0.332771	2.54405e-05	3.57697e-05	FALSE
FRANZOSA_IBD_DISEASE	HMDB0001847	Caffeine	34	0.0437868	0.587744	0.601052	FALSE
FRANZOSA_IBD_DISEASE	HMDB0032055	N-Acetylhistidine	34	0.496312	4.37434e-11	1.31936e-10	FALSE
FRANZOSA_IBD_DISEASE	HMDB0004400	5-Acetylamino-6-amino-3-methyluracil	34	0.403021	1.71973e-07	3.15284e-07	FALSE
FRANZOSA_IBD_DISEASE	HMDB0001539	Asymmetric dimethylarginine	34	0.704912	0	0	FALSE
FRANZOSA_IBD_DISEASE	HMDB0004620	N-a-Acetyl-L-arginine	34	0.245189	0.002191	0.00256073	FALSE
FRANZOSA_IBD_DISEASE	HMDB0000210	Pantothenic acid	34	0.40465	2.9034e-07	5.07417e-07	FALSE
FRANZOSA_IBD_DISEASE	HMDB0000033	Carnosine	34	0.483166	2.3165e-10	6.56342e-10	FALSE
FRANZOSA_IBD_DISEASE	HMDB0000194	Anserine	34	0.319241	5.22581e-05	7.13304e-05	FALSE
FRANZOSA_IBD_DISEASE	HMDB0000101	Deoxyadenosine	34	0.403353	1.76482e-07	3.20409e-07	FALSE
FRANZOSA_IBD_DISEASE	HMDB0000235	Thiamine	34	0.372725	2.09019e-06	3.25722e-06	FALSE
FRANZOSA_IBD_DISEASE	HMDB0001924	Atenolol	34	0.396672	3.47493e-07	6.01678e-07	FALSE
FRANZOSA_IBD_DISEASE	HMDB0002172	N1,N12-Diacetylspermine	34	0.570602	7.60366e-15	3.7418e-14	FALSE
FRANZOSA_IBD_DISEASE	HMDB0000269	Sphinganine	34	0.503231	3.90543e-11	1.19724e-10	FALSE
FRANZOSA_IBD_DISEASE	HMDB0004610	Phytosphingosine	34	0.516292	2.22449e-12	7.99961e-12	FALSE
FRANZOSA_IBD_DISEASE	HMDB0000054	Bilirubin	34	0.201038	0.0126082	0.0139511	FALSE
FRANZOSA_IBD_DISEASE	HMDB0000733	Hyodeoxycholic acid	34	0.194797	0.0157184	0.0171891	TRUE
FRANZOSA_IBD_DISEASE	HMDB0000718	Isovaleric acid	34	0.463363	1.13866e-09	2.99901e-09	TRUE
FRANZOSA_IBD_DISEASE	HMDB0000665	Leucinic acid	34	0.511943	8.88449e-13	3.25765e-12	TRUE
FRANZOSA_IBD_DISEASE	HMDB0003334	Symmetric dimethylarginine	34	0.532541	0	0	TRUE
FRANZOSA_IBD_DISEASE	HMDB0000874	Tauroursodeoxycholic acid	34	0.532108	7.78725e-13	2.91243e-12	TRUE
FRANZOSA_IBD_DISEASE	HMDB0000946	Ursodeoxycholic acid	34	0.185541	0.0247065	0.0264006	TRUE
FRANZOSA_IBD_DISEASE	HMDB0000892	Valeric acid	34	0.455066	2.47665e-09	5.93761e-09	TRUE
FRANZOSA_IBD_HEALTHY	HMDB0000317	2-Hydroxy-3-methylpentanoic acid	31	0.309802	0.0222225	0.0421774	TRUE
FRANZOSA_IBD_HEALTHY	HMDB0000039	Butyric acid	31	0.237731	0.0844517	0.133174	TRUE
FRANZOSA_IBD_HEALTHY	HMDB0004072	4-Hydroxystyrene	31	0.184074	0.176137	0.246327	FALSE
FRANZOSA_IBD_HEALTHY	HMDB0000020	p-Hydroxyphenylacetic acid	31	0.284717	0.0352944	0.0637354	FALSE
FRANZOSA_IBD_HEALTHY	HMDB0000779	Phenyllactic acid	31	0.118496	0.38893	0.466716	FALSE
FRANZOSA_IBD_HEALTHY	HMDB0000784	Azelaic acid	31	0.429829	0.00124644	0.00373932	FALSE
FRANZOSA_IBD_HEALTHY	HMDB0000888	Undecanedioic acid	31	0.380437	0.00447268	0.0105306	FALSE
FRANZOSA_IBD_HEALTHY	HMDB0000866	N-Acetyl-L-tyrosine	31	0.46211	0.000363014	0.00135041	FALSE
FRANZOSA_IBD_HEALTHY	HMDB0000806	Myristic acid	31	0.0604921	0.660824	0.710481	FALSE
FRANZOSA_IBD_HEALTHY	HMDB0000623	Dodecanedioic acid	31	0.315967	0.0183885	0.0367516	FALSE
FRANZOSA_IBD_HEALTHY	HMDB0002261	2-Hydroxymyristic acid	31	0.16339	0.230092	0.303525	FALSE
FRANZOSA_IBD_HEALTHY	HMDB0003229	Palmitoleic acid	31	-0.104464	0.44577	0.518208	FALSE
FRANZOSA_IBD_HEALTHY	HMDB0000220	Palmitic acid	31	0.079877	0.560627	0.63198	FALSE
FRANZOSA_IBD_HEALTHY	HMDB0000872	Tetradecanedioic acid	31	0.380355	0.00424205	0.0101741	FALSE
FRANZOSA_IBD_HEALTHY	HMDB0031057	2-Hydroxyhexadecanoic acid	31	0.0619686	0.65205	0.706457	FALSE
FRANZOSA_IBD_HEALTHY	HMDB0001388	alpha-Linolenic acid	31	0.416869	0.00178992	0.00491708	FALSE
FRANZOSA_IBD_HEALTHY	HMDB0000673	Linoleic acid	31	0.176295	0.203736	0.278638	FALSE
FRANZOSA_IBD_HEALTHY	HMDB0000207	Oleic acid	31	0.0336569	0.776356	0.804713	FALSE
FRANZOSA_IBD_HEALTHY	HMDB0000827	Stearic acid	31	0.233206	0.0847865	0.133174	FALSE
FRANZOSA_IBD_HEALTHY	HMDB0000672	Hexadecanedioic acid	31	0.102734	0.455021	0.525676	FALSE
FRANZOSA_IBD_HEALTHY	HMDB0001999	Eicosapentaenoic acid	31	0.262433	0.0514545	0.0870048	FALSE
FRANZOSA_IBD_HEALTHY	HMDB0002925	Dihomo-gamma-linolenic acid	31	0.367508	0.006187	0.0135386	FALSE
FRANZOSA_IBD_HEALTHY	HMDB0002231	11Z-Eicosenoic acid	31	0.0507861	0.71077	0.751155	FALSE
FRANZOSA_IBD_HEALTHY	HMDB0004705	12,13-DHOME	31	0.47959	0.000230452	0.000995467	FALSE
FRANZOSA_IBD_HEALTHY	HMDB0004704	9,10-DHOME	31	0.535491	2.47413e-05	0.000158686	FALSE
FRANZOSA_IBD_HEALTHY	HMDB0002183	Docosahexaenoic acid	31	0.116131	0.400937	0.472675	FALSE
FRANZOSA_IBD_HEALTHY	HMDB0002121	Carnosol	31	0.122406	0.3684	0.450805	FALSE
FRANZOSA_IBD_HEALTHY	HMDB0002226	Adrenic acid	31	0.427174	0.0012028	0.00366757	FALSE
FRANZOSA_IBD_HEALTHY	HMDB0002068	Erucic acid	31	-0.231309	0.0887478	0.136782	FALSE
FRANZOSA_IBD_HEALTHY	HMDB0002100	Palmitoylethanolamide	31	0.368306	0.00546286	0.0122421	FALSE
FRANZOSA_IBD_HEALTHY	HMDB0000761	Lithocholic acid	31	0.311374	0.0202809	0.0397079	FALSE
FRANZOSA_IBD_HEALTHY	HMDB0000518	Chenodeoxycholic acid	31	0.544184	1.52431e-05	0.000121212	FALSE
FRANZOSA_IBD_HEALTHY	HMDB0000626	Deoxycholic acid	31	0.0794942	0.566786	0.635073	FALSE
FRANZOSA_IBD_HEALTHY	HMDB0000391	7-Ketodeoxycholic acid	31	0.453616	0.000520218	0.00179186	TRUE
FRANZOSA_IBD_HEALTHY	HMDB0000506	alpha-Muricholic acid	31	0.119532	0.382398	0.461857	FALSE
FRANZOSA_IBD_HEALTHY	HMDB0000631	Deoxycholic acid glycine conjugate	31	-0.135272	0.327852	0.420556	FALSE
FRANZOSA_IBD_HEALTHY	HMDB0000708	Glycoursodeoxycholic acid	31	0.0464618	0.73981	0.77306	FALSE
FRANZOSA_IBD_HEALTHY	HMDB0000619	Cholic acid	31	0.363527	0.00627588	0.0135734	FALSE
FRANZOSA_IBD_HEALTHY	HMDB0002392	Maslinic acid	31	0.00501111	0.884401	0.889181	FALSE
FRANZOSA_IBD_HEALTHY	HMDB0000722	Lithocholyltaurine	31	0.174296	0.199512	0.276935	FALSE
FRANZOSA_IBD_HEALTHY	HMDB0000951	Taurochenodesoxycholic acid	31	0.12199	0.378592	0.460249	FALSE
FRANZOSA_IBD_HEALTHY	HMDB0000896	Taurodeoxycholic acid	31	0.226063	0.0959801	0.14397	FALSE
FRANZOSA_IBD_HEALTHY	HMDB0002364	Oleanolic acid	31	0.000109372	0.891552	0.891552	FALSE
FRANZOSA_IBD_HEALTHY	HMDB0001043	Arachidonic acid	31	0.124967	0.362808	0.446903	FALSE
FRANZOSA_IBD_HEALTHY	HMDB0029377	Piperine	31	-0.293724	0.0311772	0.0568525	FALSE
FRANZOSA_IBD_HEALTHY	HMDB0012252	Linoleoyl ethanolamide	31	0.517471	5.99794e-05	0.000328122	FALSE
FRANZOSA_IBD_HEALTHY	HMDB0013078	Stearoylethanolamide	31	0.472422	0.000257196	0.00103997	FALSE
FRANZOSA_IBD_HEALTHY	HMDB0011564	(2S)-1-O-Hexadecanoylglycerol	31	0.352454	0.00842276	0.0176026	FALSE
FRANZOSA_IBD_HEALTHY	HMDB0002088	Oleoylethanolamide	31	0.388264	0.00321634	0.00830889	FALSE
FRANZOSA_IBD_HEALTHY	HMDB0000067	Cholesterol	31	0.565249	9.658e-06	8.55423e-05	FALSE
FRANZOSA_IBD_HEALTHY	HMDB0000852	beta-Sitosterol	31	0.392809	0.00334587	0.0085251	FALSE
FRANZOSA_IBD_HEALTHY	HMDB0000252	Sphingosine	31	0.128739	0.347803	0.438598	FALSE
FRANZOSA_IBD_HEALTHY	HMDB0000660	D-Fructose	31	0.642515	2.25902e-07	3.48833e-06	TRUE
FRANZOSA_IBD_HEALTHY	HMDB0000134	Fumaric acid	31	0.51162	7.53158e-05	0.000381919	TRUE
FRANZOSA_IBD_HEALTHY	HMDB0000143	D-Galactose	31	0.653274	1.36619e-07	2.82345e-06	TRUE
FRANZOSA_IBD_HEALTHY	HMDB0000122	D-Glucose	31	0.65162	1.66946e-07	3.10519e-06	TRUE
FRANZOSA_IBD_HEALTHY	HMDB0000237	Propionic acid	31	0.20782	0.125684	0.184528	FALSE
FRANZOSA_IBD_HEALTHY	HMDB0002329	Oxalic acid	31	0.422078	0.00126846	0.00374499	FALSE
FRANZOSA_IBD_HEALTHY	HMDB0000190	L-Lactic acid	31	0.00796992	0.877001	0.889181	FALSE
FRANZOSA_IBD_HEALTHY	HMDB0000452	L-alpha-Aminobutyric acid	31	0.258278	0.0569372	0.0954083	FALSE
FRANZOSA_IBD_HEALTHY	HMDB0000691	Malonic acid	31	0.454463	0.000576591	0.00194993	FALSE
FRANZOSA_IBD_HEALTHY	HMDB0000008	2-Hydroxybutyric acid	31	-0.150198	0.271852	0.356088	FALSE
FRANZOSA_IBD_HEALTHY	HMDB0000187	L-Serine	31	0.600943	1.76565e-06	1.72848e-05	FALSE
FRANZOSA_IBD_HEALTHY	HMDB0000139	Glyceric acid	31	0.174969	0.203606	0.278638	FALSE
FRANZOSA_IBD_HEALTHY	HMDB0000300	Uracil	31	0.54026	2.40738e-05	0.000158686	FALSE
FRANZOSA_IBD_HEALTHY	HMDB0000162	L-Proline	31	0.717498	5.86114e-10	3.6339e-08	FALSE
FRANZOSA_IBD_HEALTHY	HMDB0000019	alpha-Ketoisovaleric acid	31	0.479002	0.000270905	0.00104976	FALSE
FRANZOSA_IBD_HEALTHY	HMDB0000535	Caproic acid	31	0.072946	0.594609	0.662259	FALSE
FRANZOSA_IBD_HEALTHY	HMDB0000883	L-Valine	31	0.751224	0	0	FALSE
FRANZOSA_IBD_HEALTHY	HMDB0000254	Succinic acid	31	0.478168	0.000235487	0.000995467	TRUE
FRANZOSA_IBD_HEALTHY	HMDB0000167	L-Threonine	31	0.626124	7.97385e-07	1.02367e-05	FALSE
FRANZOSA_IBD_HEALTHY	HMDB0011718	4-Hydroxybenzaldehyde	31	0.307956	0.0219605	0.0421098	FALSE
FRANZOSA_IBD_HEALTHY	HMDB0000262	Thymine	31	0.476992	0.000241078	0.000996457	FALSE
FRANZOSA_IBD_HEALTHY	HMDB0000766	N-Acetyl-L-alanine	31	0.443254	0.000844487	0.00266228	TRUE
FRANZOSA_IBD_HEALTHY	HMDB0000168	L-Asparagine	31	0.0693074	0.613748	0.679507	FALSE
FRANZOSA_IBD_HEALTHY	HMDB0000191	L-Aspartic acid	31	0.448941	0.000665771	0.00221131	FALSE
FRANZOSA_IBD_HEALTHY	HMDB0000156	Malic acid	31	0.553383	1.56402e-05	0.000121212	FALSE
FRANZOSA_IBD_HEALTHY	HMDB0000034	Adenine	31	0.510103	7.59732e-05	0.000381919	FALSE
FRANZOSA_IBD_HEALTHY	HMDB0000613	Erythronic acid	31	0.41378	0.00178902	0.00491708	FALSE
FRANZOSA_IBD_HEALTHY	HMDB0000157	Hypoxanthine	31	0.67486	3.86418e-08	1.1979e-06	FALSE
FRANZOSA_IBD_HEALTHY	HMDB0000209	Phenylacetic acid	31	0.27337	0.0435728	0.0757434	FALSE
FRANZOSA_IBD_HEALTHY	HMDB0000840	Salicyluric acid	31	0.199289	0.145757	0.210796	FALSE
FRANZOSA_IBD_HEALTHY	HMDB0000482	Caprylic acid	31	-0.298373	0.0259866	0.0488234	FALSE
FRANZOSA_IBD_HEALTHY	HMDB0000208	Oxoglutaric acid	31	0.488799	0.000135861	0.000631753	FALSE
FRANZOSA_IBD_HEALTHY	HMDB0000641	L-Glutamine	31	0.548257	1.84232e-05	0.000131797	FALSE
FRANZOSA_IBD_HEALTHY	HMDB0000148	L-Glutamic acid	31	0.538537	2.58732e-05	0.000160414	FALSE
FRANZOSA_IBD_HEALTHY	HMDB0059655	2-Hydroxyglutarate	31	0.268339	0.0472289	0.0813387	FALSE
FRANZOSA_IBD_HEALTHY	HMDB0000696	L-Methionine	31	0.621695	1.1283e-06	1.23449e-05	FALSE
FRANZOSA_IBD_HEALTHY	HMDB0000098	D-Xylose	31	0.617608	8.25541e-07	1.02367e-05	FALSE
FRANZOSA_IBD_HEALTHY	HMDB0000764	Hydrocinnamic acid	31	0.172344	0.205516	0.279021	FALSE
FRANZOSA_IBD_HEALTHY	HMDB0000132	Guanine	31	0.197758	0.146198	0.210796	FALSE
FRANZOSA_IBD_HEALTHY	HMDB0000292	Xanthine	31	0.5619	1.03764e-05	8.7728e-05	FALSE
FRANZOSA_IBD_HEALTHY	HMDB0000177	L-Histidine	31	0.0587013	0.668492	0.714595	FALSE
FRANZOSA_IBD_HEALTHY	HMDB0000226	Orotic acid	31	0.528025	4.16677e-05	0.000234854	FALSE
FRANZOSA_IBD_HEALTHY	HMDB0000555	3-Methyladipic acid	31	0.388387	0.00318616	0.00830889	TRUE
FRANZOSA_IBD_HEALTHY	HMDB0000174	L-Fucose	31	0.0545318	0.691484	0.734949	FALSE
FRANZOSA_IBD_HEALTHY	HMDB0000159	L-Phenylalanine	31	0.650116	1.86166e-07	3.1479e-06	FALSE
FRANZOSA_IBD_HEALTHY	HMDB0000289	Uric acid	31	0.22555	0.0956491	0.14397	FALSE
FRANZOSA_IBD_HEALTHY	HMDB0003070	Shikimic acid	31	0.330454	0.0131126	0.0268016	FALSE
FRANZOSA_IBD_HEALTHY	HMDB0000893	Suberic acid	31	0.422474	0.00143504	0.00410641	FALSE
FRANZOSA_IBD_HEALTHY	HMDB0000517	L-Arginine	31	0.0821736	0.548766	0.622381	FALSE
FRANZOSA_IBD_HEALTHY	HMDB0000904	Citrulline	31	0.740355	0	0	FALSE
FRANZOSA_IBD_HEALTHY	HMDB0000044	Ascorbic acid	31	0.413848	0.00179764	0.00491708	FALSE
FRANZOSA_IBD_HEALTHY	HMDB0000158	L-Tyrosine	31	0.660533	9.5886e-08	2.50275e-06	FALSE
FRANZOSA_IBD_HEALTHY	HMDB0000118	Homovanillic acid	31	0.486812	0.000156279	0.000708973	FALSE
FRANZOSA_IBD_HEALTHY	HMDB0000247	Sorbitol	31	-0.210472	0.125995	0.184528	FALSE
FRANZOSA_IBD_HEALTHY	HMDB0029723	Saccharin	31	0.0112797	0.881955	0.889181	FALSE
FRANZOSA_IBD_HEALTHY	HMDB0000017	4-Pyridoxic acid	31	0.25419	0.0592674	0.0984263	FALSE
FRANZOSA_IBD_HEALTHY	HMDB0001138	N-Acetyl-L-glutamic acid	31	0.249788	0.0654759	0.106829	FALSE
FRANZOSA_IBD_HEALTHY	HMDB0000094	Citric acid	31	0.294956	0.0281811	0.0524168	FALSE
FRANZOSA_IBD_HEALTHY	HMDB0000127	D-Glucuronic acid	31	0.371606	0.00515543	0.011694	FALSE
FRANZOSA_IBD_HEALTHY	HMDB0000792	Sebacic acid	31	0.457307	0.000699356	0.00228211	FALSE
FRANZOSA_IBD_HEALTHY	HMDB0000929	L-Tryptophan	31	0.65717	1.07645e-07	2.50275e-06	FALSE
FRANZOSA_IBD_HEALTHY	HMDB0002123	1,3,7-Trimethyluric acid	31	0.257075	0.0603636	0.0993595	FALSE
FRANZOSA_IBD_HEALTHY	HMDB0010325	Ethyl glucuronide	31	0.0387846	0.778755	0.804713	FALSE
FRANZOSA_IBD_HEALTHY	HMDB0037942	1-Methyl-1,2,3,4-tetrahydro-beta-carboline-3-carboxylic acid	31	0.237758	0.0820014	0.131485	FALSE
FRANZOSA_IBD_HEALTHY	HMDB0000192	L-Cystine	31	0.507885	7.23188e-05	0.000381919	FALSE
FRANZOSA_IBD_HEALTHY	HMDB0000826	Pentadecanoic acid	31	0.278838	0.0382911	0.0684821	FALSE
FRANZOSA_IBD_HEALTHY	HMDB0000296	Uridine	31	0.049378	0.719806	0.756406	FALSE
FRANZOSA_IBD_HEALTHY	HMDB0000767	Pseudouridine	31	0.495448	0.000131876	0.000628948	FALSE
FRANZOSA_IBD_HEALTHY	HMDB0000071	Deoxyinosine	31	0.606138	1.45428e-06	1.50275e-05	FALSE
FRANZOSA_IBD_HEALTHY	HMDB0002259	Heptadecanoic acid	31	0.501558	0.000104691	0.000512436	FALSE
FRANZOSA_IBD_HEALTHY	HMDB0000133	Guanosine	31	0.232642	0.0890008	0.136782	FALSE
FRANZOSA_IBD_HEALTHY	HMDB0001976	Docosapentaenoic acid (22n-6)	31	0.469583	0.000335465	0.0012734	FALSE
FRANZOSA_IBD_HEALTHY	HMDB0000186	Alpha-Lactose	31	0.376186	0.00469905	0.0109253	FALSE
FRANZOSA_IBD_HEALTHY	HMDB0000244	Riboflavin	31	-0.171579	0.2125	0.286365	FALSE
FRANZOSA_IBD_HEALTHY	HMDB0000717	Isolithocholic acid	31	0.273848	0.0421601	0.0746836	FALSE
FRANZOSA_IBD_HEALTHY	HMDB0000138	Glycocholic acid	31	-0.232213	0.0897174	0.136782	FALSE
FRANZOSA_IBD_HEALTHY	HMDB0001414	Putrescine	31	0.379621	0.00410222	0.0100396	FALSE
FRANZOSA_IBD_HEALTHY	HMDB0000161	L-Alanine	31	0.642064	2.43808e-07	3.48833e-06	FALSE
FRANZOSA_IBD_HEALTHY	HMDB0000056	beta-Alanine	31	0.429446	0.00112024	0.00347275	FALSE
FRANZOSA_IBD_HEALTHY	HMDB0000097	Choline	31	0.197635	0.147335	0.210802	FALSE
FRANZOSA_IBD_HEALTHY	HMDB0000630	Cytosine	31	0.487425	0.000171753	0.000760618	FALSE
FRANZOSA_IBD_HEALTHY	HMDB0000870	Histamine	31	0.522318	4.02605e-05	0.000234014	FALSE
FRANZOSA_IBD_HEALTHY	HMDB0000562	Creatinine	31	0.167144	0.220581	0.293058	FALSE
FRANZOSA_IBD_HEALTHY	HMDB0000043	Betaine	31	0.296127	0.0311406	0.0568525	FALSE
FRANZOSA_IBD_HEALTHY	HMDB0001488	Nicotinic acid	31	0.332577	0.0134651	0.027223	FALSE
FRANZOSA_IBD_HEALTHY	HMDB0000251	Taurine	31	0.5492	1.6647e-05	0.000123854	FALSE
FRANZOSA_IBD_HEALTHY	HMDB0000267	Pyroglutamic acid	31	0.137744	0.315322	0.407291	FALSE
FRANZOSA_IBD_HEALTHY	HMDB0000070	Pipecolic acid	31	0.0969378	0.479955	0.551059	FALSE
FRANZOSA_IBD_HEALTHY	HMDB0002064	N-Acetylputrescine	31	0.460609	0.000393501	0.00143512	FALSE
FRANZOSA_IBD_HEALTHY	HMDB0000725	4-Hydroxyproline	31	0.0900205	0.510166	0.582153	FALSE
FRANZOSA_IBD_HEALTHY	HMDB0000064	Creatine	31	0.219129	0.105954	0.157659	FALSE
FRANZOSA_IBD_HEALTHY	HMDB0000687	L-Leucine	31	0.678264	3.53623e-08	1.1979e-06	FALSE
FRANZOSA_IBD_HEALTHY	HMDB0000172	L-Isoleucine	31	0.713124	1.9118e-09	8.88986e-08	FALSE
FRANZOSA_IBD_HEALTHY	HMDB0000214	Ornithine	31	0.346603	0.00929214	0.0192038	FALSE
FRANZOSA_IBD_HEALTHY	HMDB0000699	1-Methylnicotinamide	31	0.195634	0.152655	0.216746	FALSE
FRANZOSA_IBD_HEALTHY	HMDB0000875	Trigonelline	31	0.275111	0.0430977	0.0756242	FALSE
FRANZOSA_IBD_HEALTHY	HMDB0000301	Urocanic acid	31	0.532235	3.84968e-05	0.000230981	FALSE
FRANZOSA_IBD_HEALTHY	HMDB0002271	Imidazolepropionic acid	31	0.388544	0.00342041	0.00859724	FALSE
FRANZOSA_IBD_HEALTHY	HMDB0004827	Proline betaine	31	0.0615527	0.653282	0.706457	FALSE
FRANZOSA_IBD_HEALTHY	HMDB0003464	4-Guanidinobutanoic acid	31	0.398236	0.00244654	0.00650081	FALSE
FRANZOSA_IBD_HEALTHY	HMDB0001161	4-Trimethylammoniobutanoic acid	31	0.365263	0.00653538	0.0139722	FALSE
FRANZOSA_IBD_HEALTHY	HMDB0000895	Acetylcholine	31	0.0691046	0.627191	0.690281	FALSE
FRANZOSA_IBD_HEALTHY	HMDB0000182	L-Lysine	31	0.600027	2.10575e-06	1.95835e-05	FALSE
FRANZOSA_IBD_HEALTHY	HMDB0000062	L-Carnitine	31	-0.133657	0.331192	0.42193	FALSE
FRANZOSA_IBD_HEALTHY	HMDB0002005	Methionine sulfoxide	31	0.611128	1.0493e-06	1.21982e-05	FALSE
FRANZOSA_IBD_HEALTHY	HMDB0000897	7-Methylguanine	31	0.191757	0.157799	0.222353	FALSE
FRANZOSA_IBD_HEALTHY	HMDB0001431	Pyridoxamine	31	0.171278	0.214004	0.286365	FALSE
FRANZOSA_IBD_HEALTHY	HMDB0000479	3-Methylhistidine	31	0.24529	0.0699874	0.113197	FALSE
FRANZOSA_IBD_HEALTHY	HMDB0001276	N1-Acetylspermidine	31	0.47676	0.000267995	0.00104976	FALSE
FRANZOSA_IBD_HEALTHY	HMDB0001325	N6,N6,N6-Trimethyl-L-lysine	31	0.410171	0.00188422	0.0050792	FALSE
FRANZOSA_IBD_HEALTHY	HMDB0000715	Kynurenic acid	31	-0.0370907	0.787026	0.808767	FALSE
FRANZOSA_IBD_HEALTHY	HMDB0001847	Caffeine	31	-0.357785	0.00806931	0.0170556	FALSE
FRANZOSA_IBD_HEALTHY	HMDB0032055	N-Acetylhistidine	31	0.542871	2.21956e-05	0.000152903	FALSE
FRANZOSA_IBD_HEALTHY	HMDB0004400	5-Acetylamino-6-amino-3-methyluracil	31	0.363738	0.00593162	0.0131343	FALSE
FRANZOSA_IBD_HEALTHY	HMDB0001539	Asymmetric dimethylarginine	31	0.459234	0.000477362	0.00167527	FALSE
FRANZOSA_IBD_HEALTHY	HMDB0004620	N-a-Acetyl-L-arginine	31	0.0623787	0.651424	0.706457	FALSE
FRANZOSA_IBD_HEALTHY	HMDB0000210	Pantothenic acid	31	0.373903	0.00483176	0.0110952	FALSE
FRANZOSA_IBD_HEALTHY	HMDB0000033	Carnosine	31	0.41847	0.00137046	0.00398291	FALSE
FRANZOSA_IBD_HEALTHY	HMDB0000194	Anserine	31	0.0141643	0.872697	0.889181	FALSE
FRANZOSA_IBD_HEALTHY	HMDB0000101	Deoxyadenosine	31	0.267342	0.0491126	0.0838069	FALSE
FRANZOSA_IBD_HEALTHY	HMDB0000235	Thiamine	31	-0.115584	0.401519	0.472675	FALSE
FRANZOSA_IBD_HEALTHY	HMDB0001924	Atenolol	31	0.23391	0.0852025	0.133174	FALSE
FRANZOSA_IBD_HEALTHY	HMDB0000195	Inosine	31	0.382788	0.00390746	0.0096905	FALSE
FRANZOSA_IBD_HEALTHY	HMDB0002172	N1,N12-Diacetylspermine	31	0.379409	0.00426657	0.0101741	FALSE
FRANZOSA_IBD_HEALTHY	HMDB0000269	Sphinganine	31	-0.127163	0.35135	0.438598	FALSE
FRANZOSA_IBD_HEALTHY	HMDB0004610	Phytosphingosine	31	0.443773	0.000736769	0.00236274	FALSE
FRANZOSA_IBD_HEALTHY	HMDB0000054	Bilirubin	31	0.1181	0.391598	0.466905	FALSE
FRANZOSA_IBD_HEALTHY	HMDB0004160	Urobilin	31	0.462898	0.000453777	0.00162313	FALSE
FRANZOSA_IBD_HEALTHY	HMDB0000733	Hyodeoxycholic acid	31	0.12946	0.358427	0.444449	TRUE
FRANZOSA_IBD_HEALTHY	HMDB0000718	Isovaleric acid	31	0.12782	0.351217	0.438598	TRUE
FRANZOSA_IBD_HEALTHY	HMDB0000665	Leucinic acid	31	0.316637	0.0185734	0.0367516	TRUE
FRANZOSA_IBD_HEALTHY	HMDB0003334	Symmetric dimethylarginine	31	0.311114	0.0207293	0.0401631	TRUE
FRANZOSA_IBD_HEALTHY	HMDB0000946	Ursodeoxycholic acid	31	0.110923	0.417896	0.48886	TRUE
FRANZOSA_IBD_HEALTHY	HMDB0000892	Valeric acid	31	0.140355	0.302685	0.393702	TRUE
HE_INFANTS_HEALTHY	HMDB0000071	Deoxyinosine	37	0.138063	0.264113	0.514682	FALSE
HE_INFANTS_HEALTHY	HMDB0000012	Deoxyuridine	37	-0.161701	0.193414	0.484475	FALSE
HE_INFANTS_HEALTHY	HMDB0000452	L-alpha-Aminobutyric acid	37	0.00473885	0.905727	0.905727	FALSE
HE_INFANTS_HEALTHY	HMDB0000729	alpha-Hydroxyisobutyric acid	37	0.0911732	0.461815	0.67113	FALSE
HE_INFANTS_HEALTHY	HMDB0000407	2-Hydroxy-3-methylbutyric acid	37	0.0181058	0.869805	0.893313	FALSE
HE_INFANTS_HEALTHY	HMDB0000208	Oxoglutaric acid	37	-0.0452704	0.710447	0.871649	FALSE
HE_INFANTS_HEALTHY	HMDB0000011	3-Hydroxybutyric acid	37	-0.00425913	0.789808	0.893313	FALSE
HE_INFANTS_HEALTHY	HMDB0000112	gamma-Aminobutyric acid	37	-0.019818	0.822683	0.893313	FALSE
HE_INFANTS_HEALTHY	HMDB0000020	p-Hydroxyphenylacetic acid	37	-0.0172545	0.838718	0.893313	FALSE
HE_INFANTS_HEALTHY	HMDB0003355	5-Aminopentanoic acid	37	0.352213	0.00387475	0.0420687	FALSE
HE_INFANTS_HEALTHY	HMDB0000161	L-Alanine	37	0.123808	0.318192	0.548328	FALSE
HE_INFANTS_HEALTHY	HMDB0000646	L-Arabinose	37	0.265367	0.0294121	0.139707	FALSE
HE_INFANTS_HEALTHY	HMDB0000517	L-Arginine	37	0.494561	2.0193e-05	0.00104796	FALSE
HE_INFANTS_HEALTHY	HMDB0000168	L-Asparagine	37	-0.0458984	0.711082	0.871649	FALSE
HE_INFANTS_HEALTHY	HMDB0000191	L-Aspartic acid	37	0.284681	0.0200755	0.117364	FALSE
HE_INFANTS_HEALTHY	HMDB0000056	beta-Alanine	37	0.190621	0.122057	0.343567	FALSE
HE_INFANTS_HEALTHY	HMDB0000767	Pseudouridine	37	-0.124787	0.316605	0.548328	FALSE
HE_INFANTS_HEALTHY	HMDB0000043	Betaine	37	-0.116761	0.346786	0.56076	FALSE
HE_INFANTS_HEALTHY	HMDB0000039	Butyric acid	37	0.294018	0.0167966	0.106379	FALSE
HE_INFANTS_HEALTHY	HMDB0002322	Cadaverine	37	0.209429	0.0876877	0.277678	FALSE
HE_INFANTS_HEALTHY	HMDB0000062	L-Carnitine	37	0.16992	0.167494	0.43895	FALSE
HE_INFANTS_HEALTHY	HMDB0000097	Choline	37	0.245722	0.0440927	0.167552	FALSE
HE_INFANTS_HEALTHY	HMDB0000904	Citrulline	37	0.0115963	0.859175	0.893313	FALSE
HE_INFANTS_HEALTHY	HMDB0000064	Creatine	37	0.436287	0.000299091	0.00454619	FALSE
HE_INFANTS_HEALTHY	HMDB0000562	Creatinine	37	0.141106	0.25666	0.514682	FALSE
HE_INFANTS_HEALTHY	HMDB0002199	Desaminotyrosine	37	0.149359	0.226852	0.503586	FALSE
HE_INFANTS_HEALTHY	HMDB0002005	Methionine sulfoxide	37	-0.0153767	0.8645	0.893313	FALSE
HE_INFANTS_HEALTHY	HMDB0010325	Ethyl glucuronide	37	0.0187118	0.851511	0.893313	FALSE
HE_INFANTS_HEALTHY	HMDB0000174	L-Fucose	37	0.238464	0.0512357	0.185424	FALSE
HE_INFANTS_HEALTHY	HMDB0000134	Fumaric acid	37	-0.221986	0.0853402	0.277678	FALSE
HE_INFANTS_HEALTHY	HMDB0000143	D-Galactose	37	-0.00515539	0.882194	0.893957	FALSE
HE_INFANTS_HEALTHY	HMDB0000122	D-Glucose	37	0.325212	0.00756535	0.0638852	FALSE
HE_INFANTS_HEALTHY	HMDB0000148	L-Glutamic acid	37	0.0645188	0.601244	0.801658	FALSE
HE_INFANTS_HEALTHY	HMDB0000641	L-Glutamine	37	0.139779	0.262842	0.514682	FALSE
HE_INFANTS_HEALTHY	HMDB0000661	Glutaric acid	37	0.487721	2.75778e-05	0.00104796	FALSE
HE_INFANTS_HEALTHY	HMDB0000131	Glycerol	37	0.279238	0.0226991	0.123224	FALSE
HE_INFANTS_HEALTHY	HMDB0000123	Glycine	37	0.121021	0.330103	0.548328	FALSE
HE_INFANTS_HEALTHY	HMDB0000133	Guanosine	37	-0.0622943	0.618157	0.809999	FALSE
HE_INFANTS_HEALTHY	HMDB0000177	L-Histidine	37	0.00243181	0.86734	0.893313	FALSE
HE_INFANTS_HEALTHY	HMDB0000157	Hypoxanthine	37	0.250519	0.0422042	0.167552	FALSE
HE_INFANTS_HEALTHY	HMDB0000195	Inosine	37	0.273537	0.0248942	0.12613	FALSE
HE_INFANTS_HEALTHY	HMDB0000172	L-Isoleucine	37	0.0912318	0.468025	0.67113	FALSE
HE_INFANTS_HEALTHY	HMDB0000718	Isovaleric acid	37	0.260709	0.0336621	0.142129	FALSE
HE_INFANTS_HEALTHY	HMDB0000190	L-Lactic acid	37	-0.112826	0.362227	0.573526	FALSE
HE_INFANTS_HEALTHY	HMDB0000687	L-Leucine	37	0.0931328	0.455993	0.67113	FALSE
HE_INFANTS_HEALTHY	HMDB0000182	L-Lysine	37	0.233599	0.0614779	0.212378	FALSE
HE_INFANTS_HEALTHY	HMDB0000156	Malic acid	37	-0.137017	0.273439	0.519533	FALSE
HE_INFANTS_HEALTHY	HMDB0000696	L-Methionine	37	0.158186	0.203989	0.484475	FALSE
HE_INFANTS_HEALTHY	HMDB0001844	Methylsuccinic acid	37	0.120695	0.331883	0.548328	FALSE
HE_INFANTS_HEALTHY	HMDB0000211	myo-Inositol	37	-0.131384	0.287922	0.533709	FALSE
HE_INFANTS_HEALTHY	HMDB0000215	N-Acetyl-D-glucosamine	37	0.0872635	0.485473	0.683259	FALSE
HE_INFANTS_HEALTHY	HMDB0000092	Dimethylglycine	37	-0.0210542	0.748791	0.893313	FALSE
HE_INFANTS_HEALTHY	HMDB0001488	Nicotinic acid	37	0.261067	0.0324562	0.142129	FALSE
HE_INFANTS_HEALTHY	HMDB0000214	Ornithine	37	0.477302	4.66047e-05	0.00118065	FALSE
HE_INFANTS_HEALTHY	HMDB0000209	Phenylacetic acid	37	0.294797	0.0149938	0.103593	FALSE
HE_INFANTS_HEALTHY	HMDB0000159	L-Phenylalanine	37	0.148475	0.231915	0.503586	FALSE
HE_INFANTS_HEALTHY	HMDB0000162	L-Proline	37	-0.0660406	0.594889	0.801658	FALSE
HE_INFANTS_HEALTHY	HMDB0000237	Propionic acid	37	0.103928	0.407178	0.618911	FALSE
HE_INFANTS_HEALTHY	HMDB0001414	Putrescine	37	-0.0460362	0.710762	0.871649	FALSE
HE_INFANTS_HEALTHY	HMDB0000243	Pyruvic acid	37	-0.14388	0.244927	0.514682	FALSE
HE_INFANTS_HEALTHY	HMDB0000271	Sarcosine	37	0.338461	0.00511119	0.0485563	FALSE
HE_INFANTS_HEALTHY	HMDB0000187	L-Serine	37	-0.0258808	0.835441	0.893313	FALSE
HE_INFANTS_HEALTHY	HMDB0000254	Succinic acid	37	0.0677024	0.586952	0.801658	FALSE
HE_INFANTS_HEALTHY	HMDB0000251	Taurine	37	0.198656	0.110387	0.322683	FALSE
HE_INFANTS_HEALTHY	HMDB0000167	L-Threonine	37	0.124052	0.319663	0.548328	FALSE
HE_INFANTS_HEALTHY	HMDB0000273	Thymidine	37	0.196685	0.110392	0.322683	FALSE
HE_INFANTS_HEALTHY	HMDB0000262	Thymine	37	0.186359	0.131437	0.356759	FALSE
HE_INFANTS_HEALTHY	HMDB0000929	L-Tryptophan	37	-0.0249112	0.840629	0.893313	FALSE
HE_INFANTS_HEALTHY	HMDB0000306	Tyramine	37	-0.0297189	0.810997	0.893313	FALSE
HE_INFANTS_HEALTHY	HMDB0000158	L-Tyrosine	37	0.15427	0.210874	0.48565	FALSE
HE_INFANTS_HEALTHY	HMDB0000300	Uracil	37	0.438043	0.000240412	0.00454619	FALSE
HE_INFANTS_HEALTHY	HMDB0000296	Uridine	37	0.306542	0.0145143	0.103593	FALSE
HE_INFANTS_HEALTHY	HMDB0000301	Urocanic acid	37	0.106051	0.391334	0.606967	FALSE
HE_INFANTS_HEALTHY	HMDB0000892	Valeric acid	37	0.401771	0.000842151	0.0106672	FALSE
HE_INFANTS_HEALTHY	HMDB0000883	L-Valine	37	0.0550292	0.662234	0.853048	FALSE
HE_INFANTS_HEALTHY	HMDB0000098	D-Xylose	37	0.158037	0.203934	0.484475	FALSE
iHMP_IBD_DISEASE	HMDB0004705	12,13-DHOME	28	0.151261	0.250629	0.297289	FALSE
iHMP_IBD_DISEASE	HMDB0004704	9,10-DHOME	28	0.122308	0.407995	0.445995	FALSE
iHMP_IBD_DISEASE	HMDB0000535	Caproic acid	28	0.530328	3.16719e-06	4.70855e-05	FALSE
iHMP_IBD_DISEASE	HMDB0000666	Heptanoic acid	28	0.376048	0.00136455	0.00422632	FALSE
iHMP_IBD_DISEASE	HMDB0000703	Mandelic acid	28	0.215777	0.0844926	0.123149	FALSE
iHMP_IBD_DISEASE	HMDB0000511	Capric acid	28	0.107269	0.400884	0.44256	FALSE
iHMP_IBD_DISEASE	HMDB0000197	Indoleacetic acid	28	0.27313	0.0217033	0.0411451	FALSE
iHMP_IBD_DISEASE	HMDB0000638	Dodecanoic acid	28	-0.0235881	0.458974	0.492073	FALSE
iHMP_IBD_DISEASE	HMDB0000888	Undecanedioic acid	28	0.403768	0.00044587	0.00177552	FALSE
iHMP_IBD_DISEASE	HMDB0002000	Myristoleic acid	28	0.123337	0.317073	0.360751	FALSE
iHMP_IBD_DISEASE	HMDB0000806	Myristic acid	28	0.228169	0.0703791	0.108969	FALSE
iHMP_IBD_DISEASE	HMDB0002261	2-Hydroxymyristic acid	28	0.477201	0.000173917	0.000901939	FALSE
iHMP_IBD_DISEASE	HMDB0003229	Palmitoleic acid	28	0.228992	0.0757067	0.114072	FALSE
iHMP_IBD_DISEASE	HMDB0000220	Palmitic acid	28	0.283559	0.0262273	0.0471668	FALSE
iHMP_IBD_DISEASE	HMDB0000872	Tetradecanedioic acid	28	0.0627605	0.655532	0.658485	FALSE
iHMP_IBD_DISEASE	HMDB0031057	2-Hydroxyhexadecanoic acid	28	0.461105	0.00012599	0.000720403	FALSE
iHMP_IBD_DISEASE	HMDB0001388	alpha-Linolenic acid	28	0.0323515	0.598171	0.620429	FALSE
iHMP_IBD_DISEASE	HMDB0000673	Linoleic acid	28	0.231611	0.0741988	0.11256	FALSE
iHMP_IBD_DISEASE	HMDB0000207	Oleic acid	28	0.277293	0.0457955	0.0741217	FALSE
iHMP_IBD_DISEASE	HMDB0000827	Stearic acid	28	0.399148	0.00273872	0.00763418	FALSE
iHMP_IBD_DISEASE	HMDB0000672	Hexadecanedioic acid	28	-0.0423272	0.654444	0.658485	FALSE
iHMP_IBD_DISEASE	HMDB0013622	10Z-Nonadecenoic acid	28	0.343685	0.00236462	0.0067604	FALSE
iHMP_IBD_DISEASE	HMDB0000772	Nonadecanoic acid	28	0.317712	0.00695578	0.0155114	FALSE
iHMP_IBD_DISEASE	HMDB0037397	17-Methyloctadecanoic acid	28	0.335789	0.0102223	0.0213044	FALSE
iHMP_IBD_DISEASE	HMDB0001043	Arachidonic acid	28	0.433101	0.000284534	0.0013219	FALSE
iHMP_IBD_DISEASE	HMDB0002925	Dihomo-gamma-linolenic acid	28	0.590706	4.7825e-08	1.90557e-06	FALSE
iHMP_IBD_DISEASE	HMDB0002231	11Z-Eicosenoic acid	28	0.246188	0.045869	0.0741217	FALSE
iHMP_IBD_DISEASE	HMDB0002212	Arachidic acid	28	0.33797	0.00710653	0.0156907	FALSE
iHMP_IBD_DISEASE	HMDB0002183	Docosahexaenoic acid	28	0.214562	0.11647	0.16233	FALSE
iHMP_IBD_DISEASE	HMDB0001976	Docosapentaenoic acid (22n-6)	28	0.539528	7.75471e-07	1.7293e-05	FALSE
iHMP_IBD_DISEASE	HMDB0002226	Adrenic acid	28	0.439109	0.000173308	0.000901939	FALSE
iHMP_IBD_DISEASE	HMDB0002068	Erucic acid	28	0.259698	0.0405406	0.0675467	FALSE
iHMP_IBD_DISEASE	HMDB0002364	Oleanolic acid	28	0.207089	0.0946142	0.13525	FALSE
iHMP_IBD_DISEASE	HMDB0002392	Maslinic acid	28	0.0593963	0.496048	0.524259	FALSE
iHMP_IBD_DISEASE	HMDB0000518	Chenodeoxycholic acid	28	0.463958	0.000123425	0.000720403	FALSE
iHMP_IBD_DISEASE	HMDB0000626	Deoxycholic acid	28	0.397498	0.00116445	0.0038187	FALSE
iHMP_IBD_DISEASE	HMDB0000733	Hyodeoxycholic acid	28	0.198447	0.0995925	0.141459	TRUE
iHMP_IBD_DISEASE	HMDB0000391	7-Ketodeoxycholic acid	28	0.512055	1.0349e-05	0.000126611	FALSE
iHMP_IBD_DISEASE	HMDB0000506	alpha-Muricholic acid	28	0.52665	5.23868e-06	7.30141e-05	FALSE
iHMP_IBD_DISEASE	HMDB0000637	Chenodeoxycholic acid glycine conjugate	28	0.272201	0.0405886	0.0675467	FALSE
iHMP_IBD_DISEASE	HMDB0000631	Deoxycholic acid glycine conjugate	28	0.326363	0.00632974	0.0145519	FALSE
iHMP_IBD_DISEASE	HMDB0000708	Glycoursodeoxycholic acid	28	0.273564	0.070628	0.108969	FALSE
iHMP_IBD_DISEASE	HMDB0000722	Lithocholyltaurine	28	0.230628	0.108094	0.152563	FALSE
iHMP_IBD_DISEASE	HMDB0000951	Taurochenodesoxycholic acid	28	0.53741	2.35976e-06	4.0479e-05	FALSE
iHMP_IBD_DISEASE	HMDB0000896	Taurodeoxycholic acid	28	0.155969	0.174473	0.227529	FALSE
iHMP_IBD_DISEASE	HMDB0000874	Tauroursodeoxycholic acid	28	0.459601	4.80386e-05	0.000405762	TRUE
iHMP_IBD_DISEASE	HMDB0000036	Taurocholic acid	28	0.592381	4.98369e-08	1.90557e-06	FALSE
iHMP_IBD_DISEASE	HMDB0004072	4-Hydroxystyrene	28	0.179601	0.198608	0.253084	FALSE
iHMP_IBD_DISEASE	HMDB0000866	N-Acetyl-L-tyrosine	28	0.0199416	0.789852	0.789852	FALSE
iHMP_IBD_DISEASE	HMDB0002121	Carnosol	28	-0.0272184	0.446033	0.480509	FALSE
iHMP_IBD_DISEASE	HMDB0002100	Palmitoylethanolamide	28	0.340214	0.00803995	0.0174069	FALSE
iHMP_IBD_DISEASE	HMDB0000020	p-Hydroxyphenylacetic acid	28	0.478797	3.37015e-05	0.000326758	FALSE
iHMP_IBD_DISEASE	HMDB0000711	Hydroxyoctanoic acid	28	0.0558705	0.610563	0.622898	TRUE
iHMP_IBD_DISEASE	HMDB0002203	3-Hydroxycapric acid	28	0.326697	0.00439351	0.0108862	FALSE
iHMP_IBD_DISEASE	HMDB0000623	Dodecanedioic acid	28	0.196451	0.184676	0.237004	FALSE
iHMP_IBD_DISEASE	HMDB0000826	Pentadecanoic acid	28	0.431422	0.000183862	0.000931848	FALSE
iHMP_IBD_DISEASE	HMDB0000245	Porphobilinogen	28	0.299106	0.0275266	0.0487178	FALSE
iHMP_IBD_DISEASE	HMDB0000067	Cholesterol	28	0.311358	0.0217718	0.0411451	FALSE
iHMP_IBD_DISEASE	HMDB0029377	Piperine	28	0.142342	0.3162	0.360751	FALSE
iHMP_IBD_DISEASE	HMDB0000555	3-Methyladipic acid	28	0.542566	5.28498e-05	0.000420911	TRUE
iHMP_IBD_DISEASE	HMDB0000162	L-Proline	28	0.189265	0.122594	0.166698	FALSE
iHMP_IBD_DISEASE	HMDB0000767	Pseudouridine	28	0.0986417	0.440122	0.476443	FALSE
iHMP_IBD_DISEASE	HMDB0000244	Riboflavin	28	0.33853	0.00799195	0.0174069	FALSE
iHMP_IBD_DISEASE	HMDB0029723	Saccharin	28	0.147075	0.247884	0.295605	FALSE
iHMP_IBD_DISEASE	HMDB0000792	Sebacic acid	28	0.633432	4.12203e-09	3.06405e-07	FALSE
iHMP_IBD_DISEASE	HMDB0003070	Shikimic acid	28	-0.107308	0.373808	0.416796	FALSE
iHMP_IBD_DISEASE	HMDB0000247	Sorbitol	28	0.430979	0.000410018	0.00166244	FALSE
iHMP_IBD_DISEASE	HMDB0000254	Succinic acid	28	0.364499	0.00171367	0.00523489	FALSE
iHMP_IBD_DISEASE	HMDB0037942	1-Methyl-1,2,3,4-tetrahydro-beta-carboline-3-carboxylic acid	28	0.176446	0.170766	0.224005	FALSE
iHMP_IBD_DISEASE	HMDB0000167	L-Threonine	28	0.388724	0.00639858	0.01456	FALSE
iHMP_IBD_DISEASE	HMDB0000262	Thymine	28	0.240063	0.0713426	0.108969	FALSE
iHMP_IBD_DISEASE	HMDB0000300	Uracil	28	0.151573	0.266704	0.3143	FALSE
iHMP_IBD_DISEASE	HMDB0000296	Uridine	28	0.395097	0.00127814	0.0041308	FALSE
iHMP_IBD_DISEASE	HMDB0011718	4-Hydroxybenzaldehyde	28	0.254518	0.0646561	0.101537	FALSE
iHMP_IBD_DISEASE	HMDB0000292	Xanthine	28	0.326203	0.0170425	0.0342386	FALSE
iHMP_IBD_DISEASE	HMDB0000098	D-Xylose	28	0.289808	0.0305172	0.0535052	FALSE
iHMP_IBD_DISEASE	HMDB0000017	4-Pyridoxic acid	28	0.150623	0.227107	0.277472	FALSE
iHMP_IBD_DISEASE	HMDB0004400	5-Acetylamino-6-amino-3-methyluracil	28	0.301653	0.0190306	0.0369027	FALSE
iHMP_IBD_DISEASE	HMDB0002123	1,3,7-Trimethyluric acid	28	0.141677	0.2281	0.277472	FALSE
iHMP_IBD_DISEASE	HMDB0000766	N-Acetyl-L-alanine	28	0.280336	0.0189583	0.0369027	FALSE
iHMP_IBD_DISEASE	HMDB0000892	Valeric acid	28	0.426792	0.000232868	0.00110489	TRUE
iHMP_IBD_DISEASE	HMDB0000034	Adenine	28	0.417916	0.000665971	0.00243461	FALSE
iHMP_IBD_DISEASE	HMDB0000448	Adipic acid	28	0.537585	9.20074e-07	1.86524e-05	FALSE
iHMP_IBD_DISEASE	HMDB0000161	L-Alanine	28	0.407707	0.00133595	0.00419602	FALSE
iHMP_IBD_DISEASE	HMDB0000019	alpha-Ketoisovaleric acid	28	0.358197	0.00296201	0.00815466	FALSE
iHMP_IBD_DISEASE	HMDB0000237	Propionic acid	28	0.197259	0.150088	0.200417	FALSE
iHMP_IBD_DISEASE	HMDB0000452	L-alpha-Aminobutyric acid	28	0.311826	0.0230059	0.0427526	FALSE
iHMP_IBD_DISEASE	HMDB0000044	Ascorbic acid	28	0.129323	0.344901	0.388449	FALSE
iHMP_IBD_DISEASE	HMDB0000168	L-Asparagine	28	0.38701	0.00107474	0.00357711	FALSE
iHMP_IBD_DISEASE	HMDB0000784	Azelaic acid	28	0.385185	0.00100319	0.00338956	FALSE
iHMP_IBD_DISEASE	HMDB0000039	Butyric acid	28	0.220019	0.119695	0.164765	FALSE
iHMP_IBD_DISEASE	HMDB0000482	Caprylic acid	28	0.290648	0.0310827	0.0537321	FALSE
iHMP_IBD_DISEASE	HMDB0000619	Cholic acid	28	0.55813	6.1197e-07	1.56108e-05	FALSE
iHMP_IBD_DISEASE	HMDB0000094	Citric acid	28	0.327069	0.00467243	0.0112038	FALSE
iHMP_IBD_DISEASE	HMDB0000192	L-Cystine	28	0.395598	0.00310092	0.00833138	FALSE
iHMP_IBD_DISEASE	HMDB0000407	2-Hydroxy-3-methylbutyric acid	28	0.542366	5.98495e-06	7.85085e-05	FALSE
iHMP_IBD_DISEASE	HMDB0001999	Eicosapentaenoic acid	28	0.150332	0.216352	0.266921	FALSE
iHMP_IBD_DISEASE	HMDB0000613	Erythronic acid	28	0.415935	0.000401673	0.00165876	FALSE
iHMP_IBD_DISEASE	HMDB0010325	Ethyl glucuronide	28	0.0728822	0.55387	0.577164	FALSE
iHMP_IBD_DISEASE	HMDB0000122	D-Glucose	28	0.402527	0.00195067	0.00572367	TRUE
iHMP_IBD_DISEASE	HMDB0000174	L-Fucose	28	0.218734	0.0812262	0.119957	FALSE
iHMP_IBD_DISEASE	HMDB0000134	Fumaric acid	28	0.168296	0.155827	0.206841	TRUE
iHMP_IBD_DISEASE	HMDB0000152	Gentisic acid	28	0.453116	0.000198484	0.000983598	FALSE
iHMP_IBD_DISEASE	HMDB0000317	2-Hydroxy-3-methylpentanoic acid	28	0.582376	6.30032e-07	1.56108e-05	FALSE
iHMP_IBD_DISEASE	HMDB0000139	Glyceric acid	28	0.257853	0.0509593	0.0811708	FALSE
iHMP_IBD_DISEASE	HMDB0000138	Glycocholic acid	28	0.436022	0.000149164	0.000811307	FALSE
iHMP_IBD_DISEASE	HMDB0000132	Guanine	28	0.211699	0.0831765	0.122029	FALSE
iHMP_IBD_DISEASE	HMDB0000133	Guanosine	28	0.191806	0.267789	0.3143	FALSE
iHMP_IBD_DISEASE	HMDB0002259	Heptadecanoic acid	28	0.397288	0.00185075	0.0055029	FALSE
iHMP_IBD_DISEASE	HMDB0000118	Homovanillic acid	28	0.135436	0.306804	0.352666	FALSE
iHMP_IBD_DISEASE	HMDB0059655	2-Hydroxyglutarate	28	0.0921276	0.400628	0.44256	TRUE
iHMP_IBD_DISEASE	HMDB0000764	Hydrocinnamic acid	28	0.351003	0.00552051	0.0129944	FALSE
iHMP_IBD_DISEASE	HMDB0000157	Hypoxanthine	28	0.314158	0.015792	0.0323085	FALSE
iHMP_IBD_DISEASE	HMDB0002302	Indole-3-propionic acid	28	0.381787	0.00421444	0.0105598	FALSE
iHMP_IBD_DISEASE	HMDB0000190	L-Lactic acid	28	0.429387	0.00035545	0.00154079	FALSE
iHMP_IBD_DISEASE	HMDB0000186	Alpha-Lactose	28	0.410463	0.00259498	0.00732506	FALSE
iHMP_IBD_DISEASE	HMDB0000687	L-Leucine	28	0.451509	0.000785277	0.0027362	FALSE
iHMP_IBD_DISEASE	HMDB0012252	Linoleoyl ethanolamide	28	0.419046	0.000517663	0.00202524	FALSE
iHMP_IBD_DISEASE	HMDB0000761	Lithocholic acid	28	0.543743	6.13609e-07	1.56108e-05	FALSE
iHMP_IBD_DISEASE	HMDB0000156	Malic acid	28	0.0523418	0.54131	0.566723	FALSE
iHMP_IBD_DISEASE	HMDB0000691	Malonic acid	28	0.463671	3.94692e-05	0.000366735	FALSE
iHMP_IBD_DISEASE	HMDB0000355	3-Hydroxymethylglutaric acid	28	0.295	0.0185502	0.0366079	FALSE
iHMP_IBD_DISEASE	HMDB0001138	N-Acetyl-L-glutamic acid	28	0.0462902	0.611725	0.622898	FALSE
iHMP_IBD_DISEASE	HMDB0001488	Nicotinic acid	28	0.233544	0.0776486	0.116212	FALSE
iHMP_IBD_DISEASE	HMDB0000216	Norepinephrine	28	0.130842	0.33731	0.381828	FALSE
iHMP_IBD_DISEASE	HMDB0000226	Orotic acid	28	0.164226	0.297761	0.345964	FALSE
iHMP_IBD_DISEASE	HMDB0000209	Phenylacetic acid	28	0.398077	0.000538455	0.00207027	FALSE
iHMP_IBD_DISEASE	HMDB0000779	Phenyllactic acid	28	0.340944	0.00564034	0.013102	FALSE
iHMP_IBD_DISEASE	HMDB0000510	Aminoadipic acid	28	0.243874	0.0418705	0.0691639	FALSE
iHMP_IBD_DISEASE	HMDB0000206	N6-Acetyl-L-lysine	28	0.247726	0.0354974	0.0608917	FALSE
iHMP_IBD_DISEASE	HMDB0002329	Oxalic acid	28	0.273982	0.0307115	0.0535052	FALSE
iHMP_IBD_DISEASE	HMDB0000893	Suberic acid	28	0.34482	0.00360175	0.00944929	FALSE
iHMP_IBD_DISEASE	HMDB0000289	Uric acid	28	0.189216	0.200388	0.253901	FALSE
iHMP_IBD_DISEASE	HMDB0000126	Glycerol 3-phosphate	28	0.523792	1.31637e-06	2.44625e-05	FALSE
iHMP_IBD_DISEASE	HMDB0000208	Oxoglutaric acid	28	0.321933	0.00448736	0.0109965	FALSE
iHMP_IBD_DISEASE	HMDB0000517	L-Arginine	28	0.247619	0.054201	0.0857222	FALSE
iHMP_IBD_DISEASE	HMDB0000904	Citrulline	28	0.228315	0.0783436	0.116471	FALSE
iHMP_IBD_DISEASE	HMDB0001202	dCMP	28	0.0900584	0.429198	0.466884	FALSE
iHMP_IBD_DISEASE	HMDB0002064	N-Acetylputrescine	28	0.477473	4.91282e-05	0.000405762	FALSE
iHMP_IBD_DISEASE	HMDB0000725	4-Hydroxyproline	28	0.488929	9.69643e-05	0.000584407	FALSE
iHMP_IBD_DISEASE	HMDB0000064	Creatine	28	0.475375	5.95735e-05	0.000428545	FALSE
iHMP_IBD_DISEASE	HMDB0000026	Ureidopropionic acid	28	0.368462	0.00379841	0.00973616	FALSE
iHMP_IBD_DISEASE	HMDB0000214	Ornithine	28	0.183026	0.233671	0.281669	FALSE
iHMP_IBD_DISEASE	HMDB0000699	1-Methylnicotinamide	28	0.444505	8.26074e-05	0.000547562	FALSE
iHMP_IBD_DISEASE	HMDB0000875	Trigonelline	28	0.0843281	0.476995	0.508947	FALSE
iHMP_IBD_DISEASE	HMDB0002271	Imidazolepropionic acid	28	0.279942	0.0178917	0.0356237	FALSE
iHMP_IBD_DISEASE	HMDB0001414	Putrescine	28	0.461339	0.000344531	0.00154079	FALSE
iHMP_IBD_DISEASE	HMDB0004827	Proline betaine	28	0.168092	0.213142	0.265535	FALSE
iHMP_IBD_DISEASE	HMDB0003464	4-Guanidinobutanoic acid	28	0.0823953	0.484787	0.514798	FALSE
iHMP_IBD_DISEASE	HMDB0000895	Acetylcholine	28	0.445935	0.000202995	0.000984087	FALSE
iHMP_IBD_DISEASE	HMDB0001161	4-Trimethylammoniobutanoic acid	28	0.236563	0.117268	0.162427	FALSE
iHMP_IBD_DISEASE	HMDB0000641	L-Glutamine	28	0.384357	0.00301298	0.00819382	FALSE
iHMP_IBD_DISEASE	HMDB0000182	L-Lysine	28	0.219163	0.120449	0.164786	FALSE
iHMP_IBD_DISEASE	HMDB0000148	L-Glutamic acid	28	0.200297	0.116364	0.16233	FALSE
iHMP_IBD_DISEASE	HMDB0000696	L-Methionine	28	0.400672	0.0013162	0.00419304	FALSE
iHMP_IBD_DISEASE	HMDB0001008	Biliverdin	28	0.266149	0.0242177	0.0442667	FALSE
iHMP_IBD_DISEASE	HMDB0000054	Bilirubin	28	-0.0635688	0.356541	0.399541	FALSE
iHMP_IBD_DISEASE	HMDB0001859	Acetaminophen	28	0.167366	0.216649	0.266921	FALSE
iHMP_IBD_DISEASE	HMDB0004160	Urobilin	28	0.679615	0	0	TRUE
iHMP_IBD_DISEASE	HMDB0000177	L-Histidine	28	0.482965	4.90466e-05	0.000405762	FALSE
iHMP_IBD_DISEASE	HMDB0010169	N-Palmitoylsphingomyelin	28	0.447715	8.34847e-05	0.000547562	FALSE
iHMP_IBD_DISEASE	HMDB0000062	L-Carnitine	28	0.265511	0.0424734	0.0696438	FALSE
iHMP_IBD_DISEASE	HMDB0002005	Methionine sulfoxide	28	0.289177	0.0224481	0.0420667	FALSE
iHMP_IBD_DISEASE	HMDB0000897	7-Methylguanine	28	0.196894	0.131064	0.177135	FALSE
iHMP_IBD_DISEASE	HMDB0000479	3-Methylhistidine	28	0.192194	0.165636	0.218561	FALSE
iHMP_IBD_DISEASE	HMDB0000123	Glycine	28	0.2	0.228945	0.277472	FALSE
iHMP_IBD_DISEASE	HMDB0003357	N2-Acetylornithine	28	0.312239	0.0082006	0.017584	FALSE
iHMP_IBD_DISEASE	HMDB0000812	N-Acetyl-L-aspartic acid	28	0.262095	0.0241694	0.0442667	FALSE
iHMP_IBD_DISEASE	HMDB0000925	Trimethylamine N-oxide	28	0.0198636	0.610541	0.622898	FALSE
iHMP_IBD_DISEASE	HMDB0000259	Serotonin	28	0.397859	0.000362438	0.00154079	FALSE
iHMP_IBD_DISEASE	HMDB0000092	Dimethylglycine	28	0.00442253	0.649209	0.658062	FALSE
iHMP_IBD_DISEASE	HMDB0000097	Choline	28	0.505521	1.70558e-05	0.000189908	FALSE
iHMP_IBD_DISEASE	HMDB0000187	L-Serine	28	0.312782	0.00966261	0.0205215	FALSE
iHMP_IBD_DISEASE	HMDB0001276	N1-Acetylspermidine	28	0.485745	1.07875e-05	0.000126611	FALSE
iHMP_IBD_DISEASE	HMDB0001325	N6,N6,N6-Trimethyl-L-lysine	28	0.381611	0.00178061	0.0053659	FALSE
iHMP_IBD_DISEASE	HMDB0000715	Kynurenic acid	28	0.354236	0.00205382	0.00594807	FALSE
iHMP_IBD_DISEASE	HMDB0000679	Homocitrulline	28	0.243942	0.0360003	0.061283	FALSE
iHMP_IBD_DISEASE	HMDB0001847	Caffeine	28	0.247459	0.0468945	0.0752336	FALSE
iHMP_IBD_DISEASE	HMDB0032055	N-Acetylhistidine	28	0.0413972	0.611046	0.622898	FALSE
iHMP_IBD_DISEASE	HMDB0000201	L-Acetylcarnitine	28	0.365613	0.0101387	0.0213044	FALSE
iHMP_IBD_DISEASE	HMDB0000630	Cytosine	28	0.449265	5.60865e-05	0.000428545	FALSE
iHMP_IBD_DISEASE	HMDB0004620	N-a-Acetyl-L-arginine	28	0.343389	0.00370883	0.00961708	TRUE
iHMP_IBD_DISEASE	HMDB0000870	Histamine	28	0.164075	0.184927	0.237004	FALSE
iHMP_IBD_DISEASE	HMDB0000210	Pantothenic acid	28	0.338126	0.0116746	0.0241059	FALSE
iHMP_IBD_DISEASE	HMDB0000562	Creatinine	28	0.497113	7.4979e-05	0.00052251	FALSE
iHMP_IBD_DISEASE	HMDB0000194	Anserine	28	0.276192	0.0203148	0.0390534	FALSE
iHMP_IBD_DISEASE	HMDB0000043	Betaine	28	0.345764	0.00461125	0.0111773	FALSE
iHMP_IBD_DISEASE	HMDB0000086	Glycerophosphocholine	28	0.355028	0.0040661	0.0103039	FALSE
iHMP_IBD_DISEASE	HMDB0001924	Atenolol	28	0.438096	0.00013181	0.000734841	FALSE
iHMP_IBD_DISEASE	HMDB0000050	Adenosine	28	0.296188	0.026843	0.047888	FALSE
iHMP_IBD_DISEASE	HMDB0000195	Inosine	28	0.24445	0.0865242	0.125292	FALSE
iHMP_IBD_DISEASE	HMDB0001406	Niacinamide	28	0.449469	0.000366196	0.00154079	FALSE
iHMP_IBD_DISEASE	HMDB0000251	Taurine	28	0.653311	1.64122e-09	1.82996e-07	FALSE
iHMP_IBD_DISEASE	HMDB0000269	Sphinganine	28	0.32444	0.00553572	0.0129944	FALSE
iHMP_IBD_DISEASE	HMDB0000898	1-Methylhistamine	28	0.279415	0.025834	0.0468372	FALSE
iHMP_IBD_DISEASE	HMDB0000089	Cytidine	28	0.49379	2.25659e-05	0.000228736	FALSE
iHMP_IBD_DISEASE	HMDB0004610	Phytosphingosine	28	0.467648	9.46204e-05	0.000584407	FALSE
iHMP_IBD_DISEASE	HMDB0000014	Deoxycytidine	28	0.150646	0.237246	0.28444	FALSE
iHMP_IBD_DISEASE	HMDB0000239	Pyridoxine	28	0.0642064	0.539105	0.566723	FALSE
iHMP_IBD_DISEASE	HMDB0000252	Sphingosine	28	0.255312	0.03656	0.0617642	TRUE
iHMP_IBD_DISEASE	HMDB0006029	N-Acetylglutamine	28	0.246718	0.0943714	0.13525	FALSE
iHMP_IBD_DISEASE	HMDB0013253	N-Acetylhistamine	28	0.194012	0.181691	0.235564	FALSE
iHMP_IBD_DISEASE	HMDB0000128	Guanidoacetic acid	28	0.453068	5.91917e-05	0.000428545	FALSE
iHMP_IBD_DISEASE	HMDB0001149	5-Aminolevulinic acid	28	0.570483	2.55006e-06	4.06188e-05	FALSE
iHMP_IBD_DISEASE	HMDB0003459	D-Alanyl-D-alanine	28	0.402644	0.000759392	0.00268801	TRUE
iHMP_IBD_DISEASE	HMDB0000056	beta-Alanine	28	0.509866	8.77757e-05	0.000559257	FALSE
iHMP_IBD_DISEASE	HMDB0000191	L-Aspartic acid	28	0.156905	0.297871	0.345964	FALSE
iHMP_IBD_DISEASE	HMDB0002024	Imidazoleacetic acid	28	0.163578	0.208176	0.262278	FALSE
iHMP_IBD_DISEASE	HMDB0003431	L-Histidinol	28	0.376736	0.00316478	0.00840173	FALSE
iHMP_IBD_DISEASE	HMDB0001432	Agmatine	28	0.17121	0.212042	0.265535	FALSE
iHMP_IBD_DISEASE	HMDB0002322	Cadaverine	28	0.385526	0.000874189	0.00299914	FALSE
iHMP_IBD_DISEASE	HMDB0001539	Asymmetric dimethylarginine	28	0.414012	0.000599483	0.00222808	TRUE
iHMP_IBD_DISEASE	HMDB0001185	S-Adenosylmethionine	28	0.259759	0.0711155	0.108969	FALSE
iHMP_IBD_DISEASE	HMDB0002172	N1,N12-Diacetylspermine	28	0.524227	1.78837e-05	0.000189908	FALSE
iHMP_IBD_DISEASE	HMDB0001257	Spermidine	28	0.140974	0.300634	0.347365	FALSE
iHMP_IBD_DISEASE	HMDB0001186	N1-Acetylspermine	28	0.332344	0.00648383	0.014605	FALSE
iHMP_IBD_DISEASE	HMDB0000172	L-Isoleucine	28	0.441801	0.000349359	0.00154079	FALSE
iHMP_IBD_DISEASE	HMDB0000159	L-Phenylalanine	28	0.39202	0.000711282	0.00255832	FALSE
iHMP_IBD_DISEASE	HMDB0000929	L-Tryptophan	28	0.450531	0.000595949	0.00222808	FALSE
iHMP_IBD_DISEASE	HMDB0000158	L-Tyrosine	28	0.316013	0.0167168	0.0338895	FALSE
iHMP_IBD_DISEASE	HMDB0000883	L-Valine	28	0.606977	5.12708e-08	1.90557e-06	FALSE
iHMP_IBD_DISEASE	HMDB0000802	Pterin	28	0.154094	0.407163	0.445995	FALSE
iHMP_IBD_DISEASE	HMDB0000101	Deoxyadenosine	28	0.194216	0.13288	0.178507	FALSE
iHMP_IBD_HEALTHY	HMDB0004705	12,13-DHOME	27	0.222154	0.335812	0.536854	FALSE
iHMP_IBD_HEALTHY	HMDB0004704	9,10-DHOME	27	0.139419	0.52831	0.64396	FALSE
iHMP_IBD_HEALTHY	HMDB0000535	Caproic acid	27	0.0237265	0.701251	0.730881	FALSE
iHMP_IBD_HEALTHY	HMDB0000666	Heptanoic acid	27	0.0241963	0.712628	0.732423	FALSE
iHMP_IBD_HEALTHY	HMDB0000764	Hydrocinnamic acid	27	0.407453	0.0447474	0.246649	FALSE
iHMP_IBD_HEALTHY	HMDB0000703	Mandelic acid	27	0.0966154	0.648388	0.702195	FALSE
iHMP_IBD_HEALTHY	HMDB0000511	Capric acid	27	-0.0259145	0.378209	0.563506	FALSE
iHMP_IBD_HEALTHY	HMDB0000197	Indoleacetic acid	27	-0.215533	0.362915	0.548075	FALSE
iHMP_IBD_HEALTHY	HMDB0000638	Dodecanoic acid	27	-0.0268718	0.588175	0.670054	FALSE
iHMP_IBD_HEALTHY	HMDB0000888	Undecanedioic acid	27	0.558838	0.00567976	0.126091	FALSE
iHMP_IBD_HEALTHY	HMDB0002000	Myristoleic acid	27	0.199179	0.349658	0.546648	FALSE
iHMP_IBD_HEALTHY	HMDB0000806	Myristic acid	27	-0.0951111	0.610757	0.684404	FALSE
iHMP_IBD_HEALTHY	HMDB0002261	2-Hydroxymyristic acid	27	0.32212	0.193595	0.387143	FALSE
iHMP_IBD_HEALTHY	HMDB0003229	Palmitoleic acid	27	0.0430085	0.421243	0.596353	FALSE
iHMP_IBD_HEALTHY	HMDB0000220	Palmitic acid	27	0.0834872	0.553288	0.649894	FALSE
iHMP_IBD_HEALTHY	HMDB0000872	Tetradecanedioic acid	27	-0.171692	0.425004	0.596353	FALSE
iHMP_IBD_HEALTHY	HMDB0031057	2-Hydroxyhexadecanoic acid	27	-0.0115556	0.75891	0.762344	FALSE
iHMP_IBD_HEALTHY	HMDB0001388	alpha-Linolenic acid	27	0.379009	0.084785	0.309112	FALSE
iHMP_IBD_HEALTHY	HMDB0000673	Linoleic acid	27	0.297778	0.189112	0.387143	FALSE
iHMP_IBD_HEALTHY	HMDB0000207	Oleic acid	27	0.214496	0.283679	0.484437	FALSE
iHMP_IBD_HEALTHY	HMDB0000827	Stearic acid	27	0.0367179	0.511558	0.63665	FALSE
iHMP_IBD_HEALTHY	HMDB0000672	Hexadecanedioic acid	27	-0.139419	0.579692	0.666796	FALSE
iHMP_IBD_HEALTHY	HMDB0013622	10Z-Nonadecenoic acid	27	0.0115556	0.525569	0.64396	FALSE
iHMP_IBD_HEALTHY	HMDB0000772	Nonadecanoic acid	27	0.166085	0.275986	0.474953	FALSE
iHMP_IBD_HEALTHY	HMDB0037397	17-Methyloctadecanoic acid	27	0.0335726	0.674112	0.716043	FALSE
iHMP_IBD_HEALTHY	HMDB0001043	Arachidonic acid	27	0.144615	0.536767	0.646574	FALSE
iHMP_IBD_HEALTHY	HMDB0002925	Dihomo-gamma-linolenic acid	27	0.354256	0.116633	0.351919	FALSE
iHMP_IBD_HEALTHY	HMDB0002231	11Z-Eicosenoic acid	27	0.337709	0.121524	0.351919	FALSE
iHMP_IBD_HEALTHY	HMDB0002212	Arachidic acid	27	0.0661197	0.562952	0.654514	FALSE
iHMP_IBD_HEALTHY	HMDB0002183	Docosahexaenoic acid	27	0.174017	0.501684	0.632806	FALSE
iHMP_IBD_HEALTHY	HMDB0002226	Adrenic acid	27	0.453675	0.109257	0.346502	FALSE
iHMP_IBD_HEALTHY	HMDB0002068	Erucic acid	27	0.129162	0.588561	0.670054	FALSE
iHMP_IBD_HEALTHY	HMDB0002364	Oleanolic acid	27	0.0684444	0.651586	0.702195	FALSE
iHMP_IBD_HEALTHY	HMDB0002392	Maslinic acid	27	0.337983	0.137649	0.351919	FALSE
iHMP_IBD_HEALTHY	HMDB0000761	Lithocholic acid	27	0.43412	0.0710521	0.286792	FALSE
iHMP_IBD_HEALTHY	HMDB0000518	Chenodeoxycholic acid	27	0.233778	0.294887	0.492218	FALSE
iHMP_IBD_HEALTHY	HMDB0000626	Deoxycholic acid	27	0.316376	0.190588	0.387143	FALSE
iHMP_IBD_HEALTHY	HMDB0000733	Hyodeoxycholic acid	27	0.428923	0.0681116	0.285297	TRUE
iHMP_IBD_HEALTHY	HMDB0000391	7-Ketodeoxycholic acid	27	0.330188	0.125331	0.351919	FALSE
iHMP_IBD_HEALTHY	HMDB0000506	alpha-Muricholic acid	27	0.166632	0.451112	0.606951	FALSE
iHMP_IBD_HEALTHY	HMDB0000637	Chenodeoxycholic acid glycine conjugate	27	0.496205	0.0138348	0.172329	FALSE
iHMP_IBD_HEALTHY	HMDB0000631	Deoxycholic acid glycine conjugate	27	-0.0145641	0.656424	0.703991	FALSE
iHMP_IBD_HEALTHY	HMDB0000708	Glycoursodeoxycholic acid	27	0.142564	0.469108	0.623604	FALSE
iHMP_IBD_HEALTHY	HMDB0000722	Lithocholyltaurine	27	0.351795	0.138309	0.351919	FALSE
iHMP_IBD_HEALTHY	HMDB0000951	Taurochenodesoxycholic acid	27	0.572103	0.0203206	0.187392	FALSE
iHMP_IBD_HEALTHY	HMDB0000896	Taurodeoxycholic acid	27	0.230496	0.434803	0.596353	FALSE
iHMP_IBD_HEALTHY	HMDB0000874	Tauroursodeoxycholic acid	27	0.496068	0.0139726	0.172329	TRUE
iHMP_IBD_HEALTHY	HMDB0000036	Taurocholic acid	27	0.39241	0.0806223	0.308589	FALSE
iHMP_IBD_HEALTHY	HMDB0029723	Saccharin	27	0.0986667	0.477338	0.630768	FALSE
iHMP_IBD_HEALTHY	HMDB0000784	Azelaic acid	27	0.587966	0.00788183	0.134597	FALSE
iHMP_IBD_HEALTHY	HMDB0000792	Sebacic acid	27	0.699009	0.000152305	0.0169058	FALSE
iHMP_IBD_HEALTHY	HMDB0004072	4-Hydroxystyrene	27	0.281915	0.240026	0.436768	FALSE
iHMP_IBD_HEALTHY	HMDB0000866	N-Acetyl-L-tyrosine	27	0.165675	0.437862	0.596353	FALSE
iHMP_IBD_HEALTHY	HMDB0002121	Carnosol	27	0.461081	0.057012	0.26368	FALSE
iHMP_IBD_HEALTHY	HMDB0000020	p-Hydroxyphenylacetic acid	27	0.578803	0.00322551	0.10818	FALSE
iHMP_IBD_HEALTHY	HMDB0004160	Urobilin	27	0.807043	6.79931e-06	0.00150945	FALSE
iHMP_IBD_HEALTHY	HMDB0000711	Hydroxyoctanoic acid	27	-0.311426	0.16959	0.37649	TRUE
iHMP_IBD_HEALTHY	HMDB0002203	3-Hydroxycapric acid	27	0.00907105	0.530832	0.64396	FALSE
iHMP_IBD_HEALTHY	HMDB0000623	Dodecanedioic acid	27	0.412239	0.0477744	0.246649	FALSE
iHMP_IBD_HEALTHY	HMDB0000826	Pentadecanoic acid	27	0.528752	0.0148442	0.173443	FALSE
iHMP_IBD_HEALTHY	HMDB0000245	Porphobilinogen	27	-0.108239	0.48417	0.630951	FALSE
iHMP_IBD_HEALTHY	HMDB0000067	Cholesterol	27	0.611487	0.00162481	0.0721415	FALSE
iHMP_IBD_HEALTHY	HMDB0029377	Piperine	27	-0.0412308	0.716006	0.732504	FALSE
iHMP_IBD_HEALTHY	HMDB0002100	Palmitoylethanolamide	27	0.39159	0.0880326	0.31021	FALSE
iHMP_IBD_HEALTHY	HMDB0000555	3-Methyladipic acid	27	0.382564	0.153114	0.354075	TRUE
iHMP_IBD_HEALTHY	HMDB0000162	L-Proline	27	0.522462	0.0351947	0.221871	FALSE
iHMP_IBD_HEALTHY	HMDB0000767	Pseudouridine	27	0.203145	0.336877	0.536854	FALSE
iHMP_IBD_HEALTHY	HMDB0000244	Riboflavin	27	0.37012	0.0707417	0.286792	FALSE
iHMP_IBD_HEALTHY	HMDB0003070	Shikimic acid	27	-0.0819829	0.706755	0.732423	FALSE
iHMP_IBD_HEALTHY	HMDB0000247	Sorbitol	27	0.367385	0.0861801	0.309112	FALSE
iHMP_IBD_HEALTHY	HMDB0000254	Succinic acid	27	0.336205	0.145682	0.351919	FALSE
iHMP_IBD_HEALTHY	HMDB0000251	Taurine	27	0.493744	0.0588949	0.26683	FALSE
iHMP_IBD_HEALTHY	HMDB0037942	1-Methyl-1,2,3,4-tetrahydro-beta-carboline-3-carboxylic acid	27	0.340444	0.126438	0.351919	FALSE
iHMP_IBD_HEALTHY	HMDB0000167	L-Threonine	27	0.441641	0.046213	0.246649	FALSE
iHMP_IBD_HEALTHY	HMDB0000262	Thymine	27	0.288205	0.187287	0.387143	FALSE
iHMP_IBD_HEALTHY	HMDB0000300	Uracil	27	0.446974	0.0317277	0.218336	FALSE
iHMP_IBD_HEALTHY	HMDB0000296	Uridine	27	0.367795	0.0835583	0.309112	FALSE
iHMP_IBD_HEALTHY	HMDB0011718	4-Hydroxybenzaldehyde	27	-0.0978462	0.430615	0.596353	FALSE
iHMP_IBD_HEALTHY	HMDB0000292	Xanthine	27	0.305709	0.244285	0.437061	FALSE
iHMP_IBD_HEALTHY	HMDB0000098	D-Xylose	27	0.345504	0.137895	0.351919	FALSE
iHMP_IBD_HEALTHY	HMDB0000017	4-Pyridoxic acid	27	0.175658	0.491687	0.630951	FALSE
iHMP_IBD_HEALTHY	HMDB0004400	5-Acetylamino-6-amino-3-methyluracil	27	0.086906	0.684807	0.723938	FALSE
iHMP_IBD_HEALTHY	HMDB0002123	1,3,7-Trimethyluric acid	27	0.148718	0.423307	0.596353	FALSE
iHMP_IBD_HEALTHY	HMDB0000892	Valeric acid	27	0.220513	0.316399	0.516476	TRUE
iHMP_IBD_HEALTHY	HMDB0000034	Adenine	27	0.409915	0.0472912	0.246649	FALSE
iHMP_IBD_HEALTHY	HMDB0000448	Adipic acid	27	0.365744	0.11203	0.350292	FALSE
iHMP_IBD_HEALTHY	HMDB0000019	alpha-Ketoisovaleric acid	27	-0.260991	0.286618	0.485719	FALSE
iHMP_IBD_HEALTHY	HMDB0000237	Propionic acid	27	0.296137	0.16795	0.37649	FALSE
iHMP_IBD_HEALTHY	HMDB0000452	L-alpha-Aminobutyric acid	27	0.123692	0.338557	0.536854	FALSE
iHMP_IBD_HEALTHY	HMDB0000044	Ascorbic acid	27	0.17347	0.447972	0.606401	FALSE
iHMP_IBD_HEALTHY	HMDB0000168	L-Asparagine	27	0.142621	0.549763	0.649894	FALSE
iHMP_IBD_HEALTHY	HMDB0000191	L-Aspartic acid	27	0.388855	0.0914845	0.312455	FALSE
iHMP_IBD_HEALTHY	HMDB0000039	Butyric acid	27	0.353162	0.120066	0.351919	FALSE
iHMP_IBD_HEALTHY	HMDB0000482	Caprylic acid	27	-0.0275556	0.359434	0.547681	FALSE
iHMP_IBD_HEALTHY	HMDB0000619	Cholic acid	27	0.346462	0.150596	0.351919	FALSE
iHMP_IBD_HEALTHY	HMDB0000094	Citric acid	27	0.429607	0.0436112	0.246649	FALSE
iHMP_IBD_HEALTHY	HMDB0000192	L-Cystine	27	0.0822199	0.496745	0.632806	FALSE
iHMP_IBD_HEALTHY	HMDB0001976	Docosapentaenoic acid (22n-6)	27	0.447248	0.051556	0.252097	FALSE
iHMP_IBD_HEALTHY	HMDB0000407	2-Hydroxy-3-methylbutyric acid	27	0.440274	0.0903463	0.312455	FALSE
iHMP_IBD_HEALTHY	HMDB0001999	Eicosapentaenoic acid	27	0.290595	0.194919	0.387143	FALSE
iHMP_IBD_HEALTHY	HMDB0000613	Erythronic acid	27	0.350974	0.146455	0.351919	FALSE
iHMP_IBD_HEALTHY	HMDB0010325	Ethyl glucuronide	27	0.198769	0.393669	0.578772	FALSE
iHMP_IBD_HEALTHY	HMDB0000122	D-Glucose	27	0.483077	0.0260185	0.199176	TRUE
iHMP_IBD_HEALTHY	HMDB0000174	L-Fucose	27	0.129573	0.563118	0.654514	FALSE
iHMP_IBD_HEALTHY	HMDB0000134	Fumaric acid	27	0.299145	0.192888	0.387143	TRUE
iHMP_IBD_HEALTHY	HMDB0000152	Gentisic acid	27	0.504684	0.0107429	0.170351	FALSE
iHMP_IBD_HEALTHY	HMDB0000317	2-Hydroxy-3-methylpentanoic acid	27	0.306256	0.145663	0.351919	FALSE
iHMP_IBD_HEALTHY	HMDB0000139	Glyceric acid	27	0.34947	0.16233	0.367727	FALSE
iHMP_IBD_HEALTHY	HMDB0000138	Glycocholic acid	27	0.309265	0.21063	0.410174	FALSE
iHMP_IBD_HEALTHY	HMDB0000132	Guanine	27	0.252786	0.231038	0.436768	FALSE
iHMP_IBD_HEALTHY	HMDB0000133	Guanosine	27	0.352068	0.104373	0.335808	FALSE
iHMP_IBD_HEALTHY	HMDB0002259	Heptadecanoic acid	27	0.595761	0.00714831	0.134597	FALSE
iHMP_IBD_HEALTHY	HMDB0000118	Homovanillic acid	27	-0.211761	0.371444	0.557167	FALSE
iHMP_IBD_HEALTHY	HMDB0059655	2-Hydroxyglutarate	27	0.276991	0.194333	0.387143	TRUE
iHMP_IBD_HEALTHY	HMDB0002302	Indole-3-propionic acid	27	0.514393	0.0136634	0.172329	FALSE
iHMP_IBD_HEALTHY	HMDB0000190	L-Lactic acid	27	0.184821	0.436023	0.596353	FALSE
iHMP_IBD_HEALTHY	HMDB0000186	Alpha-Lactose	27	0.45135	0.0247516	0.196245	FALSE
iHMP_IBD_HEALTHY	HMDB0000687	L-Leucine	27	0.525607	0.0437504	0.246649	FALSE
iHMP_IBD_HEALTHY	HMDB0012252	Linoleoyl ethanolamide	27	0.456547	0.0332983	0.218336	FALSE
iHMP_IBD_HEALTHY	HMDB0000156	Malic acid	27	0.374496	0.130506	0.351919	FALSE
iHMP_IBD_HEALTHY	HMDB0000691	Malonic acid	27	0.037265	0.571591	0.660902	FALSE
iHMP_IBD_HEALTHY	HMDB0000355	3-Hydroxymethylglutaric acid	27	0.166632	0.487292	0.630951	FALSE
iHMP_IBD_HEALTHY	HMDB0001138	N-Acetyl-L-glutamic acid	27	0.193573	0.359168	0.547681	FALSE
iHMP_IBD_HEALTHY	HMDB0001488	Nicotinic acid	27	0.452034	0.0334389	0.218336	FALSE
iHMP_IBD_HEALTHY	HMDB0000216	Norepinephrine	27	0.168821	0.427939	0.596353	FALSE
iHMP_IBD_HEALTHY	HMDB0000226	Orotic acid	27	0.414564	0.0664445	0.285297	FALSE
iHMP_IBD_HEALTHY	HMDB0000210	Pantothenic acid	27	0.458735	0.0223923	0.187392	FALSE
iHMP_IBD_HEALTHY	HMDB0000209	Phenylacetic acid	27	0.32294	0.238268	0.436768	FALSE
iHMP_IBD_HEALTHY	HMDB0000779	Phenyllactic acid	27	0.388991	0.146	0.351919	FALSE
iHMP_IBD_HEALTHY	HMDB0000510	Aminoadipic acid	27	0.344957	0.129257	0.351919	FALSE
iHMP_IBD_HEALTHY	HMDB0002329	Oxalic acid	27	0.274803	0.239422	0.436768	FALSE
iHMP_IBD_HEALTHY	HMDB0000893	Suberic acid	27	0.332513	0.248851	0.438452	FALSE
iHMP_IBD_HEALTHY	HMDB0000289	Uric acid	27	0.628718	0.00162445	0.0721415	FALSE
iHMP_IBD_HEALTHY	HMDB0000126	Glycerol 3-phosphate	27	0.0630175	0.663617	0.708284	FALSE
iHMP_IBD_HEALTHY	HMDB0000208	Oxoglutaric acid	27	-0.323897	0.133122	0.351919	FALSE
iHMP_IBD_HEALTHY	HMDB0000904	Citrulline	27	0.477333	0.0218393	0.187392	FALSE
iHMP_IBD_HEALTHY	HMDB0001202	dCMP	27	0.134626	0.436406	0.596353	FALSE
iHMP_IBD_HEALTHY	HMDB0002064	N-Acetylputrescine	27	0.527521	0.0201683	0.187392	FALSE
iHMP_IBD_HEALTHY	HMDB0000766	N-Acetyl-L-alanine	27	0.112011	0.273149	0.473742	TRUE
iHMP_IBD_HEALTHY	HMDB0000725	4-Hydroxyproline	27	0.0958796	0.648674	0.702195	FALSE
iHMP_IBD_HEALTHY	HMDB0000064	Creatine	27	0.298188	0.245426	0.437061	FALSE
iHMP_IBD_HEALTHY	HMDB0000026	Ureidopropionic acid	27	0.51412	0.0167836	0.181287	FALSE
iHMP_IBD_HEALTHY	HMDB0000214	Ornithine	27	0.0163416	0.623948	0.689137	FALSE
iHMP_IBD_HEALTHY	HMDB0000157	Hypoxanthine	27	0.339761	0.161665	0.367727	FALSE
iHMP_IBD_HEALTHY	HMDB0000699	1-Methylnicotinamide	27	0.303941	0.195315	0.387143	FALSE
iHMP_IBD_HEALTHY	HMDB0000875	Trigonelline	27	-0.230222	0.305357	0.50589	FALSE
iHMP_IBD_HEALTHY	HMDB0002271	Imidazolepropionic acid	27	0.405812	0.0496107	0.250308	FALSE
iHMP_IBD_HEALTHY	HMDB0001414	Putrescine	27	0.341352	0.115509	0.351919	FALSE
iHMP_IBD_HEALTHY	HMDB0004827	Proline betaine	27	-0.0104615	0.513335	0.63665	FALSE
iHMP_IBD_HEALTHY	HMDB0000161	L-Alanine	27	0.560205	0.0133897	0.172329	FALSE
iHMP_IBD_HEALTHY	HMDB0003464	4-Guanidinobutanoic acid	27	0.365744	0.0945896	0.31346	FALSE
iHMP_IBD_HEALTHY	HMDB0000895	Acetylcholine	27	0.133128	0.550626	0.649894	FALSE
iHMP_IBD_HEALTHY	HMDB0001161	4-Trimethylammoniobutanoic acid	27	0.283282	0.206631	0.405947	FALSE
iHMP_IBD_HEALTHY	HMDB0000641	L-Glutamine	27	0.433983	0.0637755	0.283163	FALSE
iHMP_IBD_HEALTHY	HMDB0000182	L-Lysine	27	0.273026	0.229535	0.436768	FALSE
iHMP_IBD_HEALTHY	HMDB0000148	L-Glutamic acid	27	0.180034	0.402809	0.588313	FALSE
iHMP_IBD_HEALTHY	HMDB0000696	L-Methionine	27	0.675761	0.000520418	0.0385109	FALSE
iHMP_IBD_HEALTHY	HMDB0001008	Biliverdin	27	0.054359	0.489953	0.630951	FALSE
iHMP_IBD_HEALTHY	HMDB0000054	Bilirubin	27	0.111084	0.498999	0.632806	FALSE
iHMP_IBD_HEALTHY	HMDB0001859	Acetaminophen	27	-0.0438291	0.757762	0.762344	FALSE
iHMP_IBD_HEALTHY	HMDB0000177	L-Histidine	27	0.296554	0.190041	0.387143	FALSE
iHMP_IBD_HEALTHY	HMDB0010169	N-Palmitoylsphingomyelin	27	0.308678	0.232816	0.436768	FALSE
iHMP_IBD_HEALTHY	HMDB0000062	L-Carnitine	27	-0.0818462	0.701064	0.730881	FALSE
iHMP_IBD_HEALTHY	HMDB0002005	Methionine sulfoxide	27	0.500581	0.0183729	0.1854	FALSE
iHMP_IBD_HEALTHY	HMDB0000897	7-Methylguanine	27	0.403214	0.0946028	0.31346	FALSE
iHMP_IBD_HEALTHY	HMDB0000479	3-Methylhistidine	27	0.220103	0.313798	0.516023	FALSE
iHMP_IBD_HEALTHY	HMDB0000123	Glycine	27	0.41388	0.0863287	0.309112	FALSE
iHMP_IBD_HEALTHY	HMDB0003357	N2-Acetylornithine	27	0.0249576	0.793563	0.793563	FALSE
iHMP_IBD_HEALTHY	HMDB0000517	L-Arginine	27	0.454906	0.0522364	0.252097	FALSE
iHMP_IBD_HEALTHY	HMDB0000812	N-Acetyl-L-aspartic acid	27	0.219717	0.360186	0.547681	FALSE
iHMP_IBD_HEALTHY	HMDB0000925	Trimethylamine N-oxide	27	-0.047504	0.696394	0.730881	FALSE
iHMP_IBD_HEALTHY	HMDB0000259	Serotonin	27	0.240442	0.389347	0.576234	FALSE
iHMP_IBD_HEALTHY	HMDB0000092	Dimethylglycine	27	0.0495043	0.613497	0.684404	FALSE
iHMP_IBD_HEALTHY	HMDB0000097	Choline	27	0.372034	0.0801913	0.308589	FALSE
iHMP_IBD_HEALTHY	HMDB0000187	L-Serine	27	0.439179	0.0796376	0.308589	FALSE
iHMP_IBD_HEALTHY	HMDB0001276	N1-Acetylspermidine	27	0.486085	0.022791	0.187392	FALSE
iHMP_IBD_HEALTHY	HMDB0001325	N6,N6,N6-Trimethyl-L-lysine	27	0.110017	0.599686	0.679236	FALSE
iHMP_IBD_HEALTHY	HMDB0000715	Kynurenic acid	27	0.38612	0.148331	0.351919	FALSE
iHMP_IBD_HEALTHY	HMDB0000679	Homocitrulline	27	0.12479	0.61049	0.684404	FALSE
iHMP_IBD_HEALTHY	HMDB0001847	Caffeine	27	0.0286496	0.740552	0.750697	FALSE
iHMP_IBD_HEALTHY	HMDB0032055	N-Acetylhistidine	27	0.145436	0.491661	0.630951	FALSE
iHMP_IBD_HEALTHY	HMDB0000201	L-Acetylcarnitine	27	0.00690598	0.632661	0.694401	FALSE
iHMP_IBD_HEALTHY	HMDB0000630	Cytosine	27	0.313368	0.142643	0.351919	FALSE
iHMP_IBD_HEALTHY	HMDB0004620	N-a-Acetyl-L-arginine	27	0.292991	0.193326	0.387143	TRUE
iHMP_IBD_HEALTHY	HMDB0000870	Histamine	27	0.0778803	0.724408	0.7377	FALSE
iHMP_IBD_HEALTHY	HMDB0000562	Creatinine	27	0.356171	0.125954	0.351919	FALSE
iHMP_IBD_HEALTHY	HMDB0000194	Anserine	27	-0.261029	0.268025	0.468516	FALSE
iHMP_IBD_HEALTHY	HMDB0000043	Betaine	27	0.00758974	0.6166	0.684426	FALSE
iHMP_IBD_HEALTHY	HMDB0000086	Glycerophosphocholine	27	-0.0572822	0.634971	0.694401	FALSE
iHMP_IBD_HEALTHY	HMDB0001924	Atenolol	27	0.553915	0.00460637	0.113624	FALSE
iHMP_IBD_HEALTHY	HMDB0000050	Adenosine	27	0.383658	0.0670995	0.285297	FALSE
iHMP_IBD_HEALTHY	HMDB0000195	Inosine	27	0.525197	0.0171488	0.181287	FALSE
iHMP_IBD_HEALTHY	HMDB0001406	Niacinamide	27	0.574838	0.00389837	0.10818	FALSE
iHMP_IBD_HEALTHY	HMDB0000269	Sphinganine	27	-0.18947	0.426802	0.596353	FALSE
iHMP_IBD_HEALTHY	HMDB0000898	1-Methylhistamine	27	0.0301495	0.709863	0.732423	FALSE
iHMP_IBD_HEALTHY	HMDB0000089	Cytidine	27	0.367279	0.1019	0.332674	FALSE
iHMP_IBD_HEALTHY	HMDB0004610	Phytosphingosine	27	0.270017	0.21709	0.419079	FALSE
iHMP_IBD_HEALTHY	HMDB0000014	Deoxycytidine	27	0.152431	0.508734	0.63665	FALSE
iHMP_IBD_HEALTHY	HMDB0000239	Pyridoxine	27	-0.129299	0.540305	0.646574	FALSE
iHMP_IBD_HEALTHY	HMDB0000252	Sphingosine	27	0.325068	0.146165	0.351919	TRUE
iHMP_IBD_HEALTHY	HMDB0006029	N-Acetylglutamine	27	0.31209	0.149058	0.351919	FALSE
iHMP_IBD_HEALTHY	HMDB0013253	N-Acetylhistamine	27	0.36329	0.189779	0.387143	FALSE
iHMP_IBD_HEALTHY	HMDB0001149	5-Aminolevulinic acid	27	0.107721	0.519961	0.641286	FALSE
iHMP_IBD_HEALTHY	HMDB0003459	D-Alanyl-D-alanine	27	0.177299	0.457716	0.612126	TRUE
iHMP_IBD_HEALTHY	HMDB0000056	beta-Alanine	27	0.397765	0.0566997	0.26368	FALSE
iHMP_IBD_HEALTHY	HMDB0002024	Imidazoleacetic acid	27	0.0993504	0.541724	0.646574	FALSE
iHMP_IBD_HEALTHY	HMDB0000206	N6-Acetyl-L-lysine	27	0.58988	0.00364348	0.10818	FALSE
iHMP_IBD_HEALTHY	HMDB0003431	L-Histidinol	27	0.317863	0.130907	0.351919	FALSE
iHMP_IBD_HEALTHY	HMDB0001432	Agmatine	27	0.279036	0.238513	0.436768	FALSE
iHMP_IBD_HEALTHY	HMDB0002322	Cadaverine	27	0.231043	0.324942	0.526548	FALSE
iHMP_IBD_HEALTHY	HMDB0001539	Asymmetric dimethylarginine	27	0.191813	0.359302	0.547681	TRUE
iHMP_IBD_HEALTHY	HMDB0001185	S-Adenosylmethionine	27	0.199709	0.40683	0.590303	FALSE
iHMP_IBD_HEALTHY	HMDB0002172	N1,N12-Diacetylspermine	27	0.559845	0.00787833	0.134597	FALSE
iHMP_IBD_HEALTHY	HMDB0001257	Spermidine	27	0.27494	0.246093	0.437061	FALSE
iHMP_IBD_HEALTHY	HMDB0001186	N1-Acetylspermine	27	0.325117	0.125922	0.351919	FALSE
iHMP_IBD_HEALTHY	HMDB0000172	L-Isoleucine	27	0.451897	0.0329363	0.218336	FALSE
iHMP_IBD_HEALTHY	HMDB0000159	L-Phenylalanine	27	0.419214	0.0359791	0.221871	FALSE
iHMP_IBD_HEALTHY	HMDB0000929	L-Tryptophan	27	0.515897	0.0375279	0.225167	FALSE
iHMP_IBD_HEALTHY	HMDB0000158	L-Tyrosine	27	0.512068	0.0328314	0.218336	FALSE
iHMP_IBD_HEALTHY	HMDB0000883	L-Valine	27	0.324855	0.177196	0.387143	FALSE
iHMP_IBD_HEALTHY	HMDB0000802	Pterin	27	0.224342	0.291451	0.490167	FALSE
iHMP_IBD_HEALTHY	HMDB0000101	Deoxyadenosine	27	-0.155966	0.349525	0.546648	FALSE
JACOBS_IBD_RELATIVES_HEALTHY	HMDB0000251	Taurine	52	0.407319	0.00240638	0.00687536	TRUE
JACOBS_IBD_RELATIVES_HEALTHY	HMDB0000267	Pyroglutamic acid	52	0.206754	0.134418	0.244397	FALSE
JACOBS_IBD_RELATIVES_HEALTHY	HMDB0000148	L-Glutamic acid	52	0.198384	0.166629	0.277714	FALSE
JACOBS_IBD_RELATIVES_HEALTHY	HMDB0000292	Xanthine	52	0.530779	5.04889e-05	0.000252445	FALSE
JACOBS_IBD_RELATIVES_HEALTHY	HMDB0000784	Azelaic acid	52	0.715462	1.33246e-09	2.66491e-08	FALSE
JACOBS_IBD_RELATIVES_HEALTHY	HMDB0001138	N-Acetyl-L-glutamic acid	52	0.448767	0.000802578	0.00321031	FALSE
JACOBS_IBD_RELATIVES_HEALTHY	HMDB0000619	Cholic acid	52	0.131211	0.345853	0.494075	FALSE
JACOBS_IBD_RELATIVES_HEALTHY	HMDB0000951	Taurochenodesoxycholic acid	52	0.408764	0.00229081	0.00687536	TRUE
JACOBS_IBD_RELATIVES_HEALTHY	HMDB0004160	Urobilin	52	0.694239	5.95906e-09	5.95906e-08	FALSE
JACOBS_IBD_RELATIVES_HEALTHY	HMDB0000162	L-Proline	52	-0.0660873	0.637201	0.670738	FALSE
JACOBS_IBD_RELATIVES_HEALTHY	HMDB0000883	L-Valine	52	-0.277017	0.0493142	0.104799	FALSE
JACOBS_IBD_RELATIVES_HEALTHY	HMDB0000687	L-Leucine	52	-0.0912615	0.514078	0.642598	FALSE
JACOBS_IBD_RELATIVES_HEALTHY	HMDB0001257	Spermidine	52	-0.270193	0.0523993	0.104799	FALSE
JACOBS_IBD_RELATIVES_HEALTHY	HMDB0000159	L-Phenylalanine	52	-0.081508	0.560181	0.659037	FALSE
JACOBS_IBD_RELATIVES_HEALTHY	HMDB0003357	N2-Acetylornithine	52	0.162382	0.24799	0.381523	FALSE
JACOBS_IBD_RELATIVES_HEALTHY	HMDB0000517	L-Arginine	52	0.33202	0.0160905	0.0402262	FALSE
JACOBS_IBD_RELATIVES_HEALTHY	HMDB0000158	L-Tyrosine	52	0.0428849	0.762048	0.762048	FALSE
JACOBS_IBD_RELATIVES_HEALTHY	HMDB0000929	L-Tryptophan	52	0.102257	0.465672	0.620897	FALSE
JACOBS_IBD_RELATIVES_HEALTHY	HMDB0011170	gamma-Glutamylisoleucine	52	-0.0722753	0.608469	0.670738	TRUE
JACOBS_IBD_RELATIVES_HEALTHY	HMDB0002226	Adrenic acid	52	0.535143	3.1105e-05	0.000207367	FALSE
KIM_ADENOMAS_DISEASE	HMDB0000699	1-Methylnicotinamide	47	0.277256	0.00104013	0.00215802	FALSE
KIM_ADENOMAS_DISEASE	HMDB0011564	(2S)-1-O-Hexadecanoylglycerol	47	0.382213	3.99343e-06	1.42991e-05	FALSE
KIM_ADENOMAS_DISEASE	HMDB0002123	1,3,7-Trimethyluric acid	47	0.413736	4.82981e-07	2.1882e-06	FALSE
KIM_ADENOMAS_DISEASE	HMDB0013622	10Z-Nonadecenoic acid	47	0.130402	0.131147	0.178617	FALSE
KIM_ADENOMAS_DISEASE	HMDB0004705	12,13-DHOME	47	0.418925	3.29622e-07	1.55694e-06	FALSE
KIM_ADENOMAS_DISEASE	HMDB0037397	17-Methyloctadecanoic acid	47	-0.0451202	0.604289	0.670761	FALSE
KIM_ADENOMAS_DISEASE	HMDB0000101	Deoxyadenosine	47	0.058106	0.504632	0.577465	FALSE
KIM_ADENOMAS_DISEASE	HMDB0000014	Deoxycytidine	47	0.194285	0.0243081	0.0391043	FALSE
KIM_ADENOMAS_DISEASE	HMDB0001202	dCMP	47	0.2959	0.000469364	0.00105251	FALSE
KIM_ADENOMAS_DISEASE	HMDB0000071	Deoxyinosine	47	0.0962455	0.264093	0.334209	FALSE
KIM_ADENOMAS_DISEASE	HMDB0000012	Deoxyuridine	47	0.0273502	0.73804	0.772853	FALSE
KIM_ADENOMAS_DISEASE	HMDB0000510	Aminoadipic acid	47	0.26452	0.00178969	0.00354742	FALSE
KIM_ADENOMAS_DISEASE	HMDB0000317	2-Hydroxy-3-methylpentanoic acid	47	0.305642	0.000291121	0.000680305	FALSE
KIM_ADENOMAS_DISEASE	HMDB0000008	2-Hydroxybutyric acid	47	0.477356	3.64641e-09	2.79139e-08	TRUE
KIM_ADENOMAS_DISEASE	HMDB0059655	2-Hydroxyglutarate	47	0.179543	0.0383323	0.0590956	FALSE
KIM_ADENOMAS_DISEASE	HMDB0000729	alpha-Hydroxyisobutyric acid	47	0.47902	3.0628e-09	2.42836e-08	TRUE
KIM_ADENOMAS_DISEASE	HMDB0031057	2-Hydroxyhexadecanoic acid	47	0.25037	0.00366446	0.00695308	FALSE
KIM_ADENOMAS_DISEASE	HMDB0002199	Desaminotyrosine	47	0.268777	0.00165144	0.00330287	FALSE
KIM_ADENOMAS_DISEASE	HMDB0003911	3-Aminoisobutanoic acid	47	0.431372	1.64117e-07	8.88633e-07	FALSE
KIM_ADENOMAS_DISEASE	HMDB0000355	3-Hydroxymethylglutaric acid	47	0.400943	1.31832e-06	5.41974e-06	FALSE
KIM_ADENOMAS_DISEASE	HMDB0000011	3-Hydroxybutyric acid	47	0.228709	0.00727639	0.0129229	FALSE
KIM_ADENOMAS_DISEASE	HMDB0002203	3-Hydroxycapric acid	47	0.0887204	0.330792	0.401289	FALSE
KIM_ADENOMAS_DISEASE	HMDB0000019	alpha-Ketoisovaleric acid	47	-0.105032	0.222051	0.284944	FALSE
KIM_ADENOMAS_DISEASE	HMDB0000555	3-Methyladipic acid	47	0.518457	1.06209e-10	1.38696e-09	FALSE
KIM_ADENOMAS_DISEASE	HMDB0000479	3-Methylhistidine	47	0.127323	0.140561	0.190272	FALSE
KIM_ADENOMAS_DISEASE	HMDB0000764	Hydrocinnamic acid	47	0.422465	2.77113e-07	1.39002e-06	FALSE
KIM_ADENOMAS_DISEASE	HMDB0000026	Ureidopropionic acid	47	0.246551	0.00371406	0.00698746	FALSE
KIM_ADENOMAS_DISEASE	HMDB0003464	4-Guanidinobutanoic acid	47	0.388537	3.6452e-06	1.34872e-05	FALSE
KIM_ADENOMAS_DISEASE	HMDB0000020	p-Hydroxyphenylacetic acid	47	0.116217	0.175969	0.229795	FALSE
KIM_ADENOMAS_DISEASE	HMDB0002024	Imidazoleacetic acid	47	0.177969	0.0394104	0.0603387	FALSE
KIM_ADENOMAS_DISEASE	HMDB0000695	Ketoleucine	47	-0.0361028	0.685661	0.74252	FALSE
KIM_ADENOMAS_DISEASE	HMDB0004400	5-Acetylamino-6-amino-3-methyluracil	47	0.058932	0.504478	0.577465	FALSE
KIM_ADENOMAS_DISEASE	HMDB0003355	5-Aminopentanoic acid	47	0.147681	0.0965825	0.133176	FALSE
KIM_ADENOMAS_DISEASE	HMDB0000450	5-Hydroxylysine	47	0.386048	3.47541e-06	1.33024e-05	FALSE
KIM_ADENOMAS_DISEASE	HMDB0000267	Pyroglutamic acid	47	0.0777799	0.370368	0.442052	FALSE
KIM_ADENOMAS_DISEASE	HMDB0002658	6-Hydroxynicotinic acid	47	0.190227	0.0295891	0.0469198	FALSE
KIM_ADENOMAS_DISEASE	HMDB0000391	7-Ketodeoxycholic acid	47	0.511891	1.5306e-10	1.88774e-09	FALSE
KIM_ADENOMAS_DISEASE	HMDB0000897	7-Methylguanine	47	0.565097	5.43503e-13	1.20658e-11	FALSE
KIM_ADENOMAS_DISEASE	HMDB0004704	9,10-DHOME	47	0.376291	6.02649e-06	2.11002e-05	FALSE
KIM_ADENOMAS_DISEASE	HMDB0000034	Adenine	47	0.0528808	0.556464	0.623914	FALSE
KIM_ADENOMAS_DISEASE	HMDB0000050	Adenosine	47	-0.181465	0.0372435	0.0578186	FALSE
KIM_ADENOMAS_DISEASE	HMDB0000448	Adipic acid	47	0.0387144	0.656851	0.714809	FALSE
KIM_ADENOMAS_DISEASE	HMDB0001539	Asymmetric dimethylarginine	47	0.56131	1.4235e-12	2.4309e-11	TRUE
KIM_ADENOMAS_DISEASE	HMDB0000161	L-Alanine	47	0.164686	0.0560624	0.0813454	FALSE
KIM_ADENOMAS_DISEASE	HMDB0000407	2-Hydroxy-3-methylbutyric acid	47	0.376202	6.46688e-06	2.20869e-05	FALSE
KIM_ADENOMAS_DISEASE	HMDB0000208	Oxoglutaric acid	47	-0.127349	0.14632	0.19568	FALSE
KIM_ADENOMAS_DISEASE	HMDB0001388	alpha-Linolenic acid	47	0.072029	0.406553	0.480078	TRUE
KIM_ADENOMAS_DISEASE	HMDB0000194	Anserine	47	-0.0296493	0.735502	0.772853	FALSE
KIM_ADENOMAS_DISEASE	HMDB0000646	L-Arabinose	47	0.346808	3.77944e-05	0.000108008	FALSE
KIM_ADENOMAS_DISEASE	HMDB0002212	Arachidic acid	47	0.0604086	0.490267	0.569839	FALSE
KIM_ADENOMAS_DISEASE	HMDB0001043	Arachidonic acid	47	0.558509	1.56715e-12	2.48505e-11	FALSE
KIM_ADENOMAS_DISEASE	HMDB0000517	L-Arginine	47	0.44644	4.47588e-08	2.76012e-07	FALSE
KIM_ADENOMAS_DISEASE	HMDB0000168	L-Asparagine	47	0.397671	2.67008e-06	1.05849e-05	FALSE
KIM_ADENOMAS_DISEASE	HMDB0000191	L-Aspartic acid	47	-0.0904476	0.319276	0.393774	FALSE
KIM_ADENOMAS_DISEASE	HMDB0000784	Azelaic acid	47	0.56759	4.6825e-13	1.15502e-11	FALSE
KIM_ADENOMAS_DISEASE	HMDB0000056	beta-Alanine	47	0.445414	5.59576e-08	3.2691e-07	FALSE
KIM_ADENOMAS_DISEASE	HMDB0000852	beta-Sitosterol	47	0.52816	3.47711e-11	4.82449e-10	FALSE
KIM_ADENOMAS_DISEASE	HMDB0000043	Betaine	47	0.196502	0.0224098	0.0363136	FALSE
KIM_ADENOMAS_DISEASE	HMDB0000054	Bilirubin	47	0.409654	6.16935e-07	2.68548e-06	FALSE
KIM_ADENOMAS_DISEASE	HMDB0001008	Biliverdin	47	0.289962	0.000675999	0.00148586	FALSE
KIM_ADENOMAS_DISEASE	HMDB0001847	Caffeine	47	0.191079	0.0275792	0.0440474	FALSE
KIM_ADENOMAS_DISEASE	HMDB0000511	Capric acid	47	-0.0230351	0.736593	0.772853	FALSE
KIM_ADENOMAS_DISEASE	HMDB0000535	Caproic acid	47	0.288749	0.000613685	0.00136238	FALSE
KIM_ADENOMAS_DISEASE	HMDB0000482	Caprylic acid	47	0.0318613	0.715743	0.760263	FALSE
KIM_ADENOMAS_DISEASE	HMDB0000062	L-Carnitine	47	0.321167	0.000128521	0.000320579	FALSE
KIM_ADENOMAS_DISEASE	HMDB0000067	Cholesterol	47	0.47139	5.95171e-09	4.40427e-08	FALSE
KIM_ADENOMAS_DISEASE	HMDB0000097	Choline	47	0.168728	0.0486256	0.0723367	FALSE
KIM_ADENOMAS_DISEASE	HMDB0001565	Phosphorylcholine	47	0.240592	0.00454467	0.00847829	FALSE
KIM_ADENOMAS_DISEASE	HMDB0000094	Citric acid	47	0.00195761	0.786323	0.808165	FALSE
KIM_ADENOMAS_DISEASE	HMDB0000904	Citrulline	47	0.111173	0.203541	0.264246	FALSE
KIM_ADENOMAS_DISEASE	HMDB0000064	Creatine	47	0.0414118	0.633083	0.695764	FALSE
KIM_ADENOMAS_DISEASE	HMDB0000562	Creatinine	47	0.106643	0.218452	0.281955	FALSE
KIM_ADENOMAS_DISEASE	HMDB0000192	L-Cystine	47	0.359348	1.86015e-05	5.65689e-05	FALSE
KIM_ADENOMAS_DISEASE	HMDB0000089	Cytidine	47	0.26595	0.00181561	0.00356694	FALSE
KIM_ADENOMAS_DISEASE	HMDB0000630	Cytosine	47	0.369457	8.87959e-06	2.89892e-05	FALSE
KIM_ADENOMAS_DISEASE	HMDB0001161	4-Trimethylammoniobutanoic acid	47	0.324538	0.000116813	0.000294687	FALSE
KIM_ADENOMAS_DISEASE	HMDB0000626	Deoxycholic acid	47	0.368265	9.41954e-06	2.98809e-05	FALSE
KIM_ADENOMAS_DISEASE	HMDB0002925	Dihomo-gamma-linolenic acid	47	0.665179	6.46467e-19	7.17578e-17	TRUE
KIM_ADENOMAS_DISEASE	HMDB0000092	Dimethylglycine	47	0.0566107	0.516774	0.588327	FALSE
KIM_ADENOMAS_DISEASE	HMDB0002183	Docosahexaenoic acid	47	0.496877	6.31316e-10	6.09358e-09	FALSE
KIM_ADENOMAS_DISEASE	HMDB0001976	Docosapentaenoic acid (22n-6)	47	0.666572	5.17848e-19	7.17578e-17	FALSE
KIM_ADENOMAS_DISEASE	HMDB0000623	Dodecanedioic acid	47	0.425595	2.08135e-07	1.10014e-06	FALSE
KIM_ADENOMAS_DISEASE	HMDB0001999	Eicosapentaenoic acid	47	0.422917	2.81761e-07	1.39002e-06	FALSE
KIM_ADENOMAS_DISEASE	HMDB0002231	11Z-Eicosenoic acid	47	-0.0339126	0.69778	0.748344	FALSE
KIM_ADENOMAS_DISEASE	HMDB0002068	Erucic acid	47	-0.0865752	0.322161	0.395136	FALSE
KIM_ADENOMAS_DISEASE	HMDB0000613	Erythronic acid	47	0.214341	0.0132073	0.0225541	TRUE
KIM_ADENOMAS_DISEASE	HMDB0000660	D-Fructose	47	-0.0804379	0.358626	0.430351	FALSE
KIM_ADENOMAS_DISEASE	HMDB0000174	L-Fucose	47	-0.184781	0.0332534	0.0523564	TRUE
KIM_ADENOMAS_DISEASE	HMDB0000134	Fumaric acid	47	0.15688	0.0694527	0.0988365	FALSE
KIM_ADENOMAS_DISEASE	HMDB0011170	gamma-Glutamylisoleucine	47	0.0522309	0.547172	0.616611	TRUE
KIM_ADENOMAS_DISEASE	HMDB0000152	Gentisic acid	47	0.357195	1.83858e-05	5.65689e-05	FALSE
KIM_ADENOMAS_DISEASE	HMDB0000122	D-Glucose	47	0.495507	8.32871e-10	7.3959e-09	FALSE
KIM_ADENOMAS_DISEASE	HMDB0000127	D-Glucuronic acid	47	0.336217	7.55323e-05	0.000202026	FALSE
KIM_ADENOMAS_DISEASE	HMDB0000148	L-Glutamic acid	47	0.284588	0.000848093	0.00179311	FALSE
KIM_ADENOMAS_DISEASE	HMDB0000641	L-Glutamine	47	0.229581	0.00718152	0.0129229	FALSE
KIM_ADENOMAS_DISEASE	HMDB0000661	Glutaric acid	47	0.375622	7.94366e-06	2.63208e-05	FALSE
KIM_ADENOMAS_DISEASE	HMDB0000139	Glyceric acid	47	0.230618	0.00722836	0.0129229	FALSE
KIM_ADENOMAS_DISEASE	HMDB0000131	Glycerol	47	0.169536	0.0491552	0.0723367	FALSE
KIM_ADENOMAS_DISEASE	HMDB0000126	Glycerol 3-phosphate	47	0.336759	5.94989e-05	0.000163071	FALSE
KIM_ADENOMAS_DISEASE	HMDB0000086	Glycerophosphocholine	47	0.375061	7.5399e-06	2.53615e-05	FALSE
KIM_ADENOMAS_DISEASE	HMDB0000123	Glycine	47	0.0851334	0.327244	0.399166	FALSE
KIM_ADENOMAS_DISEASE	HMDB0000637	Chenodeoxycholic acid glycine conjugate	47	0.417116	4.5822e-07	2.11927e-06	FALSE
KIM_ADENOMAS_DISEASE	HMDB0000138	Glycocholic acid	47	0.409222	8.03982e-07	3.43239e-06	FALSE
KIM_ADENOMAS_DISEASE	HMDB0000631	Deoxycholic acid glycine conjugate	47	0.308595	0.000274008	0.000647125	FALSE
KIM_ADENOMAS_DISEASE	HMDB0000759	Glycylleucine	47	0.422397	2.90319e-07	1.4011e-06	FALSE
KIM_ADENOMAS_DISEASE	HMDB0000132	Guanine	47	0.176838	0.040219	0.0611548	FALSE
KIM_ADENOMAS_DISEASE	HMDB0000133	Guanosine	47	0.151828	0.0800729	0.1118	FALSE
KIM_ADENOMAS_DISEASE	HMDB0000666	Heptanoic acid	47	0.329239	8.2411e-05	0.000215238	FALSE
KIM_ADENOMAS_DISEASE	HMDB0000672	Hexadecanedioic acid	47	-0.00883419	0.904534	0.908627	FALSE
KIM_ADENOMAS_DISEASE	HMDB0000177	L-Histidine	47	0.281844	0.000955192	0.0020005	FALSE
KIM_ADENOMAS_DISEASE	HMDB0000679	Homocitrulline	47	0.439742	7.63264e-08	4.34473e-07	FALSE
KIM_ADENOMAS_DISEASE	HMDB0004827	Proline betaine	47	0.303153	0.000447016	0.00101263	TRUE
KIM_ADENOMAS_DISEASE	HMDB0000157	Hypoxanthine	47	0.3343	6.24464e-05	0.000169062	FALSE
KIM_ADENOMAS_DISEASE	HMDB0002271	Imidazolepropionic acid	47	0.209738	0.0142036	0.0240703	FALSE
KIM_ADENOMAS_DISEASE	HMDB0000671	Indolelactic acid	47	-0.0489648	0.572261	0.638401	FALSE
KIM_ADENOMAS_DISEASE	HMDB0002302	Indole-3-propionic acid	47	0.283512	0.000800004	0.0017077	FALSE
KIM_ADENOMAS_DISEASE	HMDB0000195	Inosine	47	0.0916975	0.30453	0.380865	FALSE
KIM_ADENOMAS_DISEASE	HMDB0000172	L-Isoleucine	47	0.0181219	0.83656	0.85191	FALSE
KIM_ADENOMAS_DISEASE	HMDB0000718	Isovaleric acid	47	0.292839	0.000731454	0.00157653	FALSE
KIM_ADENOMAS_DISEASE	HMDB0000715	Kynurenic acid	47	0.196458	0.0223877	0.0363136	FALSE
KIM_ADENOMAS_DISEASE	HMDB0004160	Urobilin	47	0.590878	2.87292e-14	1.27558e-12	FALSE
KIM_ADENOMAS_DISEASE	HMDB0000190	L-Lactic acid	47	0.123858	0.159895	0.21004	FALSE
KIM_ADENOMAS_DISEASE	HMDB0000638	Dodecanoic acid	47	0.0116958	0.852789	0.864471	FALSE
KIM_ADENOMAS_DISEASE	HMDB0000687	L-Leucine	47	0.284849	0.00071772	0.0015621	FALSE
KIM_ADENOMAS_DISEASE	HMDB0000673	Linoleic acid	47	0.149931	0.0810157	0.112409	FALSE
KIM_ADENOMAS_DISEASE	HMDB0012252	Linoleoyl ethanolamide	47	0.604206	4.65795e-15	2.58516e-13	FALSE
KIM_ADENOMAS_DISEASE	HMDB0000717	Isolithocholic acid	47	0.271963	0.00139642	0.00287041	FALSE
KIM_ADENOMAS_DISEASE	HMDB0000182	L-Lysine	47	0.202836	0.0174893	0.0294138	FALSE
KIM_ADENOMAS_DISEASE	HMDB0000156	Malic acid	47	0.491404	1.13889e-09	9.72436e-09	FALSE
KIM_ADENOMAS_DISEASE	HMDB0002259	Heptadecanoic acid	47	-0.0402897	0.645335	0.705735	FALSE
KIM_ADENOMAS_DISEASE	HMDB0000696	L-Methionine	47	0.311143	0.000213909	0.000510621	FALSE
KIM_ADENOMAS_DISEASE	HMDB0002005	Methionine sulfoxide	47	0.197205	0.0217068	0.0356957	FALSE
KIM_ADENOMAS_DISEASE	HMDB0001844	Methylsuccinic acid	47	0.356239	2.48412e-05	7.35299e-05	FALSE
KIM_ADENOMAS_DISEASE	HMDB0000211	myo-Inositol	47	0.40263	1.13009e-06	4.73359e-06	FALSE
KIM_ADENOMAS_DISEASE	HMDB0000806	Myristic acid	47	0.0890622	0.305379	0.380865	FALSE
KIM_ADENOMAS_DISEASE	HMDB0002000	Myristoleic acid	47	0.349563	2.82744e-05	8.25909e-05	FALSE
KIM_ADENOMAS_DISEASE	HMDB0000766	N-Acetyl-L-alanine	47	0.459424	1.49414e-08	9.75587e-08	FALSE
KIM_ADENOMAS_DISEASE	HMDB0004620	N-a-Acetyl-L-arginine	47	0.368181	1.57791e-05	4.93375e-05	TRUE
KIM_ADENOMAS_DISEASE	HMDB0000812	N-Acetyl-L-aspartic acid	47	0.257079	0.00246226	0.00471226	FALSE
KIM_ADENOMAS_DISEASE	HMDB0000215	N-Acetyl-D-glucosamine	47	-0.0255954	0.769043	0.797792	TRUE
KIM_ADENOMAS_DISEASE	HMDB0001138	N-Acetyl-L-glutamic acid	47	0.579191	1.08944e-13	3.45509e-12	FALSE
KIM_ADENOMAS_DISEASE	HMDB0006029	N-Acetylglutamine	47	0.123319	0.154557	0.205459	FALSE
KIM_ADENOMAS_DISEASE	HMDB0013253	N-Acetylhistamine	47	0.562442	7.3314e-13	1.47961e-11	FALSE
KIM_ADENOMAS_DISEASE	HMDB0032055	N-Acetylhistidine	47	0.151719	0.0788696	0.110817	FALSE
KIM_ADENOMAS_DISEASE	HMDB0011756	N-Acetylleucine	47	0.0579412	0.529893	0.600184	FALSE
KIM_ADENOMAS_DISEASE	HMDB0011745	N-Acetyl-L-methionine	47	0.46031	1.43029e-08	9.75587e-08	FALSE
KIM_ADENOMAS_DISEASE	HMDB0060493	N-Acetylmuramate	47	0.436537	9.40001e-08	5.217e-07	FALSE
KIM_ADENOMAS_DISEASE	HMDB0000512	N-Acetyl-L-phenylalanine	47	0.137548	0.118483	0.162366	FALSE
KIM_ADENOMAS_DISEASE	HMDB0002064	N-Acetylputrescine	47	0.469407	8.61057e-09	6.16628e-08	FALSE
KIM_ADENOMAS_DISEASE	HMDB0013713	N-Acetyltryptophan	47	-0.0863754	0.317916	0.393774	FALSE
KIM_ADENOMAS_DISEASE	HMDB0000866	N-Acetyl-L-tyrosine	47	0.0578888	0.501581	0.577465	FALSE
KIM_ADENOMAS_DISEASE	HMDB0011757	N-Acetylvaline	47	0.385959	3.03463e-06	1.18191e-05	FALSE
KIM_ADENOMAS_DISEASE	HMDB0003357	N2-Acetylornithine	47	0.214765	0.0118801	0.0206046	FALSE
KIM_ADENOMAS_DISEASE	HMDB0001015	N-Formyl-L-methionine	47	0.495574	6.6356e-10	6.13793e-09	FALSE
KIM_ADENOMAS_DISEASE	HMDB0094692	N-Methylalanine	47	0.446433	4.83733e-08	2.9024e-07	FALSE
KIM_ADENOMAS_DISEASE	HMDB0062660	N-methyl-L-glutamic Acid	47	0.26296	0.00194832	0.0037941	FALSE
KIM_ADENOMAS_DISEASE	HMDB0001276	N1-Acetylspermidine	47	0.319264	0.000155367	0.000383239	FALSE
KIM_ADENOMAS_DISEASE	HMDB0000206	N6-Acetyl-L-lysine	47	0.360772	1.90885e-05	5.72655e-05	FALSE
KIM_ADENOMAS_DISEASE	HMDB0001406	Niacinamide	47	-0.122455	0.155596	0.205609	FALSE
KIM_ADENOMAS_DISEASE	HMDB0001488	Nicotinic acid	47	0.334838	8.04381e-05	0.000212586	FALSE
KIM_ADENOMAS_DISEASE	HMDB0000772	Nonadecanoic acid	47	0.00434762	0.937541	0.937541	FALSE
KIM_ADENOMAS_DISEASE	HMDB0000207	Oleic acid	47	0.0333199	0.689794	0.74337	TRUE
KIM_ADENOMAS_DISEASE	HMDB0002088	Oleoylethanolamide	47	0.618688	7.49415e-16	5.54567e-14	FALSE
KIM_ADENOMAS_DISEASE	HMDB0000214	Ornithine	47	0.237863	0.00505069	0.00934378	FALSE
KIM_ADENOMAS_DISEASE	HMDB0000226	Orotic acid	47	0.18113	0.0345868	0.0540723	FALSE
KIM_ADENOMAS_DISEASE	HMDB0002329	Oxalic acid	47	0.013384	0.87648	0.884448	FALSE
KIM_ADENOMAS_DISEASE	HMDB0000220	Palmitic acid	47	0.0697109	0.418469	0.491536	FALSE
KIM_ADENOMAS_DISEASE	HMDB0003229	Palmitoleic acid	47	0.328781	9.62165e-05	0.000248373	FALSE
KIM_ADENOMAS_DISEASE	HMDB0002100	Palmitoylethanolamide	47	0.484974	1.72574e-09	1.41894e-08	FALSE
KIM_ADENOMAS_DISEASE	HMDB0010169	N-Palmitoylsphingomyelin	47	-0.0985592	0.264958	0.334209	FALSE
KIM_ADENOMAS_DISEASE	HMDB0000210	Pantothenic acid	47	0.374542	6.08294e-06	2.11002e-05	FALSE
KIM_ADENOMAS_DISEASE	HMDB0000826	Pentadecanoic acid	47	0.163925	0.055713	0.0813454	FALSE
KIM_ADENOMAS_DISEASE	HMDB0000209	Phenylacetic acid	47	0.0272889	0.751939	0.783711	FALSE
KIM_ADENOMAS_DISEASE	HMDB0000159	L-Phenylalanine	47	0.270074	0.00143894	0.00293068	FALSE
KIM_ADENOMAS_DISEASE	HMDB0000779	Phenyllactic acid	47	0.0617174	0.489271	0.569839	FALSE
KIM_ADENOMAS_DISEASE	HMDB0004610	Phytosphingosine	47	0.500758	5.14084e-10	5.4346e-09	FALSE
KIM_ADENOMAS_DISEASE	HMDB0000857	Pimelic acid	47	0.58817	3.81928e-14	1.41314e-12	FALSE
KIM_ADENOMAS_DISEASE	HMDB0000070	Pipecolic acid	47	0.319631	0.00016801	0.000409872	FALSE
KIM_ADENOMAS_DISEASE	HMDB0029377	Piperine	47	0.0982016	0.256438	0.327179	FALSE
KIM_ADENOMAS_DISEASE	HMDB0000162	L-Proline	47	-0.215346	0.0201834	0.0336896	FALSE
KIM_ADENOMAS_DISEASE	HMDB0000767	Pseudouridine	47	0.344154	3.79488e-05	0.000108008	FALSE
KIM_ADENOMAS_DISEASE	HMDB0000802	Pterin	47	0.0751337	0.3871	0.459552	FALSE
KIM_ADENOMAS_DISEASE	HMDB0001545	Pyridoxal	47	0.0320162	0.71231	0.760254	FALSE
KIM_ADENOMAS_DISEASE	HMDB0001431	Pyridoxamine	47	0.1743	0.042149	0.0636536	FALSE
KIM_ADENOMAS_DISEASE	HMDB0000017	4-Pyridoxic acid	47	0.315118	0.000178901	0.000431696	FALSE
KIM_ADENOMAS_DISEASE	HMDB0000243	Pyruvic acid	47	0.0131774	0.835249	0.85191	FALSE
KIM_ADENOMAS_DISEASE	HMDB0003072	Quinic acid	47	0.125325	0.145479	0.19568	FALSE
KIM_ADENOMAS_DISEASE	HMDB0000244	Riboflavin	47	0.15605	0.0723963	0.102369	FALSE
KIM_ADENOMAS_DISEASE	HMDB0000279	Saccharopine	47	0.500895	4.19788e-10	4.65965e-09	FALSE
KIM_ADENOMAS_DISEASE	HMDB0003334	Symmetric dimethylarginine	47	0.560084	1.72764e-12	2.55691e-11	TRUE
KIM_ADENOMAS_DISEASE	HMDB0000792	Sebacic acid	47	0.499002	5.95134e-10	6.00545e-09	FALSE
KIM_ADENOMAS_DISEASE	HMDB0000259	Serotonin	47	-0.222041	0.0126517	0.0217727	FALSE
KIM_ADENOMAS_DISEASE	HMDB0000247	Sorbitol	47	-0.0238077	0.782147	0.807612	TRUE
KIM_ADENOMAS_DISEASE	HMDB0001257	Spermidine	47	0.222439	0.0102275	0.0180199	FALSE
KIM_ADENOMAS_DISEASE	HMDB0000269	Sphinganine	47	0.462667	1.456e-08	9.75587e-08	FALSE
KIM_ADENOMAS_DISEASE	HMDB0000252	Sphingosine	47	0.369537	9.42192e-06	2.98809e-05	FALSE
KIM_ADENOMAS_DISEASE	HMDB0000827	Stearic acid	47	0.164349	0.0683987	0.0979646	FALSE
KIM_ADENOMAS_DISEASE	HMDB0013078	Stearoylethanolamide	47	0.572506	2.67883e-13	7.43376e-12	FALSE
KIM_ADENOMAS_DISEASE	HMDB0000893	Suberic acid	47	0.562619	8.30887e-13	1.53714e-11	FALSE
KIM_ADENOMAS_DISEASE	HMDB0000254	Succinic acid	47	0.424441	2.44651e-07	1.26308e-06	FALSE
KIM_ADENOMAS_DISEASE	HMDB0000251	Taurine	47	0.383279	3.86106e-06	1.40517e-05	FALSE
KIM_ADENOMAS_DISEASE	HMDB0000235	Thiamine	47	0.0428017	0.632482	0.695764	FALSE
KIM_ADENOMAS_DISEASE	HMDB0000943	Threonic acid	47	0.259455	0.00227574	0.00439317	FALSE
KIM_ADENOMAS_DISEASE	HMDB0000167	L-Threonine	47	0.080026	0.353409	0.426396	FALSE
KIM_ADENOMAS_DISEASE	HMDB0000273	Thymidine	47	0.158869	0.0648001	0.0934131	FALSE
KIM_ADENOMAS_DISEASE	HMDB0000262	Thymine	47	0.197369	0.0216903	0.0356957	FALSE
KIM_ADENOMAS_DISEASE	HMDB0000725	4-Hydroxyproline	47	0.234106	0.00573013	0.010427	FALSE
KIM_ADENOMAS_DISEASE	HMDB0000875	Trigonelline	47	0.345021	3.96947e-05	0.000110153	FALSE
KIM_ADENOMAS_DISEASE	HMDB0000925	Trimethylamine N-oxide	47	0.30133	0.000364493	0.00084289	FALSE
KIM_ADENOMAS_DISEASE	HMDB0000303	Tryptamine	47	0.449991	3.42132e-08	2.17009e-07	FALSE
KIM_ADENOMAS_DISEASE	HMDB0000929	L-Tryptophan	47	0.396478	2.24986e-06	9.08126e-06	FALSE
KIM_ADENOMAS_DISEASE	HMDB0000306	Tyramine	47	0.410401	6.09491e-07	2.68548e-06	FALSE
KIM_ADENOMAS_DISEASE	HMDB0000158	L-Tyrosine	47	0.32908	0.000100756	0.000257102	FALSE
KIM_ADENOMAS_DISEASE	HMDB0000888	Undecanedioic acid	47	0.343506	3.92633e-05	0.000110153	FALSE
KIM_ADENOMAS_DISEASE	HMDB0000300	Uracil	47	0.271234	0.00147343	0.00297365	FALSE
KIM_ADENOMAS_DISEASE	HMDB0000289	Uric acid	47	0.173118	0.0445262	0.0667894	FALSE
KIM_ADENOMAS_DISEASE	HMDB0000296	Uridine	47	0.168443	0.049202	0.0723367	FALSE
KIM_ADENOMAS_DISEASE	HMDB0000946	Ursodeoxycholic acid	47	0.50353	3.58729e-10	4.19147e-09	FALSE
KIM_ADENOMAS_DISEASE	HMDB0000892	Valeric acid	47	0.236399	0.00547705	0.0100488	FALSE
KIM_ADENOMAS_DISEASE	HMDB0000883	L-Valine	47	0.217099	0.0112699	0.0197001	FALSE
KIM_ADENOMAS_DISEASE	HMDB0000292	Xanthine	47	0.300732	0.000373128	0.000853962	FALSE
KIM_ADENOMAS_DISEASE	HMDB0000098	D-Xylose	47	0.386178	3.60246e-06	1.34872e-05	FALSE
KIM_ADENOMAS_HEALTHY	HMDB0000699	1-Methylnicotinamide	47	0.0998928	0.3274	0.384566	FALSE
KIM_ADENOMAS_HEALTHY	HMDB0011564	(2S)-1-O-Hexadecanoylglycerol	47	0.324535	0.000963147	0.00211093	FALSE
KIM_ADENOMAS_HEALTHY	HMDB0002123	1,3,7-Trimethyluric acid	47	0.230223	0.0207426	0.0333685	FALSE
KIM_ADENOMAS_HEALTHY	HMDB0013622	10Z-Nonadecenoic acid	47	0.215177	0.0333494	0.0497955	FALSE
KIM_ADENOMAS_HEALTHY	HMDB0004705	12,13-DHOME	47	0.46157	1.20704e-06	6.79196e-06	FALSE
KIM_ADENOMAS_HEALTHY	HMDB0037397	17-Methyloctadecanoic acid	47	0.331106	0.000969887	0.00211093	FALSE
KIM_ADENOMAS_HEALTHY	HMDB0000101	Deoxyadenosine	47	0.0951082	0.359078	0.419554	FALSE
KIM_ADENOMAS_HEALTHY	HMDB0000014	Deoxycytidine	47	0.332484	0.000701834	0.00157381	FALSE
KIM_ADENOMAS_HEALTHY	HMDB0001202	dCMP	47	0.00188318	0.932268	0.932268	FALSE
KIM_ADENOMAS_HEALTHY	HMDB0000071	Deoxyinosine	47	0.156398	0.121266	0.159756	FALSE
KIM_ADENOMAS_HEALTHY	HMDB0000012	Deoxyuridine	47	0.155576	0.123621	0.16049	FALSE
KIM_ADENOMAS_HEALTHY	HMDB0000510	Aminoadipic acid	47	0.269798	0.00705834	0.0127395	FALSE
KIM_ADENOMAS_HEALTHY	HMDB0000317	2-Hydroxy-3-methylpentanoic acid	47	0.419084	1.29636e-05	5.23256e-05	FALSE
KIM_ADENOMAS_HEALTHY	HMDB0000008	2-Hydroxybutyric acid	47	0.404734	2.55329e-05	9.44719e-05	TRUE
KIM_ADENOMAS_HEALTHY	HMDB0059655	2-Hydroxyglutarate	47	0.0791721	0.430025	0.477328	FALSE
KIM_ADENOMAS_HEALTHY	HMDB0000729	alpha-Hydroxyisobutyric acid	47	0.399793	3.71637e-05	0.000128912	TRUE
KIM_ADENOMAS_HEALTHY	HMDB0031057	2-Hydroxyhexadecanoic acid	47	0.231458	0.0200837	0.0330265	FALSE
KIM_ADENOMAS_HEALTHY	HMDB0002199	Desaminotyrosine	47	0.352428	0.000300622	0.000794501	FALSE
KIM_ADENOMAS_HEALTHY	HMDB0003911	3-Aminoisobutanoic acid	47	0.339711	0.000480976	0.00113592	FALSE
KIM_ADENOMAS_HEALTHY	HMDB0000355	3-Hydroxymethylglutaric acid	47	0.118325	0.237648	0.288294	FALSE
KIM_ADENOMAS_HEALTHY	HMDB0000011	3-Hydroxybutyric acid	47	0.157249	0.119217	0.15848	FALSE
KIM_ADENOMAS_HEALTHY	HMDB0002203	3-Hydroxycapric acid	47	-0.0129036	0.857654	0.865451	FALSE
KIM_ADENOMAS_HEALTHY	HMDB0000019	alpha-Ketoisovaleric acid	47	0.0658463	0.513357	0.561406	FALSE
KIM_ADENOMAS_HEALTHY	HMDB0000555	3-Methyladipic acid	47	0.510004	5.0724e-08	4.50429e-07	FALSE
KIM_ADENOMAS_HEALTHY	HMDB0000479	3-Methylhistidine	47	0.0352787	0.730382	0.761243	FALSE
KIM_ADENOMAS_HEALTHY	HMDB0000764	Hydrocinnamic acid	47	0.298277	0.00241861	0.00479403	FALSE
KIM_ADENOMAS_HEALTHY	HMDB0000026	Ureidopropionic acid	47	0.471517	6.17966e-07	4.03495e-06	FALSE
KIM_ADENOMAS_HEALTHY	HMDB0003464	4-Guanidinobutanoic acid	47	0.350904	0.000320056	0.000827543	FALSE
KIM_ADENOMAS_HEALTHY	HMDB0000020	p-Hydroxyphenylacetic acid	47	0.496777	1.09695e-07	7.85561e-07	FALSE
KIM_ADENOMAS_HEALTHY	HMDB0002024	Imidazoleacetic acid	47	0.322619	0.000983135	0.00211899	FALSE
KIM_ADENOMAS_HEALTHY	HMDB0000695	Ketoleucine	47	-0.134376	0.186258	0.232299	FALSE
KIM_ADENOMAS_HEALTHY	HMDB0004400	5-Acetylamino-6-amino-3-methyluracil	47	-0.0824846	0.416075	0.464164	FALSE
KIM_ADENOMAS_HEALTHY	HMDB0003355	5-Aminopentanoic acid	47	0.35605	0.00032058	0.000827543	FALSE
KIM_ADENOMAS_HEALTHY	HMDB0000450	5-Hydroxylysine	47	0.34267	0.000466497	0.00112568	FALSE
KIM_ADENOMAS_HEALTHY	HMDB0000267	Pyroglutamic acid	47	-0.0564197	0.582984	0.628264	FALSE
KIM_ADENOMAS_HEALTHY	HMDB0002658	6-Hydroxynicotinic acid	47	0.0829884	0.412717	0.462743	FALSE
KIM_ADENOMAS_HEALTHY	HMDB0000391	7-Ketodeoxycholic acid	47	0.523476	1.67671e-08	1.69196e-07	FALSE
KIM_ADENOMAS_HEALTHY	HMDB0000897	7-Methylguanine	47	0.535681	7.42899e-09	9.02285e-08	FALSE
KIM_ADENOMAS_HEALTHY	HMDB0004704	9,10-DHOME	47	0.351132	0.000368461	0.000916458	FALSE
KIM_ADENOMAS_HEALTHY	HMDB0000034	Adenine	47	0.0144496	0.886801	0.890814	FALSE
KIM_ADENOMAS_HEALTHY	HMDB0000050	Adenosine	47	0.266031	0.00785705	0.0138434	FALSE
KIM_ADENOMAS_HEALTHY	HMDB0000448	Adipic acid	47	-0.0834307	0.405969	0.457488	FALSE
KIM_ADENOMAS_HEALTHY	HMDB0001539	Asymmetric dimethylarginine	47	0.595907	4.06231e-11	9.86516e-10	TRUE
KIM_ADENOMAS_HEALTHY	HMDB0000161	L-Alanine	47	0.154238	0.129286	0.165905	FALSE
KIM_ADENOMAS_HEALTHY	HMDB0000407	2-Hydroxy-3-methylbutyric acid	47	0.462508	1.22378e-06	6.79196e-06	FALSE
KIM_ADENOMAS_HEALTHY	HMDB0000208	Oxoglutaric acid	47	0.0167443	0.836075	0.85534	FALSE
KIM_ADENOMAS_HEALTHY	HMDB0001388	alpha-Linolenic acid	47	0.234133	0.0194404	0.0322072	TRUE
KIM_ADENOMAS_HEALTHY	HMDB0000194	Anserine	47	-0.276684	0.00549846	0.0102576	FALSE
KIM_ADENOMAS_HEALTHY	HMDB0000646	L-Arabinose	47	0.383036	7.84879e-05	0.000235464	FALSE
KIM_ADENOMAS_HEALTHY	HMDB0002212	Arachidic acid	47	0.34301	0.000474058	0.00113162	FALSE
KIM_ADENOMAS_HEALTHY	HMDB0001043	Arachidonic acid	47	0.485609	2.41301e-07	1.67402e-06	FALSE
KIM_ADENOMAS_HEALTHY	HMDB0000517	L-Arginine	47	0.653586	1.06204e-13	1.17886e-11	FALSE
KIM_ADENOMAS_HEALTHY	HMDB0000168	L-Asparagine	47	0.310363	0.0016742	0.00344142	FALSE
KIM_ADENOMAS_HEALTHY	HMDB0000191	L-Aspartic acid	47	0.320507	0.00108144	0.00230847	FALSE
KIM_ADENOMAS_HEALTHY	HMDB0000784	Azelaic acid	47	0.562114	8.92135e-10	1.52349e-08	FALSE
KIM_ADENOMAS_HEALTHY	HMDB0000056	beta-Alanine	47	0.393608	4.37771e-05	0.00014725	FALSE
KIM_ADENOMAS_HEALTHY	HMDB0000852	beta-Sitosterol	47	0.388074	5.88854e-05	0.000186751	FALSE
KIM_ADENOMAS_HEALTHY	HMDB0000043	Betaine	47	0.0759091	0.450984	0.498102	FALSE
KIM_ADENOMAS_HEALTHY	HMDB0000054	Bilirubin	47	0.291524	0.0031135	0.00606312	FALSE
KIM_ADENOMAS_HEALTHY	HMDB0001008	Biliverdin	47	0.14865	0.14001	0.177111	FALSE
KIM_ADENOMAS_HEALTHY	HMDB0001847	Caffeine	47	0.100688	0.315761	0.374861	FALSE
KIM_ADENOMAS_HEALTHY	HMDB0000511	Capric acid	47	-0.179957	0.0725801	0.101338	FALSE
KIM_ADENOMAS_HEALTHY	HMDB0000535	Caproic acid	47	0.420208	1.66154e-05	6.58681e-05	FALSE
KIM_ADENOMAS_HEALTHY	HMDB0000482	Caprylic acid	47	-0.251675	0.0114924	0.019932	FALSE
KIM_ADENOMAS_HEALTHY	HMDB0000062	L-Carnitine	47	0.291908	0.00317052	0.00612048	FALSE
KIM_ADENOMAS_HEALTHY	HMDB0000067	Cholesterol	47	0.403431	2.803e-05	0.000100366	FALSE
KIM_ADENOMAS_HEALTHY	HMDB0000097	Choline	47	0.424874	9.80688e-06	4.21999e-05	FALSE
KIM_ADENOMAS_HEALTHY	HMDB0001565	Phosphorylcholine	47	0.323722	0.00109693	0.00231922	FALSE
KIM_ADENOMAS_HEALTHY	HMDB0000094	Citric acid	47	0.128241	0.215426	0.264224	FALSE
KIM_ADENOMAS_HEALTHY	HMDB0000904	Citrulline	47	0.113682	0.26026	0.31401	FALSE
KIM_ADENOMAS_HEALTHY	HMDB0000064	Creatine	47	-0.148504	0.140412	0.177111	FALSE
KIM_ADENOMAS_HEALTHY	HMDB0000562	Creatinine	47	0.043119	0.67662	0.715284	FALSE
KIM_ADENOMAS_HEALTHY	HMDB0000192	L-Cystine	47	0.580692	1.65322e-10	3.05845e-09	FALSE
KIM_ADENOMAS_HEALTHY	HMDB0000089	Cytidine	47	0.455629	2.17153e-06	1.12111e-05	FALSE
KIM_ADENOMAS_HEALTHY	HMDB0000630	Cytosine	47	0.379954	0.000101606	0.000296797	FALSE
KIM_ADENOMAS_HEALTHY	HMDB0004160	Urobilin	47	0.61205	8.45648e-12	2.68191e-10	FALSE
KIM_ADENOMAS_HEALTHY	HMDB0001161	4-Trimethylammoniobutanoic acid	47	0.264077	0.00771844	0.013708	FALSE
KIM_ADENOMAS_HEALTHY	HMDB0000626	Deoxycholic acid	47	0.397383	3.81429e-05	0.000130273	FALSE
KIM_ADENOMAS_HEALTHY	HMDB0002925	Dihomo-gamma-linolenic acid	47	0.640019	4.55697e-13	2.52912e-11	TRUE
KIM_ADENOMAS_HEALTHY	HMDB0000092	Dimethylglycine	47	0.0190593	0.84992	0.861563	FALSE
KIM_ADENOMAS_HEALTHY	HMDB0002183	Docosahexaenoic acid	47	0.502079	8.49809e-08	6.50544e-07	FALSE
KIM_ADENOMAS_HEALTHY	HMDB0001976	Docosapentaenoic acid (22n-6)	47	0.648305	2.13662e-13	1.5811e-11	FALSE
KIM_ADENOMAS_HEALTHY	HMDB0000623	Dodecanedioic acid	47	0.388738	6.01248e-05	0.000187996	FALSE
KIM_ADENOMAS_HEALTHY	HMDB0001999	Eicosapentaenoic acid	47	0.505699	6.65587e-08	5.68309e-07	FALSE
KIM_ADENOMAS_HEALTHY	HMDB0002231	11Z-Eicosenoic acid	47	0.227966	0.0217516	0.034145	FALSE
KIM_ADENOMAS_HEALTHY	HMDB0002068	Erucic acid	47	0.023784	0.814449	0.837073	FALSE
KIM_ADENOMAS_HEALTHY	HMDB0000613	Erythronic acid	47	0.231088	0.0205847	0.0333563	TRUE
KIM_ADENOMAS_HEALTHY	HMDB0000660	D-Fructose	47	0.220629	0.0265349	0.0403644	FALSE
KIM_ADENOMAS_HEALTHY	HMDB0000174	L-Fucose	47	0.0389315	0.699393	0.732383	TRUE
KIM_ADENOMAS_HEALTHY	HMDB0000134	Fumaric acid	47	0.208774	0.0368535	0.0545431	FALSE
KIM_ADENOMAS_HEALTHY	HMDB0011170	gamma-Glutamylisoleucine	47	-0.0149111	0.849656	0.861563	TRUE
KIM_ADENOMAS_HEALTHY	HMDB0000152	Gentisic acid	47	0.524899	1.78055e-08	1.71862e-07	FALSE
KIM_ADENOMAS_HEALTHY	HMDB0000122	D-Glucose	47	0.660615	5.25834e-14	1.16735e-11	FALSE
KIM_ADENOMAS_HEALTHY	HMDB0000127	D-Glucuronic acid	47	0.34651	0.0003633	0.000916458	FALSE
KIM_ADENOMAS_HEALTHY	HMDB0000148	L-Glutamic acid	47	0.219462	0.0334213	0.0497955	FALSE
KIM_ADENOMAS_HEALTHY	HMDB0000641	L-Glutamine	47	0.337845	0.000558393	0.00129128	FALSE
KIM_ADENOMAS_HEALTHY	HMDB0000661	Glutaric acid	47	-0.224912	0.0289263	0.0436847	FALSE
KIM_ADENOMAS_HEALTHY	HMDB0000139	Glyceric acid	47	0.5464	3.62547e-09	5.03034e-08	FALSE
KIM_ADENOMAS_HEALTHY	HMDB0000131	Glycerol	47	0.458756	1.33257e-06	7.21538e-06	FALSE
KIM_ADENOMAS_HEALTHY	HMDB0000126	Glycerol 3-phosphate	47	0.0590064	0.561461	0.608021	FALSE
KIM_ADENOMAS_HEALTHY	HMDB0000086	Glycerophosphocholine	47	0.392986	4.73322e-05	0.000154526	FALSE
KIM_ADENOMAS_HEALTHY	HMDB0000123	Glycine	47	0.207854	0.0378012	0.0555753	FALSE
KIM_ADENOMAS_HEALTHY	HMDB0000637	Chenodeoxycholic acid glycine conjugate	47	0.201953	0.0437219	0.0622196	FALSE
KIM_ADENOMAS_HEALTHY	HMDB0000138	Glycocholic acid	47	0.0919744	0.364432	0.423581	FALSE
KIM_ADENOMAS_HEALTHY	HMDB0000631	Deoxycholic acid glycine conjugate	47	0.199972	0.0443047	0.0626475	FALSE
KIM_ADENOMAS_HEALTHY	HMDB0000759	Glycylleucine	47	0.444839	2.87914e-06	1.3895e-05	FALSE
KIM_ADENOMAS_HEALTHY	HMDB0000132	Guanine	47	0.17781	0.0766916	0.10641	FALSE
KIM_ADENOMAS_HEALTHY	HMDB0000133	Guanosine	47	0.153456	0.126771	0.163623	FALSE
KIM_ADENOMAS_HEALTHY	HMDB0000666	Heptanoic acid	47	0.470708	9.62625e-07	5.77575e-06	FALSE
KIM_ADENOMAS_HEALTHY	HMDB0000672	Hexadecanedioic acid	47	-0.0998733	0.323436	0.38193	FALSE
KIM_ADENOMAS_HEALTHY	HMDB0000177	L-Histidine	47	0.468052	1.05634e-06	6.17125e-06	FALSE
KIM_ADENOMAS_HEALTHY	HMDB0000679	Homocitrulline	47	0.422613	9.88465e-06	4.21999e-05	FALSE
KIM_ADENOMAS_HEALTHY	HMDB0004827	Proline betaine	47	0.341726	0.000445293	0.00108632	TRUE
KIM_ADENOMAS_HEALTHY	HMDB0000157	Hypoxanthine	47	0.367252	0.000208063	0.000570247	FALSE
KIM_ADENOMAS_HEALTHY	HMDB0002271	Imidazolepropionic acid	47	0.251449	0.0115821	0.019932	FALSE
KIM_ADENOMAS_HEALTHY	HMDB0000671	Indolelactic acid	47	0.130612	0.193851	0.240418	FALSE
KIM_ADENOMAS_HEALTHY	HMDB0002302	Indole-3-propionic acid	47	0.534854	7.72226e-09	9.02285e-08	FALSE
KIM_ADENOMAS_HEALTHY	HMDB0000195	Inosine	47	0.265664	0.00720454	0.0128984	FALSE
KIM_ADENOMAS_HEALTHY	HMDB0000172	L-Isoleucine	47	0.0726336	0.472061	0.5188	FALSE
KIM_ADENOMAS_HEALTHY	HMDB0000718	Isovaleric acid	47	0.040363	0.693167	0.729304	FALSE
KIM_ADENOMAS_HEALTHY	HMDB0000715	Kynurenic acid	47	0.157501	0.116632	0.155978	FALSE
KIM_ADENOMAS_HEALTHY	HMDB0000190	L-Lactic acid	47	0.372981	0.000177802	0.000495707	FALSE
KIM_ADENOMAS_HEALTHY	HMDB0000638	Dodecanoic acid	47	-0.181346	0.0835494	0.115205	FALSE
KIM_ADENOMAS_HEALTHY	HMDB0000687	L-Leucine	47	0.229963	0.021449	0.0340167	FALSE
KIM_ADENOMAS_HEALTHY	HMDB0000673	Linoleic acid	47	0.358475	0.000286785	0.000767063	FALSE
KIM_ADENOMAS_HEALTHY	HMDB0012252	Linoleoyl ethanolamide	47	0.50223	9.34378e-08	6.9144e-07	FALSE
KIM_ADENOMAS_HEALTHY	HMDB0000717	Isolithocholic acid	47	0.237914	0.0205588	0.0333563	FALSE
KIM_ADENOMAS_HEALTHY	HMDB0000182	L-Lysine	47	0.333367	0.000648706	0.00146952	FALSE
KIM_ADENOMAS_HEALTHY	HMDB0000156	Malic acid	47	0.204723	0.0405693	0.058483	FALSE
KIM_ADENOMAS_HEALTHY	HMDB0002259	Heptadecanoic acid	47	0.337925	0.000580951	0.0013296	FALSE
KIM_ADENOMAS_HEALTHY	HMDB0000696	L-Methionine	47	0.374868	0.000104207	0.000299255	FALSE
KIM_ADENOMAS_HEALTHY	HMDB0002005	Methionine sulfoxide	47	0.229172	0.0218405	0.034145	FALSE
KIM_ADENOMAS_HEALTHY	HMDB0001844	Methylsuccinic acid	47	0.342111	0.000545338	0.00127437	FALSE
KIM_ADENOMAS_HEALTHY	HMDB0000211	myo-Inositol	47	0.435117	4.95143e-06	2.19843e-05	FALSE
KIM_ADENOMAS_HEALTHY	HMDB0000806	Myristic acid	47	0.167451	0.0981291	0.132833	FALSE
KIM_ADENOMAS_HEALTHY	HMDB0002000	Myristoleic acid	47	-0.0565654	0.587733	0.630322	FALSE
KIM_ADENOMAS_HEALTHY	HMDB0000766	N-Acetyl-L-alanine	47	0.452495	1.95568e-06	1.03372e-05	FALSE
KIM_ADENOMAS_HEALTHY	HMDB0004620	N-a-Acetyl-L-arginine	47	0.208149	0.0396309	0.057882	TRUE
KIM_ADENOMAS_HEALTHY	HMDB0000812	N-Acetyl-L-aspartic acid	47	0.287737	0.00372716	0.00701211	FALSE
KIM_ADENOMAS_HEALTHY	HMDB0000215	N-Acetyl-D-glucosamine	47	0.263977	0.00801494	0.0140104	TRUE
KIM_ADENOMAS_HEALTHY	HMDB0001138	N-Acetyl-L-glutamic acid	47	0.618077	5.62362e-12	2.08074e-10	FALSE
KIM_ADENOMAS_HEALTHY	HMDB0006029	N-Acetylglutamine	47	-0.092873	0.368336	0.425459	FALSE
KIM_ADENOMAS_HEALTHY	HMDB0013253	N-Acetylhistamine	47	0.62277	3.18979e-12	1.41627e-10	FALSE
KIM_ADENOMAS_HEALTHY	HMDB0032055	N-Acetylhistidine	47	0.423904	1.10521e-05	4.54365e-05	FALSE
KIM_ADENOMAS_HEALTHY	HMDB0011756	N-Acetylleucine	47	-0.0601517	0.548499	0.596896	FALSE
KIM_ADENOMAS_HEALTHY	HMDB0011745	N-Acetyl-L-methionine	47	0.325921	0.000847383	0.00188119	FALSE
KIM_ADENOMAS_HEALTHY	HMDB0060493	N-Acetylmuramate	47	0.128053	0.207126	0.255455	FALSE
KIM_ADENOMAS_HEALTHY	HMDB0000512	N-Acetyl-L-phenylalanine	47	0.154459	0.121903	0.159756	FALSE
KIM_ADENOMAS_HEALTHY	HMDB0002064	N-Acetylputrescine	47	0.606241	2.05629e-11	5.7062e-10	FALSE
KIM_ADENOMAS_HEALTHY	HMDB0013713	N-Acetyltryptophan	47	-0.167484	0.0933769	0.127961	FALSE
KIM_ADENOMAS_HEALTHY	HMDB0000866	N-Acetyl-L-tyrosine	47	-0.188936	0.0607392	0.0853424	FALSE
KIM_ADENOMAS_HEALTHY	HMDB0011757	N-Acetylvaline	47	0.348525	0.000371537	0.000916458	FALSE
KIM_ADENOMAS_HEALTHY	HMDB0003357	N2-Acetylornithine	47	0.203989	0.0404273	0.058483	FALSE
KIM_ADENOMAS_HEALTHY	HMDB0001015	N-Formyl-L-methionine	47	0.378306	0.000105144	0.000299255	FALSE
KIM_ADENOMAS_HEALTHY	HMDB0094692	N-Methylalanine	47	0.399943	3.25654e-05	0.000114754	FALSE
KIM_ADENOMAS_HEALTHY	HMDB0062660	N-methyl-L-glutamic Acid	47	-0.0435432	0.666557	0.708018	FALSE
KIM_ADENOMAS_HEALTHY	HMDB0001276	N1-Acetylspermidine	47	0.504484	7.07025e-08	5.81331e-07	FALSE
KIM_ADENOMAS_HEALTHY	HMDB0000206	N6-Acetyl-L-lysine	47	0.0341608	0.735574	0.763072	FALSE
KIM_ADENOMAS_HEALTHY	HMDB0001406	Niacinamide	47	0.137651	0.172119	0.215878	FALSE
KIM_ADENOMAS_HEALTHY	HMDB0001488	Nicotinic acid	47	0.551842	1.99437e-09	3.1625e-08	FALSE
KIM_ADENOMAS_HEALTHY	HMDB0000772	Nonadecanoic acid	47	0.308202	0.00176605	0.00356421	FALSE
KIM_ADENOMAS_HEALTHY	HMDB0000207	Oleic acid	47	0.277547	0.0055929	0.0103469	TRUE
KIM_ADENOMAS_HEALTHY	HMDB0002088	Oleoylethanolamide	47	0.547459	3.14694e-09	4.65748e-08	FALSE
KIM_ADENOMAS_HEALTHY	HMDB0000214	Ornithine	47	0.441789	3.36782e-06	1.59076e-05	FALSE
KIM_ADENOMAS_HEALTHY	HMDB0000226	Orotic acid	47	0.109527	0.278001	0.333602	FALSE
KIM_ADENOMAS_HEALTHY	HMDB0002329	Oxalic acid	47	0.235588	0.0177461	0.0296212	FALSE
KIM_ADENOMAS_HEALTHY	HMDB0000220	Palmitic acid	47	0.307691	0.0017266	0.00351656	FALSE
KIM_ADENOMAS_HEALTHY	HMDB0003229	Palmitoleic acid	47	0.249221	0.0121995	0.020833	FALSE
KIM_ADENOMAS_HEALTHY	HMDB0002100	Palmitoylethanolamide	47	0.503023	7.6503e-08	6.0656e-07	FALSE
KIM_ADENOMAS_HEALTHY	HMDB0010169	N-Palmitoylsphingomyelin	47	0.245514	0.0137225	0.0232548	FALSE
KIM_ADENOMAS_HEALTHY	HMDB0000210	Pantothenic acid	47	0.378039	9.59333e-05	0.000283963	FALSE
KIM_ADENOMAS_HEALTHY	HMDB0000826	Pentadecanoic acid	47	0.466611	9.02454e-07	5.72414e-06	FALSE
KIM_ADENOMAS_HEALTHY	HMDB0000209	Phenylacetic acid	47	-0.0920952	0.371812	0.425476	FALSE
KIM_ADENOMAS_HEALTHY	HMDB0000159	L-Phenylalanine	47	0.407875	2.41708e-05	9.09477e-05	FALSE
KIM_ADENOMAS_HEALTHY	HMDB0000779	Phenyllactic acid	47	0.244507	0.0151893	0.0255456	FALSE
KIM_ADENOMAS_HEALTHY	HMDB0004610	Phytosphingosine	47	0.438733	4.20919e-06	1.90702e-05	FALSE
KIM_ADENOMAS_HEALTHY	HMDB0000857	Pimelic acid	47	0.481702	4.30753e-07	2.8978e-06	FALSE
KIM_ADENOMAS_HEALTHY	HMDB0000070	Pipecolic acid	47	0.303241	0.00204151	0.00408302	FALSE
KIM_ADENOMAS_HEALTHY	HMDB0029377	Piperine	47	0.0491459	0.630664	0.673112	FALSE
KIM_ADENOMAS_HEALTHY	HMDB0000162	L-Proline	47	0.0914078	0.369881	0.425459	FALSE
KIM_ADENOMAS_HEALTHY	HMDB0000767	Pseudouridine	47	0.106333	0.289921	0.346035	FALSE
KIM_ADENOMAS_HEALTHY	HMDB0000802	Pterin	47	0.089065	0.377512	0.429783	FALSE
KIM_ADENOMAS_HEALTHY	HMDB0001545	Pyridoxal	47	0.388954	5.62365e-05	0.000180935	FALSE
KIM_ADENOMAS_HEALTHY	HMDB0001431	Pyridoxamine	47	0.384748	7.12657e-05	0.000216726	FALSE
KIM_ADENOMAS_HEALTHY	HMDB0000017	4-Pyridoxic acid	47	0.0334467	0.74176	0.76591	FALSE
KIM_ADENOMAS_HEALTHY	HMDB0000243	Pyruvic acid	47	-0.275108	0.00622136	0.0113208	FALSE
KIM_ADENOMAS_HEALTHY	HMDB0003072	Quinic acid	47	0.0848365	0.40324	0.456731	FALSE
KIM_ADENOMAS_HEALTHY	HMDB0000244	Riboflavin	47	0.154896	0.122336	0.159756	FALSE
KIM_ADENOMAS_HEALTHY	HMDB0000279	Saccharopine	47	0.526774	1.48373e-08	1.59648e-07	FALSE
KIM_ADENOMAS_HEALTHY	HMDB0003334	Symmetric dimethylarginine	47	0.595759	4.44377e-11	9.86516e-10	TRUE
KIM_ADENOMAS_HEALTHY	HMDB0000792	Sebacic acid	47	0.451125	2.31333e-06	1.16718e-05	FALSE
KIM_ADENOMAS_HEALTHY	HMDB0000259	Serotonin	47	0.124388	0.219555	0.267808	FALSE
KIM_ADENOMAS_HEALTHY	HMDB0000247	Sorbitol	47	0.152562	0.130932	0.167051	TRUE
KIM_ADENOMAS_HEALTHY	HMDB0001257	Spermidine	47	0.289036	0.00333597	0.00638436	FALSE
KIM_ADENOMAS_HEALTHY	HMDB0000269	Sphinganine	47	0.442343	3.71057e-06	1.71614e-05	FALSE
KIM_ADENOMAS_HEALTHY	HMDB0000252	Sphingosine	47	0.406378	2.36875e-05	9.06661e-05	FALSE
KIM_ADENOMAS_HEALTHY	HMDB0000827	Stearic acid	47	0.42458	1.05507e-05	4.41937e-05	FALSE
KIM_ADENOMAS_HEALTHY	HMDB0013078	Stearoylethanolamide	47	0.594846	5.14751e-11	1.03886e-09	FALSE
KIM_ADENOMAS_HEALTHY	HMDB0000893	Suberic acid	47	0.513103	4.00293e-08	3.70271e-07	FALSE
KIM_ADENOMAS_HEALTHY	HMDB0000254	Succinic acid	47	0.44881	2.38545e-06	1.17682e-05	FALSE
KIM_ADENOMAS_HEALTHY	HMDB0000251	Taurine	47	0.411543	1.82161e-05	7.09468e-05	FALSE
KIM_ADENOMAS_HEALTHY	HMDB0000235	Thiamine	47	0.202925	0.0422863	0.0605649	FALSE
KIM_ADENOMAS_HEALTHY	HMDB0000943	Threonic acid	47	0.220065	0.0265459	0.0403644	FALSE
KIM_ADENOMAS_HEALTHY	HMDB0000167	L-Threonine	47	0.286911	0.00356627	0.00676678	FALSE
KIM_ADENOMAS_HEALTHY	HMDB0000273	Thymidine	47	0.230354	0.021452	0.0340167	FALSE
KIM_ADENOMAS_HEALTHY	HMDB0000262	Thymine	47	0.169253	0.0941253	0.128195	FALSE
KIM_ADENOMAS_HEALTHY	HMDB0000725	4-Hydroxyproline	47	0.406416	2.68767e-05	9.78134e-05	FALSE
KIM_ADENOMAS_HEALTHY	HMDB0000875	Trigonelline	47	0.355421	0.000333442	0.000850852	FALSE
KIM_ADENOMAS_HEALTHY	HMDB0000925	Trimethylamine N-oxide	47	0.390116	6.19617e-05	0.000191049	FALSE
KIM_ADENOMAS_HEALTHY	HMDB0000303	Tryptamine	47	0.357663	0.000254879	0.000690038	FALSE
KIM_ADENOMAS_HEALTHY	HMDB0000929	L-Tryptophan	47	0.525892	1.51019e-08	1.59648e-07	FALSE
KIM_ADENOMAS_HEALTHY	HMDB0000306	Tyramine	47	0.364563	0.000178633	0.000495707	FALSE
KIM_ADENOMAS_HEALTHY	HMDB0000158	L-Tyrosine	47	0.463523	9.61275e-07	5.77575e-06	FALSE
KIM_ADENOMAS_HEALTHY	HMDB0000888	Undecanedioic acid	47	0.295091	0.00266991	0.00524531	FALSE
KIM_ADENOMAS_HEALTHY	HMDB0000300	Uracil	47	0.224961	0.0238857	0.0370813	FALSE
KIM_ADENOMAS_HEALTHY	HMDB0000289	Uric acid	47	0.313755	0.00140157	0.00293536	FALSE
KIM_ADENOMAS_HEALTHY	HMDB0000296	Uridine	47	0.314327	0.00143236	0.0029718	FALSE
KIM_ADENOMAS_HEALTHY	HMDB0000946	Ursodeoxycholic acid	47	0.539571	5.03019e-09	6.56884e-08	FALSE
KIM_ADENOMAS_HEALTHY	HMDB0000892	Valeric acid	47	0.158702	0.114222	0.15368	FALSE
KIM_ADENOMAS_HEALTHY	HMDB0000883	L-Valine	47	0.223907	0.0243808	0.037587	FALSE
KIM_ADENOMAS_HEALTHY	HMDB0000292	Xanthine	47	0.274286	0.00620475	0.0113208	FALSE
KIM_ADENOMAS_HEALTHY	HMDB0000098	D-Xylose	47	0.395267	4.57379e-05	0.00015155	FALSE
MARS_IBS_DISEASE	HMDB0000518	Chenodeoxycholic acid	47	0.365575	0.0343043	0.151919	FALSE
MARS_IBS_DISEASE	HMDB0000619	Cholic acid	47	0.324941	0.0571464	0.20339	FALSE
MARS_IBS_DISEASE	HMDB0000626	Deoxycholic acid	47	0.450425	0.00352893	0.0546984	FALSE
MARS_IBS_DISEASE	HMDB0000138	Glycocholic acid	47	0.128308	0.417426	0.53218	FALSE
MARS_IBS_DISEASE	HMDB0000631	Deoxycholic acid glycine conjugate	47	0.173697	0.272325	0.496592	FALSE
MARS_IBS_DISEASE	HMDB0000761	Lithocholic acid	47	0.267584	0.0656096	0.20339	FALSE
MARS_IBS_DISEASE	HMDB0000946	Ursodeoxycholic acid	47	0.309231	0.0608141	0.20339	FALSE
MARS_IBS_DISEASE	HMDB0000161	L-Alanine	47	0.19895	0.254828	0.493729	FALSE
MARS_IBS_DISEASE	HMDB0000646	L-Arabinose	47	-0.040362	0.513105	0.569061	FALSE
MARS_IBS_DISEASE	HMDB0000039	Butyric acid	47	0.577104	7.03733e-05	0.00218157	FALSE
MARS_IBS_DISEASE	HMDB0000122	D-Glucose	47	0.416181	0.00758096	0.0783366	FALSE
MARS_IBS_DISEASE	HMDB0000123	Glycine	47	0.150045	0.429177	0.53218	FALSE
MARS_IBS_DISEASE	HMDB0000157	Hypoxanthine	47	0.170154	0.306876	0.500692	FALSE
MARS_IBS_DISEASE	HMDB0000172	L-Isoleucine	47	0.382244	0.0151311	0.117266	FALSE
MARS_IBS_DISEASE	HMDB0000718	Isovaleric acid	47	0.0815566	0.512699	0.569061	FALSE
MARS_IBS_DISEASE	HMDB0000190	L-Lactic acid	47	0.173394	0.386111	0.52041	FALSE
MARS_IBS_DISEASE	HMDB0000687	L-Leucine	47	0.394715	0.0276474	0.142845	FALSE
MARS_IBS_DISEASE	HMDB0000182	L-Lysine	47	0.300941	0.0734093	0.206881	FALSE
MARS_IBS_DISEASE	HMDB0000237	Propionic acid	47	0.304652	0.0811446	0.209624	FALSE
MARS_IBS_DISEASE	HMDB0000254	Succinic acid	47	-0.0730679	0.550704	0.569061	FALSE
MARS_IBS_DISEASE	HMDB0000158	L-Tyrosine	47	0.34829	0.0267296	0.142845	FALSE
MARS_IBS_DISEASE	HMDB0000300	Uracil	47	0.154643	0.383033	0.52041	FALSE
MARS_IBS_DISEASE	HMDB0000883	L-Valine	47	0.22	0.161765	0.385747	FALSE
MARS_IBS_DISEASE	HMDB0000763	5-Hydroxyindoleacetic acid	47	0.145557	0.234182	0.483976	FALSE
MARS_IBS_DISEASE	HMDB0001123	2-Aminobenzoic acid	47	0.00737631	0.540006	0.569061	FALSE
MARS_IBS_DISEASE	HMDB0000197	Indoleacetic acid	47	-0.0797592	0.305912	0.500692	FALSE
MARS_IBS_DISEASE	HMDB0002302	Indole-3-propionic acid	47	0.00686201	0.538427	0.569061	FALSE
MARS_IBS_DISEASE	HMDB0000715	Kynurenic acid	47	0.0237242	0.371061	0.52041	FALSE
MARS_IBS_DISEASE	HMDB0000259	Serotonin	47	0.0396322	0.699136	0.699136	FALSE
MARS_IBS_DISEASE	HMDB0000303	Tryptamine	47	0.212717	0.205877	0.455871	FALSE
MARS_IBS_DISEASE	HMDB0000929	L-Tryptophan	47	0.15749	0.375537	0.52041	FALSE
MARS_IBS_HEALTHY	HMDB0000518	Chenodeoxycholic acid	43	-0.0493913	0.391408	0.663206	FALSE
MARS_IBS_HEALTHY	HMDB0000619	Cholic acid	43	0.419652	0.0567996	0.586929	FALSE
MARS_IBS_HEALTHY	HMDB0000626	Deoxycholic acid	43	0.0132174	0.783687	0.783687	FALSE
MARS_IBS_HEALTHY	HMDB0000138	Glycocholic acid	43	0.0820308	0.52532	0.663206	FALSE
MARS_IBS_HEALTHY	HMDB0000631	Deoxycholic acid glycine conjugate	43	-0.384596	0.185393	0.638577	FALSE
MARS_IBS_HEALTHY	HMDB0000761	Lithocholic acid	43	0.149391	0.532829	0.663206	FALSE
MARS_IBS_HEALTHY	HMDB0000946	Ursodeoxycholic acid	43	-0.207652	0.356689	0.663206	FALSE
MARS_IBS_HEALTHY	HMDB0000161	L-Alanine	43	-0.413913	0.089977	0.638577	FALSE
MARS_IBS_HEALTHY	HMDB0000646	L-Arabinose	43	0.102609	0.466262	0.663206	FALSE
MARS_IBS_HEALTHY	HMDB0000039	Butyric acid	43	0.0575652	0.444509	0.663206	FALSE
MARS_IBS_HEALTHY	HMDB0000122	D-Glucose	43	0.459478	0.0272431	0.586929	FALSE
MARS_IBS_HEALTHY	HMDB0000123	Glycine	43	-0.502609	0.055132	0.586929	FALSE
MARS_IBS_HEALTHY	HMDB0000157	Hypoxanthine	43	0.311652	0.179229	0.638577	FALSE
MARS_IBS_HEALTHY	HMDB0000172	L-Isoleucine	43	-0.26087	0.365684	0.663206	FALSE
MARS_IBS_HEALTHY	HMDB0000718	Isovaleric acid	43	0.0714783	0.665076	0.687246	FALSE
MARS_IBS_HEALTHY	HMDB0000190	L-Lactic acid	43	-0.0855652	0.550163	0.663206	FALSE
MARS_IBS_HEALTHY	HMDB0000687	L-Leucine	43	-0.012	0.395592	0.663206	FALSE
MARS_IBS_HEALTHY	HMDB0000182	L-Lysine	43	-0.320696	0.232894	0.663206	FALSE
MARS_IBS_HEALTHY	HMDB0000237	Propionic acid	43	-0.436348	0.105601	0.638577	FALSE
MARS_IBS_HEALTHY	HMDB0000254	Succinic acid	43	-0.216174	0.428638	0.663206	FALSE
MARS_IBS_HEALTHY	HMDB0000158	L-Tyrosine	43	-0.148174	0.577631	0.663206	FALSE
MARS_IBS_HEALTHY	HMDB0000300	Uracil	43	0.0384348	0.576922	0.663206	FALSE
MARS_IBS_HEALTHY	HMDB0000883	L-Valine	43	-0.289391	0.331786	0.663206	FALSE
MARS_IBS_HEALTHY	HMDB0000763	5-Hydroxyindoleacetic acid	43	-0.0363515	0.525226	0.663206	FALSE
MARS_IBS_HEALTHY	HMDB0001123	2-Aminobenzoic acid	43	0.321039	0.137459	0.638577	FALSE
MARS_IBS_HEALTHY	HMDB0000197	Indoleacetic acid	43	0.228734	0.330192	0.663206	FALSE
MARS_IBS_HEALTHY	HMDB0002302	Indole-3-propionic acid	43	0.43583	0.157344	0.638577	FALSE
MARS_IBS_HEALTHY	HMDB0000715	Kynurenic acid	43	-0.0636588	0.662459	0.687246	FALSE
MARS_IBS_HEALTHY	HMDB0000259	Serotonin	43	0.118909	0.536858	0.663206	FALSE
MARS_IBS_HEALTHY	HMDB0000303	Tryptamine	43	0.128207	0.46598	0.663206	FALSE
MARS_IBS_HEALTHY	HMDB0000929	L-Tryptophan	43	0.131541	0.60918	0.674449	FALSE
POYET_BIO_ML_HEALTHY	HMDB0000555	3-Methyladipic acid	45	0.688561	0	0	TRUE
POYET_BIO_ML_HEALTHY	HMDB0000008	2-Hydroxybutyric acid	45	0.212217	0.0796248	0.116294	TRUE
POYET_BIO_ML_HEALTHY	HMDB0000011	3-Hydroxybutyric acid	45	0.274589	0.0161936	0.0289918	TRUE
POYET_BIO_ML_HEALTHY	HMDB0000518	Chenodeoxycholic acid	45	0.394123	0.00132044	0.0033694	TRUE
POYET_BIO_ML_HEALTHY	HMDB0000094	Citric acid	45	0.377881	0.000921554	0.00255731	TRUE
POYET_BIO_ML_HEALTHY	HMDB0000660	D-Fructose	45	0.303602	0.00938963	0.0186116	TRUE
POYET_BIO_ML_HEALTHY	HMDB0000134	Fumaric acid	45	0.229533	0.11777	0.160399	TRUE
POYET_BIO_ML_HEALTHY	HMDB0000112	gamma-Aminobutyric acid	45	0.626422	4.8365e-11	1.0737e-09	TRUE
POYET_BIO_ML_HEALTHY	HMDB0000143	D-Galactose	45	0.324722	0.00836384	0.0168798	TRUE
POYET_BIO_ML_HEALTHY	HMDB0000122	D-Glucose	45	0.32201	0.00477135	0.0102839	TRUE
POYET_BIO_ML_HEALTHY	HMDB0000510	Aminoadipic acid	45	0.341241	0.00247679	0.00572759	FALSE
POYET_BIO_ML_HEALTHY	HMDB0059655	2-Hydroxyglutarate	45	0.342681	0.00342555	0.00768154	FALSE
POYET_BIO_ML_HEALTHY	HMDB0011718	4-Hydroxybenzaldehyde	45	0.141585	0.219304	0.26175	FALSE
POYET_BIO_ML_HEALTHY	HMDB0000017	4-Pyridoxic acid	45	0.264263	0.0289653	0.0462954	FALSE
POYET_BIO_ML_HEALTHY	HMDB0000034	Adenine	45	0.165295	0.147336	0.19704	FALSE
POYET_BIO_ML_HEALTHY	HMDB0000448	Adipic acid	45	0.622795	4.56188e-09	6.32961e-08	FALSE
POYET_BIO_ML_HEALTHY	HMDB0000126	Glycerol 3-phosphate	45	0.498648	4.34817e-06	2.24487e-05	FALSE
POYET_BIO_ML_HEALTHY	HMDB0000208	Oxoglutaric acid	45	0.385626	0.0015714	0.00383352	FALSE
POYET_BIO_ML_HEALTHY	HMDB0000044	Ascorbic acid	45	0.41039	0.000428604	0.00128581	FALSE
POYET_BIO_ML_HEALTHY	HMDB0000784	Azelaic acid	45	0.692733	0	0	FALSE
POYET_BIO_ML_HEALTHY	HMDB0000039	Butyric acid	45	0.27325	0.0189708	0.032149	FALSE
POYET_BIO_ML_HEALTHY	HMDB0000482	Caprylic acid	45	-0.208603	0.103531	0.146394	FALSE
POYET_BIO_ML_HEALTHY	HMDB0000904	Citrulline	45	0.117888	0.367827	0.420915	FALSE
POYET_BIO_ML_HEALTHY	HMDB0001202	dCMP	45	0.0267782	0.756123	0.762997	FALSE
POYET_BIO_ML_HEALTHY	HMDB0000613	Erythronic acid	45	0.450783	3.74357e-05	0.000153902	FALSE
POYET_BIO_ML_HEALTHY	HMDB0000152	Gentisic acid	45	0.356169	0.0018547	0.00434408	FALSE
POYET_BIO_ML_HEALTHY	HMDB0000127	D-Glucuronic acid	45	0.359413	0.00151568	0.00373868	FALSE
POYET_BIO_ML_HEALTHY	HMDB0000148	L-Glutamic acid	45	0.459767	4.60342e-05	0.000179291	FALSE
POYET_BIO_ML_HEALTHY	HMDB0000641	L-Glutamine	45	0.234444	0.0493531	0.0745333	FALSE
POYET_BIO_ML_HEALTHY	HMDB0000139	Glyceric acid	45	0.363188	0.00250857	0.00574125	FALSE
POYET_BIO_ML_HEALTHY	HMDB0000764	Hydrocinnamic acid	45	0.359166	0.00119336	0.00311677	FALSE
POYET_BIO_ML_HEALTHY	HMDB0000157	Hypoxanthine	45	0.0733177	0.529034	0.572905	FALSE
POYET_BIO_ML_HEALTHY	HMDB0002302	Indole-3-propionic acid	45	0.383532	0.000530755	0.00157104	FALSE
POYET_BIO_ML_HEALTHY	HMDB0000671	Indolelactic acid	45	0.193096	0.102328	0.145621	FALSE
POYET_BIO_ML_HEALTHY	HMDB0000211	myo-Inositol	45	-0.0877045	0.373078	0.422568	FALSE
POYET_BIO_ML_HEALTHY	HMDB0000718	Isovaleric acid	45	0.519344	5.59469e-06	2.82278e-05	FALSE
POYET_BIO_ML_HEALTHY	HMDB0000190	L-Lactic acid	45	0.257806	0.0340311	0.0532035	FALSE
POYET_BIO_ML_HEALTHY	HMDB0000717	Isolithocholic acid	45	0.36451	0.00144807	0.00365309	FALSE
POYET_BIO_ML_HEALTHY	HMDB0000156	Malic acid	45	0.147059	0.226312	0.26867	FALSE
POYET_BIO_ML_HEALTHY	HMDB0000691	Malonic acid	45	0.60039	5.79552e-08	5.84821e-07	FALSE
POYET_BIO_ML_HEALTHY	HMDB0000216	Norepinephrine	45	0.305793	0.00540538	0.0114285	FALSE
POYET_BIO_ML_HEALTHY	HMDB0002329	Oxalic acid	45	0.143495	0.250424	0.295714	FALSE
POYET_BIO_ML_HEALTHY	HMDB0000210	Pantothenic acid	45	0.159292	0.176656	0.228009	FALSE
POYET_BIO_ML_HEALTHY	HMDB0000209	Phenylacetic acid	45	0.624384	2.86491e-09	4.24006e-08	FALSE
POYET_BIO_ML_HEALTHY	HMDB0000159	L-Phenylalanine	45	0.100512	0.384732	0.429198	FALSE
POYET_BIO_ML_HEALTHY	HMDB0000237	Propionic acid	45	0.231547	0.0455925	0.0693256	FALSE
POYET_BIO_ML_HEALTHY	HMDB0000243	Pyruvic acid	45	0.0954914	0.390305	0.433238	FALSE
POYET_BIO_ML_HEALTHY	HMDB0003072	Quinic acid	45	0.0975772	0.377007	0.42485	FALSE
POYET_BIO_ML_HEALTHY	HMDB0000244	Riboflavin	45	0.15811	0.207329	0.251514	FALSE
POYET_BIO_ML_HEALTHY	HMDB0000247	Sorbitol	45	-0.124621	0.327312	0.382438	FALSE
POYET_BIO_ML_HEALTHY	HMDB0000893	Suberic acid	45	0.685496	0	0	FALSE
POYET_BIO_ML_HEALTHY	HMDB0000254	Succinic acid	45	0.188926	0.155564	0.205566	FALSE
POYET_BIO_ML_HEALTHY	HMDB0000251	Taurine	45	0.629927	1.18048e-09	1.8719e-08	FALSE
POYET_BIO_ML_HEALTHY	HMDB0037942	1-Methyl-1,2,3,4-tetrahydro-beta-carboline-3-carboxylic acid	45	0.30028	0.011584	0.0217937	TRUE
POYET_BIO_ML_HEALTHY	HMDB0000262	Thymine	45	0.512661	2.71892e-06	1.51022e-05	FALSE
POYET_BIO_ML_HEALTHY	HMDB0000300	Uracil	45	0.220578	0.117718	0.160399	FALSE
POYET_BIO_ML_HEALTHY	HMDB0000289	Uric acid	45	0.437337	0.000137018	0.000475282	FALSE
POYET_BIO_ML_HEALTHY	HMDB0000296	Uridine	45	0.326997	0.00473486	0.0102839	FALSE
POYET_BIO_ML_HEALTHY	HMDB0000292	Xanthine	45	0.426426	0.000224032	0.000690764	FALSE
POYET_BIO_ML_HEALTHY	HMDB0000098	D-Xylose	45	0.168859	0.166911	0.217966	FALSE
POYET_BIO_ML_HEALTHY	HMDB0003331	1-Methyladenosine	45	0.19441	0.107092	0.149525	FALSE
POYET_BIO_ML_HEALTHY	HMDB0000898	1-Methylhistamine	45	0.0618666	0.584799	0.616491	FALSE
POYET_BIO_ML_HEALTHY	HMDB0000699	1-Methylnicotinamide	45	0.394803	0.000697162	0.00198423	FALSE
POYET_BIO_ML_HEALTHY	HMDB0000101	Deoxyadenosine	45	0.306086	0.0152307	0.0274895	FALSE
POYET_BIO_ML_HEALTHY	HMDB0000014	Deoxycytidine	45	-0.00961964	0.580903	0.616491	FALSE
POYET_BIO_ML_HEALTHY	HMDB0001161	4-Trimethylammoniobutanoic acid	45	0.374904	0.00163922	0.00395551	FALSE
POYET_BIO_ML_HEALTHY	HMDB0000479	3-Methylhistidine	45	0.34805	0.00779235	0.0158707	FALSE
POYET_BIO_ML_HEALTHY	HMDB0003464	4-Guanidinobutanoic acid	45	0.423516	9.65421e-05	0.000345683	FALSE
POYET_BIO_ML_HEALTHY	HMDB0001149	5-Aminolevulinic acid	45	0.453651	1.74491e-05	7.90553e-05	FALSE
POYET_BIO_ML_HEALTHY	HMDB0000763	5-Hydroxyindoleacetic acid	45	-0.0434407	0.614796	0.640773	FALSE
POYET_BIO_ML_HEALTHY	HMDB0001859	Acetaminophen	45	-0.15585	0.183117	0.232297	FALSE
POYET_BIO_ML_HEALTHY	HMDB0000895	Acetylcholine	45	0.399845	0.000352255	0.00107124	FALSE
POYET_BIO_ML_HEALTHY	HMDB0000050	Adenosine	45	0.564569	4.16348e-07	3.20637e-06	FALSE
POYET_BIO_ML_HEALTHY	HMDB0001539	Asymmetric dimethylarginine	45	0.497611	4.29376e-06	2.24487e-05	FALSE
POYET_BIO_ML_HEALTHY	HMDB0000161	L-Alanine	45	0.295072	0.0101297	0.0197262	FALSE
POYET_BIO_ML_HEALTHY	HMDB0000194	Anserine	45	0.0394237	0.621338	0.644566	FALSE
POYET_BIO_ML_HEALTHY	HMDB0001123	2-Aminobenzoic acid	45	0.403934	0.000214255	0.000674531	FALSE
POYET_BIO_ML_HEALTHY	HMDB0000517	L-Arginine	45	0.255539	0.02973	0.0471434	FALSE
POYET_BIO_ML_HEALTHY	HMDB0000168	L-Asparagine	45	0.278	0.0169678	0.0298384	FALSE
POYET_BIO_ML_HEALTHY	HMDB0000191	L-Aspartic acid	45	0.396931	0.00180085	0.00429881	FALSE
POYET_BIO_ML_HEALTHY	HMDB0001924	Atenolol	45	0.290866	0.0106916	0.0206394	FALSE
POYET_BIO_ML_HEALTHY	HMDB0000056	beta-Alanine	45	0.465476	3.41201e-05	0.000142918	FALSE
POYET_BIO_ML_HEALTHY	HMDB0000043	Betaine	45	0.27838	0.0168372	0.0298384	FALSE
POYET_BIO_ML_HEALTHY	HMDB0000054	Bilirubin	45	0.305907	0.00986038	0.0193717	FALSE
POYET_BIO_ML_HEALTHY	HMDB0002322	Cadaverine	45	0.227048	0.104348	0.146616	FALSE
POYET_BIO_ML_HEALTHY	HMDB0000062	L-Carnitine	45	0.210503	0.0884967	0.127573	TRUE
POYET_BIO_ML_HEALTHY	HMDB0000033	Carnosine	45	0.245747	0.0446839	0.0684127	FALSE
POYET_BIO_ML_HEALTHY	HMDB0000097	Choline	45	-0.0406616	0.71786	0.7378	FALSE
POYET_BIO_ML_HEALTHY	HMDB0000064	Creatine	45	0.421675	0.00010707	0.000377296	FALSE
POYET_BIO_ML_HEALTHY	HMDB0000562	Creatinine	45	0.320524	0.00856066	0.0171213	FALSE
POYET_BIO_ML_HEALTHY	HMDB0000089	Cytidine	45	0.561169	1.22567e-06	7.77423e-06	FALSE
POYET_BIO_ML_HEALTHY	HMDB0000630	Cytosine	45	0.0660657	0.568892	0.607183	FALSE
POYET_BIO_ML_HEALTHY	HMDB0000092	Dimethylglycine	45	0.109967	0.353857	0.409147	FALSE
POYET_BIO_ML_HEALTHY	HMDB0000131	Glycerol	45	-0.0275933	0.663005	0.684591	FALSE
POYET_BIO_ML_HEALTHY	HMDB0000123	Glycine	45	0.348422	0.00185896	0.00434408	FALSE
POYET_BIO_ML_HEALTHY	HMDB0000128	Guanidoacetic acid	45	0.486145	1.18438e-05	5.47777e-05	FALSE
POYET_BIO_ML_HEALTHY	HMDB0000132	Guanine	45	0.257756	0.0282887	0.0458401	FALSE
POYET_BIO_ML_HEALTHY	HMDB0000133	Guanosine	45	0.454183	8.0626e-05	0.000293426	FALSE
POYET_BIO_ML_HEALTHY	HMDB0000870	Histamine	45	0.278209	0.0125996	0.0233092	FALSE
POYET_BIO_ML_HEALTHY	HMDB0000177	L-Histidine	45	0.167814	0.200199	0.246912	FALSE
POYET_BIO_ML_HEALTHY	HMDB0003431	L-Histidinol	45	0.387014	0.000571892	0.00167053	FALSE
POYET_BIO_ML_HEALTHY	HMDB0000719	L-Homoserine	45	0.292528	0.0118332	0.0220754	FALSE
POYET_BIO_ML_HEALTHY	HMDB0000725	4-Hydroxyproline	45	0.357964	0.00150589	0.00373868	FALSE
POYET_BIO_ML_HEALTHY	HMDB0002024	Imidazoleacetic acid	45	0.477154	9.48633e-06	4.48078e-05	FALSE
POYET_BIO_ML_HEALTHY	HMDB0000172	L-Isoleucine	45	0.167063	0.20446	0.249396	FALSE
POYET_BIO_ML_HEALTHY	HMDB0000715	Kynurenic acid	45	0.381034	0.00100619	0.00272406	FALSE
POYET_BIO_ML_HEALTHY	HMDB0000687	L-Leucine	45	0.161463	0.21396	0.256752	FALSE
POYET_BIO_ML_HEALTHY	HMDB0000182	L-Lysine	45	0.206125	0.162217	0.21309	FALSE
POYET_BIO_ML_HEALTHY	HMDB0000696	L-Methionine	45	0.16404	0.169038	0.219452	FALSE
POYET_BIO_ML_HEALTHY	HMDB0002005	Methionine sulfoxide	45	-0.0250285	0.736138	0.749645	FALSE
POYET_BIO_ML_HEALTHY	HMDB0001173	5'-Methylthioadenosine	45	0.554469	2.56149e-07	2.18712e-06	FALSE
POYET_BIO_ML_HEALTHY	HMDB0004620	N-a-Acetyl-L-arginine	45	0.101444	0.379407	0.425396	FALSE
POYET_BIO_ML_HEALTHY	HMDB0006029	N-Acetylglutamine	45	0.270619	0.0172222	0.0298697	FALSE
POYET_BIO_ML_HEALTHY	HMDB0011756	N-Acetylleucine	45	0.277564	0.0128446	0.0235661	FALSE
POYET_BIO_ML_HEALTHY	HMDB0003357	N2-Acetylornithine	45	0.233701	0.0720406	0.105914	FALSE
POYET_BIO_ML_HEALTHY	HMDB0002064	N-Acetylputrescine	45	0.608367	2.99813e-08	3.32792e-07	FALSE
POYET_BIO_ML_HEALTHY	HMDB0013713	N-Acetyltryptophan	45	0.0313736	0.72396	0.740641	FALSE
POYET_BIO_ML_HEALTHY	HMDB0000512	N-Acetyl-L-phenylalanine	45	0.474203	0.000150769	0.000511038	FALSE
POYET_BIO_ML_HEALTHY	HMDB0000026	Ureidopropionic acid	45	0.280527	0.0170697	0.0298384	FALSE
POYET_BIO_ML_HEALTHY	HMDB0001276	N1-Acetylspermidine	45	0.454733	4.47205e-05	0.000177285	FALSE
POYET_BIO_ML_HEALTHY	HMDB0001186	N1-Acetylspermine	45	0.502901	2.72111e-06	1.51022e-05	FALSE
POYET_BIO_ML_HEALTHY	HMDB0000206	N6-Acetyl-L-lysine	45	0.379526	0.00116383	0.00307584	FALSE
POYET_BIO_ML_HEALTHY	HMDB0001406	Niacinamide	45	0.447307	7.46291e-05	0.000278507	FALSE
POYET_BIO_ML_HEALTHY	HMDB0001488	Nicotinic acid	45	0.114739	0.3466	0.402855	FALSE
POYET_BIO_ML_HEALTHY	HMDB0000214	Ornithine	45	-0.0322175	0.585945	0.616491	FALSE
POYET_BIO_ML_HEALTHY	HMDB0001565	Phosphorylcholine	45	0.163457	0.18871	0.236688	FALSE
POYET_BIO_ML_HEALTHY	HMDB0004610	Phytosphingosine	45	0.551056	4.1885e-07	3.20637e-06	FALSE
POYET_BIO_ML_HEALTHY	HMDB0000070	Pipecolic acid	45	0.297548	0.0112577	0.0213608	FALSE
POYET_BIO_ML_HEALTHY	HMDB0000162	L-Proline	45	0.243017	0.0348242	0.0540628	FALSE
POYET_BIO_ML_HEALTHY	HMDB0004827	Proline betaine	45	0.323135	0.00440396	0.00967999	FALSE
POYET_BIO_ML_HEALTHY	HMDB0000767	Pseudouridine	45	0.18621	0.145626	0.195933	FALSE
POYET_BIO_ML_HEALTHY	HMDB0000802	Pterin	45	0.222848	0.0677758	0.100308	FALSE
POYET_BIO_ML_HEALTHY	HMDB0001414	Putrescine	45	0.498829	7.27192e-06	3.50949e-05	FALSE
POYET_BIO_ML_HEALTHY	HMDB0001431	Pyridoxamine	45	0.202779	0.183001	0.232297	FALSE
POYET_BIO_ML_HEALTHY	HMDB0000267	Pyroglutamic acid	45	0.1598	0.209765	0.253086	FALSE
POYET_BIO_ML_HEALTHY	HMDB0001185	S-Adenosylmethionine	45	0.547525	3.47774e-07	2.85948e-06	FALSE
POYET_BIO_ML_HEALTHY	HMDB0000271	Sarcosine	45	0.391197	0.000667972	0.00192584	FALSE
POYET_BIO_ML_HEALTHY	HMDB0003334	Symmetric dimethylarginine	45	0.559746	9.63552e-08	8.55634e-07	FALSE
POYET_BIO_ML_HEALTHY	HMDB0000187	L-Serine	45	0.193271	0.0848386	0.123099	FALSE
POYET_BIO_ML_HEALTHY	HMDB0000259	Serotonin	45	0.0926018	0.495563	0.541945	FALSE
POYET_BIO_ML_HEALTHY	HMDB0001257	Spermidine	45	0.279119	0.0212764	0.035514	FALSE
POYET_BIO_ML_HEALTHY	HMDB0000269	Sphinganine	45	0.222329	0.0521457	0.0782186	FALSE
POYET_BIO_ML_HEALTHY	HMDB0000235	Thiamine	45	0.189916	0.111854	0.155197	FALSE
POYET_BIO_ML_HEALTHY	HMDB0000167	L-Threonine	45	0.268091	0.0289868	0.0462954	FALSE
POYET_BIO_ML_HEALTHY	HMDB0000273	Thymidine	45	0.295605	0.0140213	0.0255141	FALSE
POYET_BIO_ML_HEALTHY	HMDB0000925	Trimethylamine N-oxide	45	0.236572	0.0355316	0.0547778	FALSE
POYET_BIO_ML_HEALTHY	HMDB0000929	L-Tryptophan	45	0.145011	0.203556	0.249396	FALSE
POYET_BIO_ML_HEALTHY	HMDB0000306	Tyramine	45	0.168549	0.134965	0.182697	FALSE
POYET_BIO_ML_HEALTHY	HMDB0000158	L-Tyrosine	45	0.0675958	0.555382	0.598519	FALSE
POYET_BIO_ML_HEALTHY	HMDB0000301	Urocanic acid	45	0.439209	7.23311e-05	0.000276854	FALSE
POYET_BIO_ML_HEALTHY	HMDB0000883	L-Valine	45	0.425725	0.000195694	0.000629623	FALSE
POYET_BIO_ML_HEALTHY	HMDB0000733	Hyodeoxycholic acid	45	0.279862	0.0178114	0.0304164	TRUE
POYET_BIO_ML_HEALTHY	HMDB0000186	Alpha-Lactose	45	0.35538	0.00131477	0.0033694	TRUE
POYET_BIO_ML_HEALTHY	HMDB0000857	Pimelic acid	45	0.710864	0	0	TRUE
POYET_BIO_ML_HEALTHY	HMDB0013622	10Z-Nonadecenoic acid	45	0.334497	0.00527855	0.0112677	FALSE
POYET_BIO_ML_HEALTHY	HMDB0004705	12,13-DHOME	45	0.268503	0.0273946	0.0447177	FALSE
POYET_BIO_ML_HEALTHY	HMDB0002068	Erucic acid	45	0.319848	0.0207844	0.0349556	FALSE
POYET_BIO_ML_HEALTHY	HMDB0037397	17-Methyloctadecanoic acid	45	0.316742	0.00740019	0.0152115	FALSE
POYET_BIO_ML_HEALTHY	HMDB0031057	2-Hydroxyhexadecanoic acid	45	0.431791	0.00015193	0.000511038	FALSE
POYET_BIO_ML_HEALTHY	HMDB0000711	Hydroxyoctanoic acid	45	0.151736	0.194049	0.240664	FALSE
POYET_BIO_ML_HEALTHY	HMDB0002203	3-Hydroxycapric acid	45	0.151177	0.188546	0.236688	FALSE
POYET_BIO_ML_HEALTHY	HMDB0004072	4-Hydroxystyrene	45	0.537182	7.53232e-07	5.22555e-06	FALSE
POYET_BIO_ML_HEALTHY	HMDB0004704	9,10-DHOME	45	0.176785	0.152778	0.203095	FALSE
POYET_BIO_ML_HEALTHY	HMDB0000866	N-Acetyl-L-tyrosine	45	0.158192	0.179244	0.230012	FALSE
POYET_BIO_ML_HEALTHY	HMDB0002226	Adrenic acid	45	0.575731	3.36877e-08	3.56127e-07	FALSE
POYET_BIO_ML_HEALTHY	HMDB0001388	alpha-Linolenic acid	45	0.0193863	0.764413	0.767872	FALSE
POYET_BIO_ML_HEALTHY	HMDB0000506	alpha-Muricholic acid	45	0.636611	2.14632e-10	4.33167e-09	FALSE
POYET_BIO_ML_HEALTHY	HMDB0002212	Arachidic acid	45	0.275711	0.0240455	0.0395416	FALSE
POYET_BIO_ML_HEALTHY	HMDB0001043	Arachidonic acid	45	0.633617	6.87095e-10	1.17335e-08	FALSE
POYET_BIO_ML_HEALTHY	HMDB0000511	Capric acid	45	0.06603	0.607224	0.635867	FALSE
POYET_BIO_ML_HEALTHY	HMDB0000535	Caproic acid	45	0.423936	0.000192302	0.000627811	FALSE
POYET_BIO_ML_HEALTHY	HMDB0002121	Carnosol	45	0.000163783	0.752358	0.762664	FALSE
POYET_BIO_ML_HEALTHY	HMDB0000619	Cholic acid	45	0.47718	2.18293e-05	9.31942e-05	FALSE
POYET_BIO_ML_HEALTHY	HMDB0000626	Deoxycholic acid	45	0.420826	0.000164729	0.000545817	FALSE
POYET_BIO_ML_HEALTHY	HMDB0002183	Docosahexaenoic acid	45	0.604152	8.65764e-09	1.01158e-07	FALSE
POYET_BIO_ML_HEALTHY	HMDB0001976	Docosapentaenoic acid (22n-6)	45	0.697292	0	0	FALSE
POYET_BIO_ML_HEALTHY	HMDB0000623	Dodecanedioic acid	45	0.335435	0.00715592	0.0149869	FALSE
POYET_BIO_ML_HEALTHY	HMDB0000638	Dodecanoic acid	45	0.106385	0.372878	0.422568	FALSE
POYET_BIO_ML_HEALTHY	HMDB0001999	Eicosapentaenoic acid	45	0.510743	2.20534e-06	1.3232e-05	FALSE
POYET_BIO_ML_HEALTHY	HMDB0002925	Dihomo-gamma-linolenic acid	45	0.674821	0	0	FALSE
POYET_BIO_ML_HEALTHY	HMDB0002231	11Z-Eicosenoic acid	45	0.407649	0.000725247	0.00203804	FALSE
POYET_BIO_ML_HEALTHY	HMDB0001015	N-Formyl-L-methionine	45	0.335263	0.00292414	0.00662407	FALSE
POYET_BIO_ML_HEALTHY	HMDB0000637	Chenodeoxycholic acid glycine conjugate	45	0.507246	2.65876e-06	1.51022e-05	FALSE
POYET_BIO_ML_HEALTHY	HMDB0000138	Glycocholic acid	45	0.602418	7.48798e-09	9.23517e-08	FALSE
POYET_BIO_ML_HEALTHY	HMDB0000631	Deoxycholic acid glycine conjugate	45	0.122594	0.294315	0.345703	FALSE
POYET_BIO_ML_HEALTHY	HMDB0000708	Glycoursodeoxycholic acid	45	0.528351	7.29733e-07	5.22555e-06	FALSE
POYET_BIO_ML_HEALTHY	HMDB0002259	Heptadecanoic acid	45	0.531422	9.91867e-07	6.47631e-06	FALSE
POYET_BIO_ML_HEALTHY	HMDB0000666	Heptanoic acid	45	0.570057	7.98731e-08	7.38826e-07	FALSE
POYET_BIO_ML_HEALTHY	HMDB0000672	Hexadecanedioic acid	45	0.0669661	0.567147	0.607183	FALSE
POYET_BIO_ML_HEALTHY	HMDB0000197	Indoleacetic acid	45	0.24205	0.0337573	0.0531497	FALSE
POYET_BIO_ML_HEALTHY	HMDB0000673	Linoleic acid	45	0.105747	0.366646	0.420915	FALSE
POYET_BIO_ML_HEALTHY	HMDB0000703	Mandelic acid	45	-0.0767852	0.480313	0.527868	FALSE
POYET_BIO_ML_HEALTHY	HMDB0002392	Maslinic acid	45	0.181928	0.116724	0.160399	FALSE
POYET_BIO_ML_HEALTHY	HMDB0000806	Myristic acid	45	0.4302	0.000215728	0.000674531	FALSE
POYET_BIO_ML_HEALTHY	HMDB0002000	Myristoleic acid	45	0.316326	0.00432501	0.00960153	FALSE
POYET_BIO_ML_HEALTHY	HMDB0000766	N-Acetyl-L-alanine	45	0.388972	0.00109304	0.00292355	FALSE
POYET_BIO_ML_HEALTHY	HMDB0000772	Nonadecanoic acid	45	0.366618	0.000987613	0.00270679	FALSE
POYET_BIO_ML_HEALTHY	HMDB0002364	Oleanolic acid	45	0.513303	1.42054e-06	8.75999e-06	FALSE
POYET_BIO_ML_HEALTHY	HMDB0000207	Oleic acid	45	0.27935	0.0176365	0.0303512	FALSE
POYET_BIO_ML_HEALTHY	HMDB0000020	p-Hydroxyphenylacetic acid	45	0.311675	0.00737824	0.0152115	FALSE
POYET_BIO_ML_HEALTHY	HMDB0000220	Palmitic acid	45	0.52222	6.62195e-06	3.26683e-05	FALSE
POYET_BIO_ML_HEALTHY	HMDB0003229	Palmitoleic acid	45	0.343743	0.0108709	0.0208046	FALSE
POYET_BIO_ML_HEALTHY	HMDB0002100	Palmitoylethanolamide	45	0.539351	9.08763e-07	6.11349e-06	FALSE
POYET_BIO_ML_HEALTHY	HMDB0000826	Pentadecanoic acid	45	0.691386	0	0	FALSE
POYET_BIO_ML_HEALTHY	HMDB0000779	Phenyllactic acid	45	0.526884	5.28395e-07	3.91013e-06	FALSE
POYET_BIO_ML_HEALTHY	HMDB0000245	Porphobilinogen	45	0.205222	0.0978624	0.140164	FALSE
POYET_BIO_ML_HEALTHY	HMDB0029723	Saccharin	45	0.148147	0.192117	0.239607	FALSE
POYET_BIO_ML_HEALTHY	HMDB0000840	Salicyluric acid	45	0.0820327	0.469635	0.518702	FALSE
POYET_BIO_ML_HEALTHY	HMDB0000792	Sebacic acid	45	0.733332	0	0	FALSE
POYET_BIO_ML_HEALTHY	HMDB0000827	Stearic acid	45	0.467033	1.97904e-05	8.78692e-05	FALSE
POYET_BIO_ML_HEALTHY	HMDB0000951	Taurochenodesoxycholic acid	45	0.520507	3.65749e-06	1.98039e-05	FALSE
POYET_BIO_ML_HEALTHY	HMDB0000036	Taurocholic acid	45	0.580761	7.38507e-08	7.1282e-07	FALSE
POYET_BIO_ML_HEALTHY	HMDB0000896	Taurodeoxycholic acid	45	0.496003	2.16505e-05	9.31942e-05	FALSE
POYET_BIO_ML_HEALTHY	HMDB0000722	Lithocholyltaurine	45	0.449665	7.52721e-05	0.000278507	FALSE
POYET_BIO_ML_HEALTHY	HMDB0000872	Tetradecanedioic acid	45	0.0372653	0.512555	0.55778	FALSE
POYET_BIO_ML_HEALTHY	HMDB0000888	Undecanedioic acid	45	0.598741	6.25083e-09	8.16285e-08	FALSE
POYET_BIO_ML_HEALTHY	HMDB0004160	Urobilin	45	0.69181	0	0	FALSE
POYET_BIO_ML_HEALTHY	HMDB0012252	Linoleoyl ethanolamide	45	0.475431	4.45009e-05	0.000177285	FALSE
POYET_BIO_ML_HEALTHY	HMDB0002088	Oleoylethanolamide	45	-0.00194366	0.778785	0.778785	FALSE
POYET_BIO_ML_HEALTHY	HMDB0000252	Sphingosine	45	0.236955	0.0626371	0.093325	FALSE
POYET_BIO_ML_HEALTHY	HMDB0000874	Tauroursodeoxycholic acid	45	0.658285	4.29037e-10	7.93719e-09	TRUE
POYET_BIO_ML_HEALTHY	HMDB0000946	Ursodeoxycholic acid	45	0.259557	0.023586	0.0390753	TRUE
SINHA_CRC_DISEASE	HMDB0002123	1,3,7-Trimethyluric acid	22	-0.0192043	0.820014	0.907231	FALSE
SINHA_CRC_DISEASE	HMDB0011564	(2S)-1-O-Hexadecanoylglycerol	22	0.0148934	0.913045	0.934718	FALSE
SINHA_CRC_DISEASE	HMDB0000071	Deoxyinosine	22	0.055344	0.727815	0.871086	FALSE
SINHA_CRC_DISEASE	HMDB0000012	Deoxyuridine	22	0.200421	0.203928	0.516618	FALSE
SINHA_CRC_DISEASE	HMDB0000510	Aminoadipic acid	22	-0.00105344	0.834431	0.907231	FALSE
SINHA_CRC_DISEASE	HMDB0000452	L-alpha-Aminobutyric acid	22	-0.122373	0.439283	0.688085	FALSE
SINHA_CRC_DISEASE	HMDB0059655	2-Hydroxyglutarate	22	-0.140135	0.386249	0.659661	FALSE
SINHA_CRC_DISEASE	HMDB0000729	alpha-Hydroxyisobutyric acid	22	-0.0325906	0.82948	0.907231	FALSE
SINHA_CRC_DISEASE	HMDB0002261	2-Hydroxymyristic acid	22	0.113135	0.476642	0.688085	FALSE
SINHA_CRC_DISEASE	HMDB0002203	3-Hydroxycapric acid	22	-0.160159	0.329079	0.641282	FALSE
SINHA_CRC_DISEASE	HMDB0000764	Hydrocinnamic acid	22	0.157637	0.321017	0.641282	FALSE
SINHA_CRC_DISEASE	HMDB0001859	Acetaminophen	22	0.190483	0.231856	0.533971	FALSE
SINHA_CRC_DISEASE	HMDB0003464	4-Guanidinobutanoic acid	22	0.122664	0.44082	0.688085	FALSE
SINHA_CRC_DISEASE	HMDB0000020	p-Hydroxyphenylacetic acid	22	-0.323426	0.0386035	0.216106	FALSE
SINHA_CRC_DISEASE	HMDB0000695	Ketoleucine	22	-0.00909165	0.922419	0.934718	FALSE
SINHA_CRC_DISEASE	HMDB0003355	5-Aminopentanoic acid	22	-0.342387	0.0297844	0.196126	FALSE
SINHA_CRC_DISEASE	HMDB0000267	Pyroglutamic acid	22	0.101369	0.525978	0.740265	FALSE
SINHA_CRC_DISEASE	HMDB0002658	6-Hydroxynicotinic acid	22	-0.213492	0.182861	0.47209	FALSE
SINHA_CRC_DISEASE	HMDB0000897	7-Methylguanine	22	0.266121	0.0896555	0.302836	FALSE
SINHA_CRC_DISEASE	HMDB0000034	Adenine	22	-0.109667	0.496328	0.705064	FALSE
SINHA_CRC_DISEASE	HMDB0000050	Adenosine	22	-0.311203	0.0505344	0.241511	FALSE
SINHA_CRC_DISEASE	HMDB0000448	Adipic acid	22	0.0599465	0.706289	0.858162	FALSE
SINHA_CRC_DISEASE	HMDB0001539	Asymmetric dimethylarginine	22	0.138417	0.383957	0.659661	TRUE
SINHA_CRC_DISEASE	HMDB0000161	L-Alanine	22	0.192804	0.223853	0.527846	FALSE
SINHA_CRC_DISEASE	HMDB0003459	D-Alanyl-D-alanine	22	0.119844	0.458841	0.688085	FALSE
SINHA_CRC_DISEASE	HMDB0028818	Glutamylglutamic acid	22	0.19355	0.225724	0.527846	FALSE
SINHA_CRC_DISEASE	HMDB0001123	2-Aminobenzoic acid	22	-0.411053	0.00819305	0.0691857	FALSE
SINHA_CRC_DISEASE	HMDB0000517	L-Arginine	22	0.332728	0.0322575	0.196126	FALSE
SINHA_CRC_DISEASE	HMDB0000168	L-Asparagine	22	0.298663	0.0593383	0.253839	FALSE
SINHA_CRC_DISEASE	HMDB0000191	L-Aspartic acid	22	-0.323912	0.039809	0.216106	FALSE
SINHA_CRC_DISEASE	HMDB0000056	beta-Alanine	22	0.150665	0.351866	0.651249	FALSE
SINHA_CRC_DISEASE	HMDB0000852	beta-Sitosterol	22	0.35156	0.0232747	0.160807	FALSE
SINHA_CRC_DISEASE	HMDB0001008	Biliverdin	22	0.097507	0.548201	0.75544	FALSE
SINHA_CRC_DISEASE	HMDB0002322	Cadaverine	22	-0.12424	0.435192	0.688085	FALSE
SINHA_CRC_DISEASE	HMDB0001847	Caffeine	22	0.197277	0.213964	0.527846	FALSE
SINHA_CRC_DISEASE	HMDB0000062	L-Carnitine	22	0.0854422	0.597436	0.803631	FALSE
SINHA_CRC_DISEASE	HMDB0000067	Cholesterol	22	0.0718418	0.653727	0.831619	FALSE
SINHA_CRC_DISEASE	HMDB0000097	Choline	22	0.159776	0.313394	0.640715	FALSE
SINHA_CRC_DISEASE	HMDB0000094	Citric acid	22	0.299084	0.0555684	0.248423	FALSE
SINHA_CRC_DISEASE	HMDB0000904	Citrulline	22	-0.0803014	0.613773	0.811247	FALSE
SINHA_CRC_DISEASE	HMDB0000562	Creatinine	22	-0.0888943	0.577096	0.783201	FALSE
SINHA_CRC_DISEASE	HMDB0000089	Cytidine	22	0.185447	0.241596	0.548098	FALSE
SINHA_CRC_DISEASE	HMDB0000630	Cytosine	22	-0.45627	0.00314088	0.0397845	FALSE
SINHA_CRC_DISEASE	HMDB0001161	4-Trimethylammoniobutanoic acid	22	-0.246651	0.117689	0.345713	FALSE
SINHA_CRC_DISEASE	HMDB0000626	Deoxycholic acid	22	0.524873	0.000451267	0.0228642	FALSE
SINHA_CRC_DISEASE	HMDB0002183	Docosahexaenoic acid	22	0.0327539	0.788632	0.907231	FALSE
SINHA_CRC_DISEASE	HMDB0001976	Docosapentaenoic acid (22n-6)	22	0.180066	0.256986	0.566115	FALSE
SINHA_CRC_DISEASE	HMDB0000623	Dodecanedioic acid	22	-0.251827	0.112788	0.342875	FALSE
SINHA_CRC_DISEASE	HMDB0001999	Eicosapentaenoic acid	22	-0.164865	0.301343	0.627453	FALSE
SINHA_CRC_DISEASE	HMDB0000613	Erythronic acid	22	0.143376	0.367481	0.651249	FALSE
SINHA_CRC_DISEASE	HMDB0000660	D-Fructose	22	0.117543	0.470325	0.688085	FALSE
SINHA_CRC_DISEASE	HMDB0000134	Fumaric acid	22	0.165449	0.299846	0.627453	FALSE
SINHA_CRC_DISEASE	HMDB0000143	D-Galactose	22	0.427696	0.00555024	0.0546694	FALSE
SINHA_CRC_DISEASE	HMDB0011170	gamma-Glutamylisoleucine	22	-0.180909	0.254869	0.566115	FALSE
SINHA_CRC_DISEASE	HMDB0000122	D-Glucose	22	-0.0109716	0.905128	0.934718	FALSE
SINHA_CRC_DISEASE	HMDB0000148	L-Glutamic acid	22	0.1132	0.476307	0.688085	FALSE
SINHA_CRC_DISEASE	HMDB0000641	L-Glutamine	22	-0.0709343	0.657654	0.831619	FALSE
SINHA_CRC_DISEASE	HMDB0000139	Glyceric acid	22	-0.00429463	0.937879	0.94409	FALSE
SINHA_CRC_DISEASE	HMDB0000131	Glycerol	22	-0.123313	0.447384	0.688085	FALSE
SINHA_CRC_DISEASE	HMDB0000123	Glycine	22	0.122437	0.440003	0.688085	FALSE
SINHA_CRC_DISEASE	HMDB0000138	Glycocholic acid	22	-0.136588	0.391905	0.661883	FALSE
SINHA_CRC_DISEASE	HMDB0000759	Glycylleucine	22	0.482862	0.00137411	0.0257175	FALSE
SINHA_CRC_DISEASE	HMDB0000132	Guanine	22	0.48176	0.00142884	0.0257175	FALSE
SINHA_CRC_DISEASE	HMDB0000133	Guanosine	22	-0.0438052	0.784542	0.907231	FALSE
SINHA_CRC_DISEASE	HMDB0000672	Hexadecanedioic acid	22	-0.082363	0.612737	0.811247	FALSE
SINHA_CRC_DISEASE	HMDB0000870	Histamine	22	0.148529	0.347998	0.651249	FALSE
SINHA_CRC_DISEASE	HMDB0000177	L-Histidine	22	-0.0717122	0.653405	0.831619	FALSE
SINHA_CRC_DISEASE	HMDB0000679	Homocitrulline	22	0.354165	0.0215786	0.156188	FALSE
SINHA_CRC_DISEASE	HMDB0000719	L-Homoserine	22	0.113415	0.476238	0.688085	FALSE
SINHA_CRC_DISEASE	HMDB0000157	Hypoxanthine	22	0.492521	0.00110435	0.0257175	FALSE
SINHA_CRC_DISEASE	HMDB0002271	Imidazolepropionic acid	22	0.246544	0.11827	0.345713	FALSE
SINHA_CRC_DISEASE	HMDB0000197	Indoleacetic acid	22	-0.0333684	0.829196	0.907231	FALSE
SINHA_CRC_DISEASE	HMDB0002302	Indole-3-propionic acid	22	-0.124776	0.43691	0.688085	FALSE
SINHA_CRC_DISEASE	HMDB0000172	L-Isoleucine	22	0.121627	0.44427	0.688085	FALSE
SINHA_CRC_DISEASE	HMDB0000718	Isovaleric acid	22	0.504469	0.000684735	0.0257175	FALSE
SINHA_CRC_DISEASE	HMDB0000715	Kynurenic acid	22	-0.221651	0.16099	0.453156	FALSE
SINHA_CRC_DISEASE	HMDB0000190	L-Lactic acid	22	0.265959	0.0953293	0.308299	FALSE
SINHA_CRC_DISEASE	HMDB0000687	L-Leucine	22	0.217405	0.169473	0.459159	FALSE
SINHA_CRC_DISEASE	HMDB0000717	Isolithocholic acid	22	0.412009	0.0073882	0.0660592	FALSE
SINHA_CRC_DISEASE	HMDB0000182	L-Lysine	22	0.266316	0.0977512	0.309545	FALSE
SINHA_CRC_DISEASE	HMDB0000156	Malic acid	22	-0.0398833	0.80315	0.907231	FALSE
SINHA_CRC_DISEASE	HMDB0000703	Mandelic acid	22	0.157708	0.325103	0.641282	FALSE
SINHA_CRC_DISEASE	HMDB0000696	L-Methionine	22	0.319504	0.0413814	0.216896	FALSE
SINHA_CRC_DISEASE	HMDB0002005	Methionine sulfoxide	22	0.166518	0.294082	0.627453	FALSE
SINHA_CRC_DISEASE	HMDB0001844	Methylsuccinic acid	22	0.00706616	0.879384	0.934718	FALSE
SINHA_CRC_DISEASE	HMDB0000211	myo-Inositol	22	0.334543	0.0314515	0.196126	FALSE
SINHA_CRC_DISEASE	HMDB0001325	N6,N6,N6-Trimethyl-L-lysine	22	0.330751	0.0343318	0.200709	FALSE
SINHA_CRC_DISEASE	HMDB0000766	N-Acetyl-L-alanine	22	0.451649	0.00304195	0.0397845	FALSE
SINHA_CRC_DISEASE	HMDB0004620	N-a-Acetyl-L-arginine	22	0.569079	0.000115593	0.0175701	FALSE
SINHA_CRC_DISEASE	HMDB0000215	N-Acetyl-D-glucosamine	22	-0.379337	0.0180106	0.136881	FALSE
SINHA_CRC_DISEASE	HMDB0001138	N-Acetyl-L-glutamic acid	22	0.529698	0.00041835	0.0228642	FALSE
SINHA_CRC_DISEASE	HMDB0006029	N-Acetylglutamine	22	-0.210688	0.183245	0.47209	FALSE
SINHA_CRC_DISEASE	HMDB0032055	N-Acetylhistidine	22	0.216312	0.172185	0.459159	FALSE
SINHA_CRC_DISEASE	HMDB0011756	N-Acetylleucine	22	0.14908	0.358405	0.651249	FALSE
SINHA_CRC_DISEASE	HMDB0011745	N-Acetyl-L-methionine	22	-0.0522972	0.744347	0.877061	FALSE
SINHA_CRC_DISEASE	HMDB0060493	N-Acetylmuramate	22	0.422543	0.00575467	0.0546694	FALSE
SINHA_CRC_DISEASE	HMDB0000230	N-Acetylneuraminic acid	22	-0.270021	0.0848813	0.302836	FALSE
SINHA_CRC_DISEASE	HMDB0000512	N-Acetyl-L-phenylalanine	22	0.020987	0.835607	0.907231	FALSE
SINHA_CRC_DISEASE	HMDB0002064	N-Acetylputrescine	22	0.0165465	0.833341	0.907231	FALSE
SINHA_CRC_DISEASE	HMDB0013713	N-Acetyltryptophan	22	-0.144024	0.362627	0.651249	FALSE
SINHA_CRC_DISEASE	HMDB0000866	N-Acetyl-L-tyrosine	22	-0.000729276	0.956757	0.956757	FALSE
SINHA_CRC_DISEASE	HMDB0011757	N-Acetylvaline	22	0.226416	0.151627	0.434854	FALSE
SINHA_CRC_DISEASE	HMDB0001015	N-Formyl-L-methionine	22	0.0729114	0.659664	0.831619	FALSE
SINHA_CRC_DISEASE	HMDB0003331	1-Methyladenosine	22	0.0801264	0.619146	0.811295	FALSE
SINHA_CRC_DISEASE	HMDB0000206	N6-Acetyl-L-lysine	22	0.191767	0.223283	0.527846	FALSE
SINHA_CRC_DISEASE	HMDB0001406	Niacinamide	22	-0.00685548	0.907584	0.934718	FALSE
SINHA_CRC_DISEASE	HMDB0001488	Nicotinic acid	22	0.456349	0.00277668	0.0397845	FALSE
SINHA_CRC_DISEASE	HMDB0000214	Ornithine	22	0.29338	0.0617899	0.253839	FALSE
SINHA_CRC_DISEASE	HMDB0000226	Orotic acid	22	-0.0307106	0.811079	0.907231	FALSE
SINHA_CRC_DISEASE	HMDB0011718	4-Hydroxybenzaldehyde	22	0.14075	0.37491	0.655014	FALSE
SINHA_CRC_DISEASE	HMDB0002100	Palmitoylethanolamide	22	0.312503	0.0462218	0.23419	FALSE
SINHA_CRC_DISEASE	HMDB0010169	N-Palmitoylsphingomyelin	22	-0.0031602	0.904667	0.934718	FALSE
SINHA_CRC_DISEASE	HMDB0000210	Pantothenic acid	22	0.481501	0.00152274	0.0257175	FALSE
SINHA_CRC_DISEASE	HMDB0000209	Phenylacetic acid	22	0.445199	0.00374643	0.0438045	FALSE
SINHA_CRC_DISEASE	HMDB0000159	L-Phenylalanine	22	0.216368	0.171586	0.459159	FALSE
SINHA_CRC_DISEASE	HMDB0000070	Pipecolic acid	22	0.196337	0.217179	0.527846	FALSE
SINHA_CRC_DISEASE	HMDB0029377	Piperine	22	-0.295882	0.0640661	0.256264	FALSE
SINHA_CRC_DISEASE	HMDB0000162	L-Proline	22	0.144445	0.363751	0.651249	FALSE
SINHA_CRC_DISEASE	HMDB0000767	Pseudouridine	22	-0.146098	0.356978	0.651249	FALSE
SINHA_CRC_DISEASE	HMDB0000802	Pterin	22	0.274414	0.0891741	0.302836	FALSE
SINHA_CRC_DISEASE	HMDB0001414	Putrescine	22	-0.067631	0.673959	0.839686	FALSE
SINHA_CRC_DISEASE	HMDB0001545	Pyridoxal	22	0.267191	0.0883089	0.302836	FALSE
SINHA_CRC_DISEASE	HMDB0000017	4-Pyridoxic acid	22	0.433725	0.00467081	0.0507116	FALSE
SINHA_CRC_DISEASE	HMDB0000243	Pyruvic acid	22	-0.00993477	0.912575	0.934718	FALSE
SINHA_CRC_DISEASE	HMDB0003072	Quinic acid	22	0.142598	0.36847	0.651249	FALSE
SINHA_CRC_DISEASE	HMDB0000279	Saccharopine	22	-0.132539	0.413592	0.688085	FALSE
SINHA_CRC_DISEASE	HMDB0000840	Salicyluric acid	22	-0.0642898	0.686029	0.847776	FALSE
SINHA_CRC_DISEASE	HMDB0003334	Symmetric dimethylarginine	22	0.160749	0.316143	0.640715	TRUE
SINHA_CRC_DISEASE	HMDB0000187	L-Serine	22	0.113492	0.479849	0.688085	FALSE
SINHA_CRC_DISEASE	HMDB0000269	Sphinganine	22	-0.0118143	0.905352	0.934718	FALSE
SINHA_CRC_DISEASE	HMDB0000252	Sphingosine	22	-0.0160603	0.895308	0.934718	FALSE
SINHA_CRC_DISEASE	HMDB0004827	Proline betaine	22	-0.268422	0.0876013	0.302836	FALSE
SINHA_CRC_DISEASE	HMDB0013078	Stearoylethanolamide	22	-0.0153148	0.919197	0.934718	FALSE
SINHA_CRC_DISEASE	HMDB0000254	Succinic acid	22	0.282262	0.0776821	0.295192	FALSE
SINHA_CRC_DISEASE	HMDB0000251	Taurine	22	0.304105	0.0508443	0.241511	FALSE
SINHA_CRC_DISEASE	HMDB0000872	Tetradecanedioic acid	22	-0.0470808	0.76838	0.898414	FALSE
SINHA_CRC_DISEASE	HMDB0000943	Threonic acid	22	0.371915	0.0163403	0.130723	FALSE
SINHA_CRC_DISEASE	HMDB0000167	L-Threonine	22	0.060662	0.711371	0.858162	FALSE
SINHA_CRC_DISEASE	HMDB0000273	Thymidine	22	0.264079	0.0930737	0.307548	FALSE
SINHA_CRC_DISEASE	HMDB0000262	Thymine	22	0.114075	0.47609	0.688085	FALSE
SINHA_CRC_DISEASE	HMDB0000929	L-Tryptophan	22	0.250466	0.111067	0.342875	FALSE
SINHA_CRC_DISEASE	HMDB0000306	Tyramine	22	0.0967021	0.543061	0.75544	FALSE
SINHA_CRC_DISEASE	HMDB0000158	L-Tyrosine	22	0.303136	0.0530541	0.24437	FALSE
SINHA_CRC_DISEASE	HMDB0000888	Undecanedioic acid	22	-0.28586	0.0696907	0.271615	FALSE
SINHA_CRC_DISEASE	HMDB0000300	Uracil	22	0.293088	0.0602601	0.253839	FALSE
SINHA_CRC_DISEASE	HMDB0000289	Uric acid	22	0.0529455	0.741128	0.877061	FALSE
SINHA_CRC_DISEASE	HMDB0000294	Urea	22	0.0699295	0.662012	0.831619	FALSE
SINHA_CRC_DISEASE	HMDB0000296	Uridine	22	0.062896	0.694826	0.851722	FALSE
SINHA_CRC_DISEASE	HMDB0000892	Valeric acid	22	0.483899	0.00140657	0.0257175	FALSE
SINHA_CRC_DISEASE	HMDB0000883	L-Valine	22	0.117025	0.460452	0.688085	FALSE
SINHA_CRC_DISEASE	HMDB0000292	Xanthine	22	0.0948545	0.55167	0.75544	FALSE
SINHA_CRC_DISEASE	HMDB0000098	D-Xylose	22	0.177571	0.265888	0.577356	FALSE
SINHA_CRC_HEALTHY	HMDB0002123	1,3,7-Trimethyluric acid	24	0.276445	0.00960746	0.0561667	FALSE
SINHA_CRC_HEALTHY	HMDB0011564	(2S)-1-O-Hexadecanoylglycerol	24	0.179169	0.0951173	0.291185	FALSE
SINHA_CRC_HEALTHY	HMDB0000071	Deoxyinosine	24	-0.0352332	0.747006	0.84735	FALSE
SINHA_CRC_HEALTHY	HMDB0000012	Deoxyuridine	24	0.0490588	0.650125	0.772024	FALSE
SINHA_CRC_HEALTHY	HMDB0000510	Aminoadipic acid	24	0.0852523	0.430412	0.641398	FALSE
SINHA_CRC_HEALTHY	HMDB0000452	L-alpha-Aminobutyric acid	24	0.372072	0.000360856	0.0113343	FALSE
SINHA_CRC_HEALTHY	HMDB0059655	2-Hydroxyglutarate	24	-0.151559	0.165466	0.392271	FALSE
SINHA_CRC_HEALTHY	HMDB0000729	alpha-Hydroxyisobutyric acid	24	-0.0790432	0.464617	0.653189	FALSE
SINHA_CRC_HEALTHY	HMDB0002261	2-Hydroxymyristic acid	24	0.125022	0.246702	0.459575	FALSE
SINHA_CRC_HEALTHY	HMDB0002203	3-Hydroxycapric acid	24	-0.201563	0.0625852	0.227029	FALSE
SINHA_CRC_HEALTHY	HMDB0000764	Hydrocinnamic acid	24	0.223037	0.0366389	0.146556	FALSE
SINHA_CRC_HEALTHY	HMDB0001859	Acetaminophen	24	0.144737	0.180445	0.403347	FALSE
SINHA_CRC_HEALTHY	HMDB0003464	4-Guanidinobutanoic acid	24	0.136357	0.20294	0.418694	FALSE
SINHA_CRC_HEALTHY	HMDB0000020	p-Hydroxyphenylacetic acid	24	-0.0338697	0.756892	0.852204	FALSE
SINHA_CRC_HEALTHY	HMDB0000695	Ketoleucine	24	0.0662683	0.540643	0.711231	FALSE
SINHA_CRC_HEALTHY	HMDB0003355	5-Aminopentanoic acid	24	0.113265	0.291739	0.503912	FALSE
SINHA_CRC_HEALTHY	HMDB0000267	Pyroglutamic acid	24	-0.0116309	0.828746	0.880905	FALSE
SINHA_CRC_HEALTHY	HMDB0002658	6-Hydroxynicotinic acid	24	0.172465	0.109862	0.30924	FALSE
SINHA_CRC_HEALTHY	HMDB0000897	7-Methylguanine	24	0.16969	0.118631	0.321997	FALSE
SINHA_CRC_HEALTHY	HMDB0000034	Adenine	24	-0.14713	0.177978	0.403347	FALSE
SINHA_CRC_HEALTHY	HMDB0000050	Adenosine	24	-0.0129658	0.805926	0.869011	FALSE
SINHA_CRC_HEALTHY	HMDB0000448	Adipic acid	24	0.0756997	0.485027	0.670219	FALSE
SINHA_CRC_HEALTHY	HMDB0001539	Asymmetric dimethylarginine	24	0.342295	0.00111541	0.0141285	TRUE
SINHA_CRC_HEALTHY	HMDB0000161	L-Alanine	24	0.178062	0.0957844	0.291185	FALSE
SINHA_CRC_HEALTHY	HMDB0003459	D-Alanyl-D-alanine	24	0.178168	0.100866	0.294839	FALSE
SINHA_CRC_HEALTHY	HMDB0028818	Glutamylglutamic acid	24	-0.0268578	0.803133	0.869011	FALSE
SINHA_CRC_HEALTHY	HMDB0001123	2-Aminobenzoic acid	24	-0.285619	0.00882189	0.0536371	FALSE
SINHA_CRC_HEALTHY	HMDB0000517	L-Arginine	24	0.121113	0.263382	0.470989	FALSE
SINHA_CRC_HEALTHY	HMDB0000168	L-Asparagine	24	0.080034	0.459387	0.653189	FALSE
SINHA_CRC_HEALTHY	HMDB0000191	L-Aspartic acid	24	-0.0553115	0.61185	0.74089	FALSE
SINHA_CRC_HEALTHY	HMDB0000056	beta-Alanine	24	0.0546851	0.614159	0.74089	FALSE
SINHA_CRC_HEALTHY	HMDB0000852	beta-Sitosterol	24	0.475046	3.49248e-06	0.000265428	FALSE
SINHA_CRC_HEALTHY	HMDB0001008	Biliverdin	24	0.0815097	0.464975	0.653189	FALSE
SINHA_CRC_HEALTHY	HMDB0002322	Cadaverine	24	0.196086	0.06863	0.231817	FALSE
SINHA_CRC_HEALTHY	HMDB0001847	Caffeine	24	0.132595	0.218771	0.432377	FALSE
SINHA_CRC_HEALTHY	HMDB0000062	L-Carnitine	24	0.130016	0.225506	0.433886	FALSE
SINHA_CRC_HEALTHY	HMDB0000067	Cholesterol	24	0.423173	4.3404e-05	0.00219913	FALSE
SINHA_CRC_HEALTHY	HMDB0000097	Choline	24	-0.252104	0.0205927	0.10097	FALSE
SINHA_CRC_HEALTHY	HMDB0000094	Citric acid	24	-0.2989	0.0050989	0.0369063	FALSE
SINHA_CRC_HEALTHY	HMDB0000904	Citrulline	24	0.105543	0.331451	0.541726	FALSE
SINHA_CRC_HEALTHY	HMDB0000562	Creatinine	24	0.305999	0.00374353	0.0334716	FALSE
SINHA_CRC_HEALTHY	HMDB0000089	Cytidine	24	0.00431052	0.853355	0.900764	FALSE
SINHA_CRC_HEALTHY	HMDB0000630	Cytosine	24	0.140884	0.189018	0.416302	FALSE
SINHA_CRC_HEALTHY	HMDB0001161	4-Trimethylammoniobutanoic acid	24	0.336942	0.0013845	0.0150317	FALSE
SINHA_CRC_HEALTHY	HMDB0000626	Deoxycholic acid	24	0.0268149	0.803887	0.869011	FALSE
SINHA_CRC_HEALTHY	HMDB0002183	Docosahexaenoic acid	24	0.168108	0.121592	0.324244	FALSE
SINHA_CRC_HEALTHY	HMDB0001976	Docosapentaenoic acid (22n-6)	24	0.199125	0.0651678	0.227029	FALSE
SINHA_CRC_HEALTHY	HMDB0000623	Dodecanedioic acid	24	-0.0145438	0.870057	0.905813	FALSE
SINHA_CRC_HEALTHY	HMDB0001999	Eicosapentaenoic acid	24	0.227375	0.0333311	0.136928	FALSE
[truncated: 417 more rows]

## Sheet: Table S6
Supplementary Table S6: Random-effects models results
(1) Filtering this column to Robust=TRUE will result in the list of robustly well-predicted metabolites as discussed in the paper (using the DL estimator).
(2) As the selection of method for estimating between-study variance in random-effects models influences which metabolites are defined as "robustly well-predicted", we provide a comparison to 3 other approaches, namely the SJ estimator, the DL estimator with the HAKN adjustment, and SJ with HAKN adjustment.
* REM: random-effects model
* DL: DerSimonian Laird estimator for meta-analysis random-effects models (DerSimonian R, Laird N. 1986. Meta‐analysis in clinical trials. Controlled Clinical Trials 7: 177–188.)
* SJ: Sidik and Jonkman estimator for meta-analysis random-effects models (Sidik K, Jonkman JN. 2005b. Simple heterogeneity variance estimation for meta‐analysis. Journal of the Royal Statistical Society: Series C: Applied Statistics 54: 367–384. DOI:10.1111/j.1467-9876.2005.00489.x.)
* HAKN: Hartung and Knapp method that adjusts the confidence intervals of the pooled effect size to reflect uncertainty in the estimation of between-study heterogeneity, resulting in more conservative results (Hartung J, Knapp G: On tests of the overall treatment effect in meta analysis with normally distributed responses. Stat Med. 2001, 20 (12): 1771-1782. 10.1002/sim.791.)
HMDB ID	Compound Name	Number of datasets included in model	REM Mean Spearman Rho [95% confidence interval]	REM 95% Prediction Interval	REM P Value	REM Rho - FDR	REM Q Statistic (heterogeneity)	REM Q P Value (heterogeneity)	REM I^2 Statistic (%) [95% confidence interval] (heterogeneity)	Robust (1)	Robust using the SJ estimator (2)	Robust using the DL estimator and HAKN adjustment (2)	Robust using the SJ estimator and HAKN adjustment (2)
HMDB0000784	Azelaic acid	6	0.596 [0.51, 0.67]	[0.371, 1.003]	2.46271e-27	6.72321e-25	8.05369	0.153301	37.9 [0, 75.3]	TRUE	TRUE	TRUE	TRUE
HMDB0002064	N-Acetylputrescine	6	0.534 [0.445, 0.612]	[0.302, 0.889]	2.57403e-23	3.51355e-21	7.84483	0.164997	36.3 [0, 74.6]	TRUE	TRUE	TRUE	TRUE
HMDB0004160	Urobilin	5	0.652 [0.548, 0.736]	[0.291, 1.266]	8.01575e-21	7.29433e-19	7.86401	0.0966885	49.1 [0, 81.4]	TRUE	TRUE	TRUE	TRUE
HMDB0012252	Linoleoyl ethanolamide	4	0.493 [0.395, 0.58]	[0.271, 0.81]	6.36976e-18	4.34736e-16	0.165251	0.982994	0 [0, 0]	TRUE	TRUE	TRUE	TRUE
HMDB0002226	Adrenic acid	4	0.517 [0.41, 0.61]	[0.273, 0.871]	1.88945e-16	1.03164e-14	1.46298	0.69084	0 [0, 68.6]	TRUE	TRUE	TRUE	TRUE
HMDB0000067	Cholesterol	4	0.465 [0.365, 0.555]	[0.237, 0.77]	3.99142e-16	1.8161e-14	2.78834	0.425424	0 [0, 83.5]	TRUE	TRUE	TRUE	TRUE
HMDB0004610	Phytosphingosine	4	0.463 [0.361, 0.554]	[0.232, 0.771]	1.19314e-15	4.65326e-14	2.40801	0.492146	0 [0, 80.9]	TRUE	TRUE	TRUE	TRUE
HMDB0001539	Asymmetric dimethylarginine	6	0.448 [0.349, 0.538]	[0.182, 0.782]	1.49074e-15	5.08714e-14	7.99938	0.15627	37.5 [0, 75.1]	TRUE	TRUE	TRUE	TRUE
HMDB0000251	Taurine	8	0.428 [0.326, 0.52]	[0.129, 0.785]	4.78497e-14	1.45144e-12	14.1134	0.0492011	50.4 [0, 77.8]	TRUE	TRUE	TRUE	TRUE
HMDB0002100	Palmitoylethanolamide	5	0.433 [0.33, 0.526]	[0.184, 0.743]	6.09015e-14	1.66261e-12	5.01522	0.28574	20.2 [0, 65.9]	TRUE	TRUE	TRUE	TRUE
HMDB0000764	Hydrocinnamic acid	6	0.326 [0.242, 0.405]	[0.203, 0.474]	4.53091e-13	1.12449e-11	5.06937	0.407473	1.4 [0, 75]	TRUE	TRUE	TRUE	TRUE
HMDB0000792	Sebacic acid	5	0.579 [0.446, 0.687]	[0.06, 1.262]	9.61592e-13	2.18762e-11	11.7664	0.0191757	66 [11.3, 87]	TRUE	TRUE	TRUE	TRUE
HMDB0002259	Heptadecanoic acid	4	0.468 [0.35, 0.571]	[0.084, 0.93]	2.30571e-12	4.84199e-11	3.79487	0.284483	20.9 [0, 87.9]	TRUE	TRUE	TRUE	TRUE
HMDB0000852	beta-Sitosterol	3	0.421 [0.312, 0.52]	[-0.374, 1.273]	4.09691e-12	7.98898e-11	0.607643	0.737993	0 [0, 65.8]	TRUE	TRUE	TRUE	TRUE
HMDB0000391	7-Ketodeoxycholic acid	3	0.479 [0.357, 0.585]	[-0.438, 1.483]	5.00521e-12	9.10948e-11	1.13946	0.565679	0 [0, 81.7]	TRUE	TRUE	TRUE	TRUE
HMDB0000195	Inosine	5	0.346 [0.253, 0.433]	[0.194, 0.528]	5.57941e-12	9.51986e-11	2.79566	0.592582	0 [0, 70.2]	TRUE	TRUE	TRUE	TRUE
HMDB0001161	4-Trimethylammoniobutanoic acid	6	0.308 [0.224, 0.388]	[0.19, 0.447]	6.72254e-12	1.07956e-10	1.40114	0.924189	0 [0, 9.4]	TRUE	TRUE	TRUE	TRUE
HMDB0000127	D-Glucuronic acid	4	0.345 [0.251, 0.433]	[0.132, 0.588]	1.1233e-11	1.70367e-10	0.147297	0.985612	0 [0, 0]	TRUE	TRUE	TRUE	TRUE
HMDB0001138	N-Acetyl-L-glutamic acid	6	0.477 [0.351, 0.585]	[0.07, 0.967]	2.15945e-11	3.10279e-10	11.9854	0.0349883	58.3 [0, 83.1]	TRUE	TRUE	TRUE	TRUE
HMDB0000039	Butyric acid	6	0.325 [0.231, 0.414]	[0.192, 0.483]	1.08094e-10	1.47549e-09	4.81086	0.439396	0 [0, 73.6]	TRUE	TRUE	TRUE	TRUE
HMDB0002172	N1,N12-Diacetylspermine	3	0.424 [0.304, 0.53]	[-0.446, 1.351]	1.62465e-10	2.11204e-09	0.911777	0.633884	0 [0, 77.2]	TRUE	TRUE	TRUE	TRUE
HMDB0000766	N-Acetyl-L-alanine	5	0.361 [0.253, 0.461]	[0.109, 0.648]	5.40285e-10	6.70445e-09	4.90486	0.2972	18.4 [0, 83]	TRUE	TRUE	TRUE	TRUE
HMDB0001276	N1-Acetylspermidine	5	0.417 [0.288, 0.531]	[0.005, 0.884]	3.68327e-09	4.37189e-08	7.84873	0.0972791	49 [0, 81.3]	TRUE	TRUE	TRUE	TRUE
HMDB0004705	12,13-DHOME	4	0.385 [0.26, 0.497]	[-0.001, 0.813]	1.13651e-08	1.29278e-07	3.69156	0.296754	18.7 [0, 87.6]	TRUE	TRUE	TRUE	TRUE
HMDB0000893	Suberic acid	4	0.524 [0.363, 0.655]	[-0.223, 1.387]	1.64349e-08	1.79469e-07	7.34537	0.0616674	59.2 [0, 86.4]	TRUE	TRUE	TRUE	TRUE
HMDB0002271	Imidazolepropionic acid	4	0.333 [0.221, 0.436]	[0.08, 0.612]	2.25209e-08	2.36469e-07	1.30951	0.726877	0 [0, 64.9]	TRUE	TRUE	TRUE	TRUE
HMDB0001431	Pyridoxamine	4	0.306 [0.201, 0.405]	[0.004, 0.629]	4.0904e-08	4.13585e-07	3.50404	0.320238	14.4 [0, 86.9]	TRUE	TRUE	TRUE	TRUE
HMDB0000555	3-Methyladipic acid	4	0.523 [0.356, 0.657]	[-0.257, 1.418]	4.30384e-08	4.19625e-07	7.74839	0.0515084	61.3 [0, 87]	TRUE	TRUE	TRUE	TRUE
HMDB0002925	Dihomo-gamma-linolenic acid	4	0.549 [0.375, 0.686]	[-0.306, 1.541]	5.62416e-08	5.29447e-07	8.9074	0.0305477	66.3 [1.3, 88.5]	TRUE	TRUE	TRUE	TRUE
HMDB0000679	Homocitrulline	3	0.36 [0.236, 0.473]	[-0.523, 1.278]	6.47331e-08	5.89071e-07	2.01878	0.364441	0.9 [0, 89.7]	TRUE	TRUE	TRUE	FALSE
HMDB0000036	Taurocholic acid	3	0.465 [0.309, 0.597]	[-1.291, 2.298]	8.73927e-08	7.69619e-07	3.42822	0.180124	41.7 [0, 82.3]	TRUE	TRUE	TRUE	TRUE
HMDB0000056	beta-Alanine	7	0.334 [0.216, 0.443]	[-0.013, 0.708]	1.06603e-07	9.09458e-07	12.7997	0.0463302	53.1 [0, 80]	TRUE	TRUE	TRUE	TRUE
HMDB0000317	2-Hydroxy-3-methylpentanoic acid	3	0.372 [0.238, 0.493]	[-0.569, 1.352]	2.27233e-07	1.82455e-06	0.698513	0.705212	0 [0, 70.2]	TRUE	TRUE	TRUE	TRUE
HMDB0003334	Symmetric dimethylarginine	5	0.428 [0.277, 0.558]	[-0.137, 1.051]	2.25292e-07	1.82455e-06	13.3903	0.0095182	70.1 [23.8, 88.3]	TRUE	TRUE	TRUE	TRUE
HMDB0000122	D-Glucose	7	0.462 [0.3, 0.597]	[-0.102, 1.101]	2.42698e-07	1.87795e-06	22.019	0.00120131	72.8 [41.3, 87.4]	TRUE	TRUE	TRUE	TRUE
HMDB0000148	L-Glutamic acid	8	0.334 [0.212, 0.446]	[-0.043, 0.738]	2.47642e-07	1.87795e-06	17.3949	0.0150199	59.8 [12.4, 81.5]	TRUE	TRUE	TRUE	TRUE
HMDB0000026	Ureidopropionic acid	3	0.407 [0.258, 0.537]	[-1.034, 1.898]	4.58691e-07	3.3844e-06	2.71334	0.257516	26.3 [0, 92.3]	TRUE	TRUE	TRUE	TRUE
HMDB0001999	Eicosapentaenoic acid	5	0.381 [0.24, 0.506]	[-0.071, 0.874]	4.98882e-07	3.58407e-06	8.1047	0.0878172	50.6 [0, 81.9]	TRUE	TRUE	TRUE	TRUE
HMDB0000044	Ascorbic acid	3	0.379 [0.237, 0.505]	[-0.618, 1.416]	6.22864e-07	4.36005e-06	1.35171	0.50872	0 [0, 84.6]	TRUE	TRUE	TRUE	TRUE
HMDB0000892	Valeric acid	6	0.243 [0.149, 0.333]	[0.074, 0.423]	7.00994e-07	4.78429e-06	5.52163	0.35558	9.4 [0, 77]	FALSE	FALSE	FALSE	FALSE
HMDB0000186	Alpha-Lactose	3	0.377 [0.235, 0.503]	[-0.621, 1.414]	7.25251e-07	4.82911e-06	0.235552	0.888895	0 [0, 11.7]	TRUE	TRUE	TRUE	TRUE
HMDB0004827	Proline betaine	6	0.233 [0.142, 0.319]	[0.083, 0.391]	7.9018e-07	5.13617e-06	5.29343	0.381129	5.5 [0, 76]	FALSE	FALSE	FALSE	FALSE
HMDB0000725	4-Hydroxyproline	5	0.318 [0.195, 0.431]	[-0.03, 0.689]	1.02228e-06	6.4903e-06	6.35876	0.17391	37.1 [0, 76.6]	TRUE	TRUE	TRUE	TRUE
HMDB0000070	Pipecolic acid	5	0.262 [0.158, 0.36]	[0.002, 0.535]	1.38104e-06	8.56875e-06	5.36785	0.251592	25.5 [0, 70.1]	FALSE	FALSE	FALSE	FALSE
HMDB0000619	Cholic acid	6	0.417 [0.254, 0.557]	[-0.116, 1.004]	2.4258e-06	1.47165e-05	13.6504	0.0179892	63.4 [11.3, 84.9]	TRUE	TRUE	TRUE	TRUE
HMDB0000562	Creatinine	7	0.239 [0.141, 0.333]	[0.015, 0.474]	2.97431e-06	1.76519e-05	8.31836	0.215695	27.9 [0, 68.9]	FALSE	FALSE	FALSE	FALSE
HMDB0000772	Nonadecanoic acid	3	0.316 [0.187, 0.434]	[-0.567, 1.221]	3.24678e-06	1.88589e-05	0.855709	0.651906	0 [0, 75.7]	TRUE	TRUE	TRUE	TRUE
HMDB0000857	Pimelic acid	3	0.545 [0.34, 0.701]	[-2.48, 3.704]	3.38106e-06	1.92298e-05	10.3237	0.00573109	80.6 [39.2, 93.8]	TRUE	TRUE	FALSE	FALSE
HMDB0003357	N2-Acetylornithine	5	0.231 [0.133, 0.324]	[0.071, 0.399]	5.10076e-06	2.84185e-05	2.31906	0.677301	0 [0, 64.1]	FALSE	FALSE	FALSE	FALSE
HMDB0000826	Pentadecanoic acid	4	0.509 [0.304, 0.669]	[-0.497, 1.621]	8.49085e-06	4.63601e-05	10.9694	0.0118925	72.7 [22.8, 90.3]	TRUE	TRUE	TRUE	TRUE
HMDB0011564	(2S)-1-O-Hexadecanoylglycerol	3	0.28 [0.159, 0.392]	[-0.536, 1.111]	9.18585e-06	4.91713e-05	1.5584	0.458772	0 [0, 86.7]	FALSE	FALSE	FALSE	FALSE
HMDB0000646	L-Arabinose	3	0.312 [0.177, 0.436]	[-0.611, 1.257]	1.10272e-05	5.78928e-05	1.82991	0.400534	0 [0, 88.6]	TRUE	FALSE	FALSE	FALSE
HMDB0037397	17-Methyloctadecanoic acid	3	0.293 [0.163, 0.414]	[-0.592, 1.196]	1.72836e-05	8.90268e-05	1.88643	0.389374	0 [0, 89]	FALSE	FALSE	FALSE	FALSE
HMDB0000192	L-Cystine	4	0.427 [0.242, 0.582]	[-0.405, 1.317]	1.92887e-05	9.68668e-05	8.84126	0.0314776	66.1 [0.5, 88.4]	TRUE	TRUE	TRUE	TRUE
HMDB0001976	Docosapentaenoic acid (22n-6)	5	0.516 [0.3, 0.683]	[-0.381, 1.524]	1.95153e-05	9.68668e-05	22.7853	0.000139764	82.4 [59.7, 92.4]	TRUE	TRUE	TRUE	TRUE
HMDB0002212	Arachidic acid	3	0.287 [0.156, 0.408]	[-0.599, 1.189]	2.78339e-05	0.00013502	1.60204	0.448871	0 [0, 87]	FALSE	FALSE	FALSE	FALSE
HMDB0001015	N-Formyl-L-methionine	3	0.296 [0.161, 0.42]	[-0.957, 1.567]	2.81909e-05	0.00013502	2.80313	0.246212	28.7 [0, 92.6]	FALSE	FALSE	FALSE	FALSE
HMDB0000216	Norepinephrine	3	0.266 [0.142, 0.382]	[-0.571, 1.116]	3.98002e-05	0.000187335	0.399567	0.818908	0 [0, 47.9]	FALSE	FALSE	FALSE	FALSE
HMDB0013078	Stearoylethanolamide	3	0.463 [0.255, 0.629]	[-2.242, 3.243]	4.22036e-05	0.000195281	6.86875	0.0322456	70.9 [0.9, 91.4]	TRUE	TRUE	FALSE	FALSE
HMDB0002329	Oxalic acid	4	0.252 [0.133, 0.364]	[-0.02, 0.536]	4.36468e-05	0.000198593	3.03394	0.386422	1.1 [0, 84.9]	FALSE	FALSE	FALSE	FALSE
HMDB0000897	7-Methylguanine	5	0.336 [0.179, 0.475]	[-0.19, 0.889]	4.58676e-05	0.000205276	10.2394	0.0365831	60.9 [0, 85.3]	TRUE	TRUE	TRUE	TRUE
HMDB0000535	Caproic acid	5	0.324 [0.172, 0.46]	[-0.175, 0.847]	5.0713e-05	0.000219757	9.42813	0.0512452	57.6 [0, 84.2]	TRUE	TRUE	TRUE	TRUE
HMDB0000157	Hypoxanthine	8	0.308 [0.163, 0.44]	[-0.156, 0.792]	5.01942e-05	0.000219757	21.6394	0.00293056	67.7 [31.9, 84.6]	TRUE	TRUE	TRUE	TRUE
HMDB0000827	Stearic acid	4	0.345 [0.182, 0.489]	[-0.285, 1.004]	5.71974e-05	0.000237624	5.57781	0.134058	46.2 [0, 82.1]	TRUE	TRUE	TRUE	TRUE
HMDB0002123	1,3,7-Trimethyluric acid	4	0.244 [0.127, 0.354]	[-0.017, 0.515]	5.73485e-05	0.000237624	0.361905	0.947995	0 [0, 0]	FALSE	FALSE	FALSE	FALSE
HMDB0001844	Methylsuccinic acid	3	0.26 [0.136, 0.376]	[-0.672, 1.204]	5.74475e-05	0.000237624	2.17797	0.336557	8.2 [0, 90.4]	FALSE	FALSE	FALSE	FALSE
HMDB0000289	Uric acid	6	0.31 [0.162, 0.444]	[-0.161, 0.802]	6.30946e-05	0.000255383	13.8381	0.0166712	63.9 [12.7, 85.1]	TRUE	TRUE	TRUE	TRUE
HMDB0000054	Bilirubin	4	0.245 [0.127, 0.357]	[-0.019, 0.52]	6.36118e-05	0.000255383	1.95373	0.582066	0 [0, 76.5]	FALSE	FALSE	FALSE	FALSE
HMDB0000191	L-Aspartic acid	7	0.273 [0.141, 0.396]	[-0.126, 0.687]	7.16578e-05	0.000283516	14.8675	0.0213128	59.6 [7.2, 82.4]	FALSE	FALSE	FALSE	FALSE
HMDB0002302	Indole-3-propionic acid	5	0.391 [0.205, 0.55]	[-0.26, 1.087]	7.68763e-05	0.000299817	11.7711	0.0191374	66 [11.4, 87]	TRUE	TRUE	TRUE	TRUE
HMDB0000812	N-Acetyl-L-aspartic acid	3	0.37 [0.19, 0.526]	[-1.622, 2.399]	0.000101675	0.000390946	4.12857	0.126909	51.6 [0, 86]	TRUE	TRUE	FALSE	FALSE
HMDB0000252	Sphingosine	5	0.247 [0.124, 0.363]	[-0.07, 0.575]	0.000114078	0.000432544	5.56322	0.234228	28.1 [0, 71.8]	FALSE	FALSE	FALSE	FALSE
HMDB0000929	L-Tryptophan	9	0.322 [0.16, 0.466]	[-0.237, 0.904]	0.000142294	0.00053214	34.2621	3.64152e-05	76.7 [55.4, 87.8]	TRUE	TRUE	TRUE	TRUE
HMDB0000033	Carnosine	3	0.261 [0.128, 0.384]	[-0.864, 1.398]	0.000151538	0.000559052	2.47605	0.289956	19.2 [0, 91.6]	FALSE	FALSE	FALSE	FALSE
HMDB0000159	L-Phenylalanine	8	0.323 [0.159, 0.469]	[-0.24, 0.91]	0.000166617	0.000606487	30.4525	7.84213e-05	77 [54.3, 88.4]	TRUE	TRUE	TRUE	TRUE
HMDB0001488	Nicotinic acid	7	0.285 [0.138, 0.419]	[-0.182, 0.767]	0.00018967	0.000681315	18.342	0.00543199	67.3 [27.3, 85.3]	FALSE	FALSE	FALSE	FALSE
HMDB0003459	D-Alanyl-D-alanine	3	0.239 [0.115, 0.356]	[-0.589, 1.076]	0.0001968	0.000697745	0.839115	0.657338	0 [0, 75.2]	FALSE	FALSE	FALSE	FALSE
HMDB0000951	Taurochenodesoxycholic acid	4	0.408 [0.202, 0.58]	[-0.495, 1.362]	0.000202572	0.000709004	7.85558	0.0490926	61.8 [0, 87.2]	TRUE	TRUE	TRUE	TRUE
HMDB0000517	L-Arginine	8	0.333 [0.161, 0.486]	[-0.269, 0.961]	0.000229879	0.000794393	34.0154	1.71109e-05	79.4 [59.9, 89.4]	TRUE	TRUE	TRUE	TRUE
HMDB0037942	1-Methyl-1,2,3,4-tetrahydro-beta-carboline-3-carboxylic acid	3	0.285 [0.136, 0.422]	[-0.724, 1.311]	0.000246332	0.000840608	0.245589	0.884445	0 [0, 15.3]	FALSE	FALSE	FALSE	FALSE
HMDB0000158	L-Tyrosine	9	0.304 [0.144, 0.448]	[-0.244, 0.872]	0.00026891	0.000906326	33.0598	6.00779e-05	75.8 [53.5, 87.4]	TRUE	TRUE	TRUE	TRUE
HMDB0000207	Oleic acid	4	0.224 [0.104, 0.336]	[-0.042, 0.497]	0.000283101	0.00094252	2.60392	0.456802	0 [0, 82.4]	FALSE	FALSE	FALSE	FALSE
HMDB0001924	Atenolol	3	0.323 [0.153, 0.474]	[-1.165, 1.834]	0.000287556	0.000945818	2.50616	0.285623	20.2 [0, 91.7]	TRUE	TRUE	FALSE	FALSE
HMDB0001406	Niacinamide	5	0.313 [0.147, 0.461]	[-0.262, 0.909]	0.000307484	0.000999322	12.1644	0.0161694	67.1 [14.7, 87.3]	TRUE	TRUE	TRUE	TRUE
HMDB0000301	Urocanic acid	4	0.338 [0.157, 0.497]	[-0.459, 1.164]	0.000368281	0.00118283	8.99978	0.0292938	66.7 [2.5, 88.6]	TRUE	TRUE	FALSE	FALSE
HMDB0000017	4-Pyridoxic acid	6	0.163 [0.074, 0.25]	[0.036, 0.294]	0.000376985	0.00118295	3.96969	0.553788	0 [0, 68]	FALSE	FALSE	FALSE	FALSE
HMDB0000717	Isolithocholic acid	4	0.234 [0.107, 0.354]	[-0.186, 0.664]	0.000374209	0.00118295	4.23378	0.237302	29.1 [0, 74]	FALSE	FALSE	FALSE	FALSE
HMDB0000613	Erythronic acid	5	0.295 [0.134, 0.44]	[-0.23, 0.837]	0.000426039	0.00132169	9.41459	0.051532	57.5 [0, 84.2]	FALSE	FALSE	FALSE	FALSE
HMDB0000699	1-Methylnicotinamide	5	0.212 [0.095, 0.324]	[-0.079, 0.51]	0.000451723	0.00138562	5.37947	0.250529	25.6 [0, 70.2]	FALSE	FALSE	FALSE	FALSE
HMDB0000673	Linoleic acid	4	0.237 [0.105, 0.36]	[-0.14, 0.623]	0.000507335	0.00153892	3.54403	0.315096	15.4 [0, 87]	FALSE	FALSE	FALSE	FALSE
HMDB0004704	9,10-DHOME	4	0.322 [0.142, 0.482]	[-0.406, 1.075]	0.000605808	0.00181742	6.58731	0.0862821	54.5 [0, 84.9]	TRUE	TRUE	FALSE	FALSE
HMDB0000722	Lithocholyltaurine	3	0.338 [0.149, 0.503]	[-1.514, 2.219]	0.000619791	0.00181939	3.0286	0.219962	34 [0, 78.4]	TRUE	TRUE	FALSE	FALSE
HMDB0000300	Uracil	7	0.282 [0.123, 0.427]	[-0.21, 0.789]	0.000613883	0.00181939	16.807	0.0100195	64.3 [19.5, 84.2]	FALSE	FALSE	FALSE	FALSE
HMDB0002024	Imidazoleacetic acid	4	0.294 [0.128, 0.444]	[-0.377, 0.983]	0.000656429	0.00190644	6.88915	0.0755161	56.5 [0, 85.6]	FALSE	FALSE	FALSE	FALSE
HMDB0001565	Phosphorylcholine	3	0.208 [0.087, 0.322]	[-0.755, 1.176]	0.000782924	0.00224988	2.36665	0.306258	15.5 [0, 91.2]	FALSE	FALSE	FALSE	FALSE
HMDB0000168	L-Asparagine	7	0.168 [0.07, 0.263]	[-0.043, 0.382]	0.000831539	0.00236469	7.88664	0.246526	23.9 [0, 66.4]	FALSE	FALSE	FALSE	FALSE
HMDB0000273	Thymidine	5	0.171 [0.071, 0.268]	[-0.054, 0.4]	0.0008683	0.00244377	4.85904	0.302069	17.7 [0, 82.9]	FALSE	FALSE	FALSE	FALSE
HMDB0003464	4-Guanidinobutanoic acid	6	0.271 [0.114, 0.415]	[-0.233, 0.789]	0.000880385	0.0024525	15.0524	0.0101408	66.8 [20.8, 86.1]	FALSE	FALSE	FALSE	FALSE
HMDB0000182	L-Lysine	8	0.243 [0.101, 0.376]	[-0.197, 0.694]	0.000944963	0.00260581	19.8145	0.00598462	64.7 [24.6, 83.4]	FALSE	FALSE	FALSE	FALSE
HMDB0000718	Isovaleric acid	7	0.226 [0.093, 0.351]	[-0.169, 0.629]	0.00098921	0.00270054	14.4498	0.024996	58.5 [4.1, 82]	FALSE	FALSE	FALSE	FALSE
HMDB0013622	10Z-Nonadecenoic acid	3	0.24 [0.098, 0.371]	[-0.814, 1.303]	0.00100837	0.00272558	2.16894	0.33808	7.8 [0, 90.4]	FALSE	FALSE	FALSE	FALSE
HMDB0000888	Undecanedioic acid	5	0.379 [0.156, 0.565]	[-0.464, 1.262]	0.00120816	0.00315952	19.285	0.000690817	79.3 [50.7, 91.3]	TRUE	TRUE	TRUE	TRUE
HMDB0000733	Hyodeoxycholic acid	3	0.254 [0.102, 0.394]	[-0.758, 1.277]	0.00120122	0.00315952	1.86059	0.394437	0 [0, 88.8]	FALSE	FALSE	FALSE	FALSE
HMDB0000152	Gentisic acid	4	0.372 [0.153, 0.556]	[-0.636, 1.417]	0.00120304	0.00315952	12.6448	0.00547124	76.3 [34.9, 91.4]	TRUE	TRUE	TRUE	TRUE
HMDB0000303	Tryptamine	3	0.406 [0.168, 0.599]	[-2.513, 3.374]	0.0012152	0.00315952	6.99564	0.0302634	71.4 [3, 91.6]	TRUE	TRUE	FALSE	FALSE
HMDB0002322	Cadaverine	5	0.301 [0.121, 0.462]	[-0.326, 0.948]	0.00125326	0.00319756	12.8591	0.011985	68.9 [20.1, 87.9]	TRUE	TRUE	TRUE	TRUE
HMDB0000306	Tyramine	5	0.224 [0.089, 0.351]	[-0.206, 0.662]	0.00124664	0.00319756	8.89667	0.0637348	55 [0, 83.4]	FALSE	FALSE	FALSE	FALSE
HMDB0000089	Cytidine	5	0.346 [0.14, 0.523]	[-0.421, 1.142]	0.00129748	0.00327973	19.0851	0.000756239	79 [50.1, 91.2]	TRUE	TRUE	TRUE	TRUE
HMDB0000167	L-Threonine	7	0.264 [0.103, 0.411]	[-0.259, 0.8]	0.00146667	0.00367341	21.5828	0.0014407	72.2 [39.9, 87.1]	FALSE	FALSE	FALSE	FALSE
HMDB0002231	11Z-Eicosenoic acid	4	0.259 [0.1, 0.405]	[-0.313, 0.843]	0.00160156	0.00397478	4.96042	0.174719	39.5 [0, 79.4]	FALSE	FALSE	FALSE	FALSE
HMDB0000666	Heptanoic acid	3	0.419 [0.167, 0.62]	[-2.707, 3.6]	0.00164356	0.00404227	6.94294	0.0310713	71.2 [2.1, 91.5]	TRUE	TRUE	FALSE	FALSE
HMDB0000761	Lithocholic acid	3	0.308 [0.119, 0.476]	[-0.971, 1.609]	0.00169001	0.00410934	1.08662	0.580823	0 [0, 80.9]	TRUE	TRUE	FALSE	FALSE
HMDB0000895	Acetylcholine	4	0.296 [0.114, 0.459]	[-0.443, 1.054]	0.00171599	0.00410934	6.95563	0.0733254	56.9 [0, 85.7]	FALSE	FALSE	FALSE	FALSE
HMDB0003072	Quinic acid	4	0.172 [0.065, 0.276]	[-0.133, 0.481]	0.00171542	0.00410934	3.57859	0.310712	16.2 [0, 87.2]	FALSE	FALSE	FALSE	FALSE
HMDB0000896	Taurodeoxycholic acid	3	0.35 [0.136, 0.533]	[-1.94, 2.67]	0.00173522	0.00411926	3.80738	0.149018	47.5 [0, 84.6]	TRUE	TRUE	FALSE	FALSE
HMDB0000098	D-Xylose	6	0.296 [0.112, 0.46]	[-0.32, 0.93]	0.00190503	0.0044834	18.4991	0.0023818	73 [37.9, 88.2]	FALSE	FALSE	FALSE	FALSE
HMDB0000637	Chenodeoxycholic acid glycine conjugate	3	0.393 [0.151, 0.591]	[-2.522, 3.353]	0.00196585	0.00458698	6.22139	0.04457	67.9 [0, 90.7]	TRUE	TRUE	FALSE	FALSE
HMDB0000779	Phenyllactic acid	4	0.327 [0.123, 0.504]	[-0.543, 1.222]	0.00202348	0.00468144	8.34439	0.0394054	64 [0, 87.8]	TRUE	TRUE	FALSE	FALSE
HMDB0000623	Dodecanedioic acid	6	0.367 [0.138, 0.559]	[-0.466, 1.236]	0.00213895	0.00490699	34.2454	2.12763e-06	85.4 [70.2, 92.9]	TRUE	TRUE	TRUE	TRUE
HMDB0000292	Xanthine	6	0.343 [0.124, 0.529]	[-0.429, 1.143]	0.00257235	0.00585211	25.9179	9.25695e-05	80.7 [58.4, 91]	TRUE	TRUE	TRUE	TRUE
HMDB0000177	L-Histidine	7	0.205 [0.072, 0.332]	[-0.188, 0.605]	0.00268971	0.00603256	14.3971	0.0255017	58.3 [3.7, 82]	FALSE	FALSE	FALSE	FALSE
HMDB0001414	Putrescine	6	0.395 [0.144, 0.599]	[-0.538, 1.374]	0.00269587	0.00603256	39.3034	2.06328e-07	87.3 [74.7, 93.6]	TRUE	TRUE	TRUE	TRUE
HMDB0000870	Histamine	5	0.239 [0.082, 0.385]	[-0.262, 0.75]	0.00318835	0.00707659	9.11275	0.0583422	56.1 [0, 83.8]	FALSE	FALSE	FALSE	FALSE
HMDB0000660	D-Fructose	4	0.337 [0.113, 0.529]	[-0.704, 1.406]	0.00370871	0.00816514	13.6766	0.00338016	78.1 [40.8, 91.9]	TRUE	TRUE	FALSE	FALSE
HMDB0002183	Docosahexaenoic acid	5	0.344 [0.116, 0.538]	[-0.509, 1.226]	0.00375742	0.00820621	19.4424	0.000643251	79.4 [51.2, 91.3]	TRUE	TRUE	FALSE	FALSE
HMDB0000214	Ornithine	7	0.245 [0.079, 0.398]	[-0.297, 0.797]	0.0040784	0.00883652	22.6476	0.000923538	73.5 [43.2, 87.6]	FALSE	FALSE	FALSE	FALSE
HMDB0011757	N-Acetylvaline	3	0.262 [0.082, 0.426]	[-1.79, 2.326]	0.00471475	0.0101349	5.50389	0.0638037	63.7 [0, 89.6]	FALSE	FALSE	FALSE	FALSE
HMDB0000132	Guanine	6	0.138 [0.042, 0.231]	[-0.034, 0.312]	0.00478895	0.0102139	5.54314	0.353239	9.8 [0, 77.1]	FALSE	FALSE	FALSE	FALSE
HMDB0000518	Chenodeoxycholic acid	4	0.336 [0.105, 0.533]	[-0.62, 1.319]	0.00508401	0.0106592	7.20266	0.0657114	58.3 [0, 86.1]	TRUE	TRUE	FALSE	FALSE
HMDB0000452	L-alpha-Aminobutyric acid	5	0.276 [0.085, 0.447]	[-0.386, 0.953]	0.00511617	0.0106592	13.0054	0.0112492	69.2 [21.1, 88]	FALSE	FALSE	FALSE	FALSE
HMDB0000262	Thymine	7	0.268 [0.082, 0.436]	[-0.362, 0.911]	0.00515389	0.0106592	28.8689	6.44129e-05	79.2 [57.3, 89.9]	FALSE	FALSE	FALSE	FALSE
HMDB0000687	L-Leucine	9	0.241 [0.074, 0.394]	[-0.324, 0.815]	0.00505909	0.0106592	34.1737	3.77857e-05	76.6 [55.3, 87.8]	FALSE	FALSE	FALSE	FALSE
HMDB0001043	Arachidonic acid	4	0.39 [0.121, 0.606]	[-0.882, 1.705]	0.00547304	0.0112341	15.1995	0.00165387	80.3 [47.9, 92.5]	TRUE	TRUE	FALSE	FALSE
HMDB0000630	Cytosine	6	0.229 [0.068, 0.379]	[-0.283, 0.75]	0.00555107	0.0113093	15.2917	0.00918619	67.3 [22.3, 86.2]	FALSE	FALSE	FALSE	FALSE
HMDB0000279	Saccharopine	3	0.329 [0.098, 0.526]	[-2.551, 3.234]	0.00596146	0.0120554	9.4079	0.00905944	78.7 [31.9, 93.4]	TRUE	TRUE	FALSE	FALSE
HMDB0000161	L-Alanine	8	0.303 [0.089, 0.49]	[-0.452, 1.077]	0.00605448	0.0121535	46.4246	7.22674e-08	84.9 [72.1, 91.8]	TRUE	FALSE	FALSE	FALSE
HMDB0000719	L-Homoserine	3	0.25 [0.068, 0.415]	[-1.786, 2.296]	0.00748251	0.0149104	5.16393	0.0756252	61.3 [0, 89]	FALSE	FALSE	FALSE	FALSE
HMDB0000510	Aminoadipic acid	5	0.192 [0.051, 0.326]	[-0.24, 0.628]	0.00792727	0.0156822	8.18286	0.0851049	51.1 [0, 82.1]	FALSE	FALSE	FALSE	FALSE
HMDB0003431	L-Histidinol	3	0.263 [0.07, 0.437]	[-1.756, 2.296]	0.00805136	0.0158131	3.94037	0.139431	49.2 [0, 85.3]	FALSE	FALSE	FALSE	FALSE
HMDB0000802	Pterin	4	0.154 [0.04, 0.264]	[-0.099, 0.409]	0.00851834	0.0166108	0.970877	0.808298	0 [0, 52.7]	FALSE	FALSE	FALSE	FALSE
HMDB0000626	Deoxycholic acid	6	0.23 [0.058, 0.389]	[-0.297, 0.766]	0.00925772	0.0179245	13.1697	0.0218394	62 [7.5, 84.4]	FALSE	FALSE	FALSE	FALSE
HMDB0004072	4-Hydroxystyrene	3	0.359 [0.089, 0.58]	[-2.808, 3.559]	0.0100608	0.0193422	5.87864	0.0529017	66 [0, 90.2]	TRUE	TRUE	FALSE	FALSE
HMDB0000020	p-Hydroxyphenylacetic acid	7	0.241 [0.058, 0.408]	[-0.372, 0.863]	0.0103243	0.0197101	27.4689	0.00011826	78.2 [54.8, 89.5]	FALSE	FALSE	FALSE	FALSE
HMDB0000696	L-Methionine	7	0.285 [0.067, 0.476]	[-0.478, 1.063]	0.0109204	0.0207033	39.8618	4.84908e-07	84.9 [70.8, 92.2]	FALSE	FALSE	FALSE	FALSE
HMDB0001388	alpha-Linolenic acid	4	0.244 [0.057, 0.414]	[-0.496, 0.994]	0.011003	0.0207161	6.63442	0.0845094	54.8 [0, 85]	FALSE	FALSE	FALSE	FALSE
HMDB0000691	Malonic acid	4	0.354 [0.081, 0.577]	[-0.918, 1.658]	0.0120185	0.022473	15.9204	0.00117742	81.2 [50.8, 92.8]	TRUE	TRUE	FALSE	FALSE
HMDB0003355	5-Aminopentanoic acid	4	0.415 [0.091, 0.66]	[-1.22, 2.103]	0.0136133	0.0252819	35.2596	1.07372e-07	91.5 [81.4, 96.1]	TRUE	TRUE	FALSE	FALSE
HMDB0000220	Palmitic acid	4	0.283 [0.059, 0.481]	[-0.686, 1.269]	0.0140317	0.0258828	9.69641	0.0213311	69.1 [10.6, 89.3]	FALSE	FALSE	FALSE	FALSE
HMDB0001185	S-Adenosylmethionine	3	0.347 [0.072, 0.572]	[-2.973, 3.696]	0.0142771	0.0261588	8.06435	0.0177357	75.2 [17.9, 92.5]	TRUE	TRUE	FALSE	FALSE
HMDB0000641	L-Glutamine	7	0.222 [0.044, 0.386]	[-0.368, 0.819]	0.015039	0.0273709	25.7403	0.000248855	76.7 [51.2, 88.9]	FALSE	FALSE	FALSE	FALSE
HMDB0000064	Creatine	6	0.314 [0.06, 0.529]	[-0.598, 1.248]	0.0160598	0.0288442	37.8502	4.04398e-07	86.8 [73.5, 93.4]	TRUE	TRUE	TRUE	TRUE
HMDB0000355	3-Hydroxymethylglutaric acid	3	0.152 [0.029, 0.272]	[-0.657, 0.964]	0.0160023	0.0288442	0.201598	0.904115	0 [0, 0]	FALSE	FALSE	FALSE	FALSE
HMDB0000133	Guanosine	7	0.183 [0.033, 0.324]	[-0.281, 0.651]	0.0168612	0.0298459	17.8646	0.00657957	66.4 [25, 85]	FALSE	FALSE	FALSE	FALSE
HMDB0000123	Glycine	7	0.207 [0.038, 0.365]	[-0.33, 0.75]	0.0169455	0.0298459	20.8908	0.00191935	71.3 [37.5, 86.8]	FALSE	FALSE	FALSE	FALSE
HMDB0010169	N-Palmitoylsphingomyelin	3	0.177 [0.032, 0.315]	[-0.928, 1.286]	0.0167342	0.0298459	2.24287	0.325813	10.8 [0, 90.7]	FALSE	FALSE	FALSE	FALSE
HMDB0002199	Desaminotyrosine	3	0.204 [0.037, 0.359]	[-1.556, 1.969]	0.0172134	0.0301235	4.18208	0.123558	52.2 [0, 86.2]	FALSE	FALSE	FALSE	FALSE
HMDB0000943	Threonic acid	3	0.146 [0.025, 0.262]	[-0.805, 1.099]	0.0177207	0.0308137	2.36177	0.307007	15.3 [0, 91.2]	FALSE	FALSE	FALSE	FALSE
HMDB0000296	Uridine	7	0.186 [0.032, 0.331]	[-0.296, 0.673]	0.0179533	0.0310206	18.9051	0.00432695	68.3 [29.8, 85.7]	FALSE	FALSE	FALSE	FALSE
HMDB0000254	Succinic acid	8	0.217 [0.036, 0.385]	[-0.388, 0.829]	0.0193823	0.033279	31.6431	4.72931e-05	77.9 [56.3, 88.8]	FALSE	FALSE	FALSE	FALSE
HMDB0001545	Pyridoxal	3	0.23 [0.036, 0.407]	[-1.996, 2.464]	0.0203687	0.0347541	6.20164	0.0450123	67.8 [0, 90.7]	FALSE	FALSE	FALSE	FALSE
HMDB0000139	Glyceric acid	5	0.29 [0.046, 0.501]	[-0.612, 1.208]	0.0205485	0.0348431	21.0714	0.000306511	81 [55.7, 91.9]	FALSE	FALSE	FALSE	FALSE
HMDB0000904	Citrulline	7	0.252 [0.039, 0.444]	[-0.487, 1.003]	0.0210822	0.0355275	37.6148	1.33593e-06	84 [68.8, 91.9]	FALSE	FALSE	FALSE	FALSE
HMDB0013253	N-Acetylhistamine	3	0.416 [0.065, 0.675]	[-4.138, 5.023]	0.0216586	0.0362749	15.1391	0.00051592	86.8 [62.2, 95.4]	TRUE	TRUE	FALSE	FALSE
HMDB0000156	Malic acid	7	0.199 [0.027, 0.359]	[-0.36, 0.762]	0.0234268	0.0389971	23.5706	0.000626255	74.5 [45.8, 88]	FALSE	FALSE	FALSE	FALSE
HMDB0000209	Phenylacetic acid	6	0.278 [0.038, 0.489]	[-0.569, 1.141]	0.0239976	0.0397052	30.9385	9.63279e-06	83.8 [66.3, 92.2]	FALSE	FALSE	FALSE	FALSE
HMDB0000162	L-Proline	8	0.225 [0.03, 0.404]	[-0.449, 0.907]	0.0244077	0.0399155	39.9945	1.26186e-06	82.5 [66.8, 90.8]	FALSE	FALSE	FALSE	FALSE
HMDB0000172	L-Isoleucine	8	0.231 [0.03, 0.413]	[-0.453, 0.923]	0.0244172	0.0399155	38.776	2.15648e-06	81.9 [65.6, 90.5]	FALSE	FALSE	FALSE	FALSE
HMDB0000143	D-Galactose	4	0.32 [0.039, 0.554]	[-1.008, 1.672]	0.0261096	0.0421771	18.7327	0.000310487	84 [59.6, 93.6]	TRUE	TRUE	FALSE	FALSE
HMDB0000011	3-Hydroxybutyric acid	4	0.239 [0.029, 0.429]	[-0.706, 1.193]	0.0260573	0.0421771	12.9318	0.00478648	76.8 [36.6, 91.5]	FALSE	FALSE	FALSE	FALSE
HMDB0000062	L-Carnitine	7	0.185 [0.02, 0.34]	[-0.343, 0.717]	0.0278631	0.0447449	21.5766	0.00144438	72.2 [39.9, 87.1]	FALSE	FALSE	FALSE	FALSE
HMDB0031057	2-Hydroxyhexadecanoic acid	4	0.217 [0.022, 0.396]	[-0.561, 1.002]	0.0291386	0.0462491	7.06399	0.0698858	57.5 [0, 85.9]	FALSE	FALSE	FALSE	FALSE
HMDB0000925	Trimethylamine N-oxide	4	0.2 [0.021, 0.367]	[-0.524, 0.931]	0.0289791	0.0462491	7.53509	0.0566637	60.2 [0, 86.7]	FALSE	FALSE	FALSE	FALSE
HMDB0000138	Glycocholic acid	7	0.239 [0.024, 0.432]	[-0.489, 0.975]	0.0300136	0.0473625	33.2617	9.3372e-06	82 [63.9, 91]	FALSE	FALSE	FALSE	FALSE
HMDB0000226	Orotic acid	4	0.269 [0.024, 0.484]	[-0.811, 1.363]	0.0317084	0.0497494	11.6189	0.00880968	74.2 [27.9, 90.8]	FALSE	FALSE	FALSE	FALSE
HMDB0002261	2-Hydroxymyristic acid	3	0.167 [0.014, 0.311]	[-0.83, 1.166]	0.0324123	0.0502759	0.788413	0.674215	0 [0, 73.6]	FALSE	FALSE	FALSE	FALSE
HMDB0000715	Kynurenic acid	6	0.163 [0.014, 0.304]	[-0.248, 0.576]	0.0323987	0.0502759	9.62411	0.0866139	48 [0, 79.4]	FALSE	FALSE	FALSE	FALSE
HMDB0001325	N6,N6,N6-Trimethyl-L-lysine	4	0.314 [0.026, 0.553]	[-1.016, 1.665]	0.0329178	0.0507715	17.3846	0.000589003	82.7 [55.8, 93.3]	TRUE	TRUE	FALSE	FALSE
HMDB0000112	gamma-Aminobutyric acid	3	0.412 [0.026, 0.691]	[-4.716, 5.591]	0.0372451	0.0571231	22.7502	1.14775e-05	91.2 [77.3, 96.6]	TRUE	TRUE	FALSE	FALSE
HMDB0000210	Pantothenic acid	6	0.199 [0.012, 0.374]	[-0.423, 0.827]	0.0375285	0.0572362	20.4057	0.0010485	75.5 [44.7, 89.1]	FALSE	FALSE	FALSE	FALSE
HMDB0032055	N-Acetylhistidine	5	0.252 [0.013, 0.464]	[-0.626, 1.141]	0.039265	0.059552	21.936	0.000206389	81.8 [57.8, 92.1]	FALSE	FALSE	FALSE	FALSE
HMDB0000050	Adenosine	5	0.251 [0.012, 0.463]	[-0.634, 1.147]	0.0398662	0.0601296	23.8223	8.66992e-05	83.2 [61.8, 92.6]	FALSE	FALSE	FALSE	FALSE
HMDB0000767	Pseudouridine	6	0.17 [0.007, 0.324]	[-0.331, 0.675]	0.0406773	0.0610159	13.4761	0.0193032	62.9 [9.9, 84.7]	FALSE	FALSE	FALSE	FALSE
HMDB0000092	Dimethylglycine	5	0.102 [0.003, 0.198]	[-0.059, 0.263]	0.0436414	0.0651044	3.99817	0.406254	0 [0, 79.2]	FALSE	FALSE	FALSE	FALSE
HMDB0000448	Adipic acid	5	0.326 [0.007, 0.585]	[-0.917, 1.595]	0.0452491	0.0671359	44.1933	5.84926e-09	90.9 [81.8, 95.5]	TRUE	TRUE	FALSE	FALSE
HMDB0000008	2-Hydroxybutyric acid	4	0.255 [0.005, 0.475]	[-0.901, 1.423]	0.0456319	0.0673379	17.5028	0.000556913	82.9 [56.2, 93.3]	FALSE	FALSE	FALSE	FALSE
HMDB0000215	N-Acetyl-D-glucosamine	4	0.113 [0, 0.223]	[-0.215, 0.442]	0.0491333	0.072115	3.69325	0.296549	18.8 [0, 87.6]	FALSE	FALSE	FALSE	FALSE
HMDB0000101	Deoxyadenosine	4	0.168 [0, 0.328]	[-0.443, 0.783]	0.050251	0.073361	5.27712	0.152594	43.2 [0, 80.9]	FALSE	FALSE	FALSE	FALSE
HMDB0059655	2-Hydroxyglutarate	6	0.149 [-0.002, 0.293]	[-0.309, 0.609]	0.0533653	0.0770833	12.9672	0.0236877	61.4 [5.9, 84.2]	FALSE	FALSE	FALSE	FALSE
HMDB0000271	Sarcosine	3	0.249 [-0.003, 0.472]	[-2.789, 3.298]	0.0531891	0.0770833	8.90801	0.0116319	77.5 [27.2, 93.1]	FALSE	FALSE	FALSE	FALSE
HMDB0001186	N1-Acetylspermine	3	0.311 [-0.006, 0.571]	[-3.553, 4.196]	0.0542071	0.077887	10.3735	0.00559003	80.7 [39.5, 93.9]	TRUE	TRUE	FALSE	FALSE
HMDB0000883	L-Valine	9	0.222 [-0.006, 0.428]	[-0.593, 1.045]	0.0557219	0.0796444	63.1358	1.12645e-10	87.3 [78, 92.7]	FALSE	FALSE	FALSE	FALSE
HMDB0000898	1-Methylhistamine	3	0.162 [-0.005, 0.321]	[-1.383, 1.71]	0.0575909	0.0814628	2.95079	0.228688	32.2 [0, 92.9]	FALSE	FALSE	FALSE	FALSE
HMDB0000759	Glycylleucine	3	0.26 [-0.008, 0.494]	[-3.064, 3.596]	0.0574116	0.0814628	11.984	0.00249869	83.3 [49.4, 94.5]	FALSE	FALSE	FALSE	FALSE
HMDB0000206	N6-Acetyl-L-lysine	5	0.218 [-0.01, 0.424]	[-0.611, 1.054]	0.0602717	0.0848153	21.2165	0.00028685	81.1 [56.1, 91.9]	FALSE	FALSE	FALSE	FALSE
HMDB0000259	Serotonin	4	0.125 [-0.006, 0.251]	[-0.163, 0.413]	0.0611832	0.0856565	0.415751	0.93697	0 [0, 0]	FALSE	FALSE	FALSE	FALSE
HMDB0000479	3-Methylhistidine	5	0.15 [-0.009, 0.301]	[-0.35, 0.651]	0.0648634	0.0898869	9.18218	0.0567037	56.4 [0, 83.9]	FALSE	FALSE	FALSE	FALSE
HMDB0000407	2-Hydroxy-3-methylbutyric acid	3	0.311 [-0.02, 0.581]	[-3.709, 4.352]	0.0647659	0.0898869	9.66826	0.00795361	79.3 [34.1, 93.5]	TRUE	TRUE	FALSE	FALSE
HMDB0000043	Betaine	6	0.196 [-0.015, 0.389]	[-0.515, 0.911]	0.0678394	0.0935362	24.2867	0.000191231	79.4 [55.1, 90.6]	FALSE	FALSE	FALSE	FALSE
HMDB0000097	Choline	7	0.192 [-0.018, 0.385]	[-0.522, 0.91]	0.0727481	0.0998001	35.1426	4.04384e-06	82.9 [66.2, 91.4]	FALSE	FALSE	FALSE	FALSE
HMDB0000190	L-Lactic acid	8	0.159 [-0.015, 0.323]	[-0.407, 0.727]	0.0732922	0.100044	28.2562	0.000197579	75.2 [50.2, 87.7]	FALSE	FALSE	FALSE	FALSE
HMDB0000034	Adenine	6	0.172 [-0.017, 0.348]	[-0.449, 0.796]	0.0737234	0.100132	20.2736	0.00111024	75.3 [44.3, 89.1]	FALSE	FALSE	FALSE	FALSE
HMDB0002392	Maslinic acid	3	0.147 [-0.016, 0.303]	[-1.025, 1.323]	0.0760572	0.10279	2.14259	0.342565	6.7 [0, 90.3]	FALSE	FALSE	FALSE	FALSE
HMDB0002088	Oleoylethanolamide	3	0.329 [-0.04, 0.619]	[-4.381, 5.064]	0.0795233	0.106945	17.0309	0.000200352	88.3 [67.3, 95.8]	FALSE	TRUE	FALSE	FALSE
HMDB0000187	L-Serine	6	0.203 [-0.034, 0.418]	[-0.616, 1.028]	0.092249	0.123451	30.1214	1.3959e-05	83.4 [65.2, 92.1]	FALSE	FALSE	FALSE	FALSE
HMDB0000174	L-Fucose	4	0.106 [-0.02, 0.229]	[-0.171, 0.384]	0.0990888	0.131957	1.82126	0.61032	0 [0, 74.8]	FALSE	FALSE	FALSE	FALSE
HMDB0000806	Myristic acid	4	0.179 [-0.037, 0.379]	[-0.713, 1.075]	0.10288	0.13503	8.49644	0.0367922	64.7 [0, 88]	FALSE	FALSE	FALSE	FALSE
HMDB0000134	Fumaric acid	6	0.171 [-0.034, 0.363]	[-0.514, 0.861]	0.101928	0.13503	21.5007	0.000651294	76.7 [48.1, 89.6]	FALSE	FALSE	FALSE	FALSE
HMDB0002005	Methionine sulfoxide	7	0.175 [-0.035, 0.371]	[-0.541, 0.895]	0.102598	0.13503	35.3084	3.75526e-06	83 [66.4, 91.4]	FALSE	FALSE	FALSE	FALSE
HMDB0000071	Deoxyinosine	4	0.228 [-0.051, 0.474]	[-1.064, 1.528]	0.108496	0.141045	18.5673	0.000335901	83.8 [59.2, 93.6]	FALSE	FALSE	FALSE	FALSE
HMDB0000875	Trigonelline	4	0.169 [-0.038, 0.363]	[-0.689, 1.031]	0.10844	0.141045	8.82262	0.0317447	66 [0.3, 88.4]	FALSE	FALSE	FALSE	FALSE
HMDB0001008	Biliverdin	3	0.111 [-0.025, 0.242]	[-0.77, 0.992]	0.109175	0.141255	0.296253	0.862322	0 [0, 29.8]	FALSE	FALSE	FALSE	FALSE
HMDB0000506	alpha-Muricholic acid	3	0.346 [-0.094, 0.673]	[-5.206, 5.928]	0.120011	0.153817	14.9124	0.000577857	86.6 [61.4, 95.3]	FALSE	FALSE	FALSE	FALSE
HMDB0000267	Pyroglutamic acid	6	0.07 [-0.018, 0.157]	[-0.055, 0.195]	0.119998	0.153817	4.08594	0.537111	0 [0, 68.9]	FALSE	FALSE	FALSE	FALSE
HMDB0000237	Propionic acid	6	0.117 [-0.033, 0.262]	[-0.294, 0.528]	0.126686	0.161614	9.55649	0.0888225	47.7 [0, 79.3]	FALSE	FALSE	FALSE	FALSE
HMDB0003229	Palmitoleic acid	4	0.16 [-0.046, 0.354]	[-0.678, 1.001]	0.127992	0.162521	7.78117	0.0507576	61.4 [0, 87.1]	FALSE	FALSE	FALSE	FALSE
HMDB0000512	N-Acetyl-L-phenylalanine	3	0.218 [-0.07, 0.472]	[-3.299, 3.741]	0.13614	0.172066	11.6259	0.00298861	82.8 [47.5, 94.4]	FALSE	FALSE	FALSE	FALSE
HMDB0000946	Ursodeoxycholic acid	4	0.224 [-0.076, 0.487]	[-1.134, 1.59]	0.141669	0.178229	16.4086	0.000934954	81.7 [52.6, 93]	FALSE	FALSE	FALSE	FALSE
HMDB0000235	Thiamine	4	0.097 [-0.033, 0.223]	[-0.342, 0.536]	0.142633	0.178619	4.56168	0.206854	34.2 [0, 76.9]	FALSE	FALSE	FALSE	FALSE
HMDB0000243	Pyruvic acid	4	-0.117 [-0.269, 0.041]	[-0.73, 0.495]	0.145307	0.181136	6.37524	0.0947149	52.9 [0, 84.4]	FALSE	FALSE	FALSE	FALSE
HMDB0004620	N-a-Acetyl-L-arginine	5	0.093 [-0.033, 0.217]	[-0.221, 0.408]	0.148319	0.184051	5.46209	0.243082	26.8 [0, 71]	FALSE	FALSE	FALSE	FALSE
HMDB0000840	Salicyluric acid	3	0.097 [-0.035, 0.226]	[-0.761, 0.956]	0.150564	0.18599	0.821874	0.663029	0 [0, 74.7]	FALSE	FALSE	FALSE	FALSE
HMDB0029377	Piperine	4	-0.122 [-0.284, 0.046]	[-0.734, 0.488]	0.155048	0.190667	5.31895	0.149878	43.6 [0, 81.1]	FALSE	FALSE	FALSE	FALSE
HMDB0000708	Glycoursodeoxycholic acid	3	0.267 [-0.106, 0.574]	[-4.255, 4.803]	0.158014	0.193444	10.3676	0.00560673	80.7 [39.5, 93.8]	FALSE	FALSE	FALSE	FALSE
HMDB0000118	Homovanillic acid	3	0.216 [-0.116, 0.505]	[-3.727, 4.166]	0.200147	0.243929	9.1377	0.0103699	78.1 [29.4, 93.2]	FALSE	FALSE	FALSE	FALSE
HMDB0002121	Carnosol	3	0.157 [-0.089, 0.385]	[-2.449, 2.766]	0.210254	0.25398	4.44427	0.108378	55 [0, 87.1]	FALSE	FALSE	FALSE	FALSE
HMDB0000094	Citric acid	5	0.178 [-0.101, 0.432]	[-0.856, 1.216]	0.209912	0.25398	26.35	2.68962e-05	84.8 [66.2, 93.2]	FALSE	FALSE	FALSE	FALSE
HMDB0000482	Caprylic acid	5	-0.124 [-0.319, 0.08]	[-0.835, 0.585]	0.233061	0.280289	15.1202	0.00445826	73.5 [34.1, 89.4]	FALSE	FALSE	FALSE	FALSE
HMDB0029723	Saccharin	3	0.095 [-0.062, 0.247]	[-0.922, 1.112]	0.235589	0.282087	0.607245	0.73814	0 [0, 65.7]	FALSE	FALSE	FALSE	FALSE
HMDB0000131	Glycerol	4	0.163 [-0.121, 0.422]	[-1.155, 1.483]	0.260848	0.310967	20.8695	0.000112052	85.6 [64.6, 94.2]	FALSE	FALSE	FALSE	FALSE
HMDB0002364	Oleanolic acid	3	0.223 [-0.175, 0.559]	[-4.632, 5.086]	0.270689	0.321296	11.7103	0.00286511	82.9 [47.9, 94.4]	FALSE	FALSE	FALSE	FALSE
HMDB0002000	Myristoleic acid	3	0.146 [-0.125, 0.397]	[-2.93, 3.225]	0.289179	0.341757	6.68416	0.0353633	70.1 [0, 91.2]	FALSE	FALSE	FALSE	FALSE
HMDB0000866	N-Acetyl-L-tyrosine	5	0.123 [-0.106, 0.339]	[-0.687, 0.935]	0.291356	0.342846	17.4174	0.00160331	77 [44.3, 90.5]	FALSE	FALSE	FALSE	FALSE
HMDB0000208	Oxoglutaric acid	5	0.134 [-0.134, 0.384]	[-0.847, 1.117]	0.32798	0.384285	22.7278	0.00014351	82.4 [59.6, 92.3]	FALSE	FALSE	FALSE	FALSE
HMDB0000197	Indoleacetic acid	5	0.097 [-0.099, 0.286]	[-0.543, 0.738]	0.331945	0.38727	11.4226	0.0222034	65 [8.2, 86.6]	FALSE	FALSE	FALSE	FALSE
HMDB0000269	Sphinganine	5	0.114 [-0.12, 0.336]	[-0.72, 0.949]	0.340793	0.395185	18.239	0.0011082	78.1 [47.3, 90.9]	FALSE	FALSE	FALSE	FALSE
HMDB0000126	Glycerol 3-phosphate	4	0.145 [-0.154, 0.419]	[-1.222, 1.514]	0.341626	0.395185	20.6506	0.000124414	85.5 [64.2, 94.1]	FALSE	FALSE	FALSE	FALSE
HMDB0000661	Glutaric acid	3	0.206 [-0.223, 0.569]	[-5.286, 5.705]	0.346703	0.399367	27.5656	1.03325e-06	92.7 [82.1, 97.1]	FALSE	FALSE	FALSE	FALSE
HMDB0000194	Anserine	5	-0.068 [-0.223, 0.09]	[-0.561, 0.425]	0.399944	0.458759	9.00707	0.060923	55.6 [0, 83.6]	FALSE	FALSE	FALSE	FALSE
HMDB0001257	Spermidine	5	0.092 [-0.141, 0.315]	[-0.74, 0.925]	0.439269	0.50176	19.4498	0.00064109	79.4 [51.2, 91.3]	FALSE	FALSE	FALSE	FALSE
HMDB0004400	5-Acetylamino-6-amino-3-methyluracil	3	0.122 [-0.188, 0.409]	[-3.465, 3.709]	0.443037	0.503955	7.42877	0.0243704	73.1 [9.6, 92]	FALSE	FALSE	FALSE	FALSE
HMDB0006029	N-Acetylglutamine	4	0.081 [-0.128, 0.284]	[-0.791, 0.953]	0.448263	0.507783	9.03659	0.0288084	66.8 [3, 88.6]	FALSE	FALSE	FALSE	FALSE
HMDB0000763	5-Hydroxyindoleacetic acid	3	0.091 [-0.148, 0.319]	[-2.521, 2.703]	0.456774	0.515287	5.44595	0.0656791	63.3 [0, 89.5]	FALSE	FALSE	FALSE	FALSE
HMDB0011756	N-Acetylleucine	4	0.058 [-0.098, 0.212]	[-0.572, 0.689]	0.465769	0.523271	7.36007	0.061265	59.2 [0, 86.4]	FALSE	FALSE	FALSE	FALSE
HMDB0011718	4-Hydroxybenzaldehyde	4	0.072 [-0.13, 0.269]	[-0.732, 0.877]	0.485644	0.538307	7.14806	0.0673254	58 [0, 86]	FALSE	FALSE	FALSE	FALSE
HMDB0000244	Riboflavin	5	0.059 [-0.108, 0.223]	[-0.475, 0.594]	0.48704	0.538307	10.0005	0.040419	60 [0, 85]	FALSE	FALSE	FALSE	FALSE
HMDB0000511	Capric acid	3	-0.06 [-0.226, 0.109]	[-1.559, 1.438]	0.486451	0.538307	2.76427	0.251043	27.6 [0, 92.5]	FALSE	FALSE	FALSE	FALSE
HMDB0000711	Hydroxyoctanoic acid	3	0.111 [-0.197, 0.4]	[-3.538, 3.762]	0.48152	0.538307	9.36996	0.0092329	78.7 [31.5, 93.3]	FALSE	FALSE	FALSE	FALSE
HMDB0000638	Dodecanoic acid	4	-0.043 [-0.166, 0.082]	[-0.413, 0.327]	0.499325	0.549661	3.75717	0.288908	20.2 [0, 87.8]	FALSE	FALSE	FALSE	FALSE
HMDB0010325	Ethyl glucuronide	3	0.056 [-0.109, 0.218]	[-1.014, 1.126]	0.505514	0.554239	0.592624	0.743555	0 [0, 64.9]	FALSE	FALSE	FALSE	FALSE
HMDB0000014	Deoxycytidine	4	0.081 [-0.16, 0.313]	[-0.977, 1.14]	0.511415	0.558465	13.2925	0.00404484	77.4 [38.7, 91.7]	FALSE	FALSE	FALSE	FALSE
HMDB0000019	alpha-Ketoisovaleric acid	3	0.127 [-0.262, 0.481]	[-4.645, 4.9]	0.527746	0.574003	12.0062	0.00247112	83.3 [49.5, 94.5]	FALSE	FALSE	FALSE	FALSE
HMDB0000729	alpha-Hydroxyisobutyric acid	4	0.08 [-0.173, 0.322]	[-1.083, 1.242]	0.539132	0.584059	18.4799	0.00035016	83.8 [59, 93.6]	FALSE	FALSE	FALSE	FALSE
HMDB0001123	2-Aminobenzoic acid	3	0.145 [-0.359, 0.583]	[-6.343, 6.635]	0.583555	0.629686	23.0595	9.83293e-06	91.3 [77.6, 96.6]	FALSE	FALSE	FALSE	FALSE
HMDB0001149	5-Aminolevulinic acid	3	0.131 [-0.338, 0.548]	[-5.877, 6.141]	0.593613	0.638017	22.9486	1.03939e-05	91.3 [77.5, 96.6]	FALSE	FALSE	FALSE	FALSE
HMDB0002068	Erucic acid	4	0.064 [-0.179, 0.299]	[-0.979, 1.106]	0.60922	0.652224	10.7033	0.0134434	72 [20.5, 90.1]	FALSE	FALSE	FALSE	FALSE
HMDB0011170	gamma-Glutamylisoleucine	3	0.031 [-0.097, 0.157]	[-0.796, 0.858]	0.636569	0.6762	1.86194	0.394171	0 [0, 88.8]	FALSE	FALSE	FALSE	FALSE
HMDB0060493	N-Acetylmuramate	3	0.034 [-0.105, 0.171]	[-1.261, 1.328]	0.636477	0.6762	3.08724	0.213607	35.2 [0, 79.1]	FALSE	FALSE	FALSE	FALSE
HMDB0003070	Shikimic acid	3	0.061 [-0.232, 0.345]	[-3.342, 3.465]	0.685349	0.725195	7.17812	0.0276243	72.1 [5.8, 91.8]	FALSE	FALSE	FALSE	FALSE
HMDB0000872	Tetradecanedioic acid	4	0.047 [-0.192, 0.28]	[-0.974, 1.068]	0.702049	0.737151	10.0431	0.0182034	70.1 [14.2, 89.6]	FALSE	FALSE	FALSE	FALSE
HMDB0001202	dCMP	3	0.027 [-0.11, 0.163]	[-0.867, 0.921]	0.701664	0.737151	0.332961	0.846639	0 [0, 37.5]	FALSE	FALSE	FALSE	FALSE
HMDB0000245	Porphobilinogen	3	0.035 [-0.161, 0.228]	[-1.959, 2.029]	0.730331	0.76391	3.86541	0.144756	48.3 [0, 84.9]	FALSE	FALSE	FALSE	FALSE
HMDB0000211	myo-Inositol	4	0.05 [-0.236, 0.329]	[-1.296, 1.397]	0.734509	0.765347	21.6493	7.71608e-05	86.1 [66.2, 94.3]	FALSE	FALSE	FALSE	FALSE
HMDB0000012	Deoxyuridine	3	0.026 [-0.151, 0.2]	[-1.798, 1.849]	0.776074	0.805582	4.03805	0.132785	50.5 [0, 85.7]	FALSE	FALSE	FALSE	FALSE
HMDB0002203	3-Hydroxycapric acid	4	-0.02 [-0.178, 0.139]	[-0.597, 0.558]	0.81044	0.838069	5.322	0.149681	43.6 [0, 81.1]	FALSE	FALSE	FALSE	FALSE
HMDB0000247	Sorbitol	4	0.023 [-0.203, 0.247]	[-0.934, 0.981]	0.841812	0.867226	9.40242	0.0243924	68.1 [7.4, 89]	FALSE	FALSE	FALSE	FALSE
HMDB0000703	Mandelic acid	3	-0.013 [-0.154, 0.129]	[-0.937, 0.911]	0.856296	0.87883	0.680771	0.711496	0 [0, 69.4]	FALSE	FALSE	FALSE	FALSE
HMDB0001847	Caffeine	4	-0.02 [-0.248, 0.21]	[-1.005, 0.964]	0.863844	0.883256	9.9663	0.0188548	69.9 [13.5, 89.5]	FALSE	FALSE	FALSE	FALSE
HMDB0000086	Glycerophosphocholine	3	0.039 [-0.414, 0.477]	[-5.932, 6.01]	0.872601	0.885577	24.759	4.20383e-06	91.9 [79.5, 96.8]	FALSE	FALSE	FALSE	FALSE
HMDB0003331	1-Methyladenosine	3	0.022 [-0.237, 0.278]	[-3.137, 3.181]	0.869952	0.885577	10.2776	0.00586471	80.5 [38.8, 93.8]	FALSE	FALSE	FALSE	FALSE
HMDB0013713	N-Acetyltryptophan	3	-0.01 [-0.181, 0.161]	[-1.788, 1.768]	0.907927	0.918016	4.08329	0.129815	51 [0, 85.9]	FALSE	FALSE	FALSE	FALSE
HMDB0001859	Acetaminophen	3	-0.011 [-0.217, 0.196]	[-2.126, 2.104]	0.91726	0.92403	3.84084	0.146545	47.9 [0, 84.8]	FALSE	FALSE	FALSE	FALSE
HMDB0000672	Hexadecanedioic acid	5	-0.001 [-0.107, 0.105]	[-0.174, 0.171]	0.981941	0.984962	2.41173	0.660508	0 [0, 65.5]	FALSE	FALSE	FALSE	FALSE
HMDB0000631	Deoxycholic acid glycine conjugate	5	0.002 [-0.185, 0.189]	[-0.585, 0.589]	0.984962	0.984962	9.02487	0.0604807	55.7 [0, 83.6]	FALSE	FALSE	FALSE	FALSE

## Sheet: Table S7
Supplementary Table S7: Genus feature contributions by permutation analysis
Dataset	HMDB ID	Metabolite Name	Genus (Feature)	Importance Score (Unscaled MSE Loss)	P Value (Altmann et al., 2010, Method)
ERAWIJANTARI_GC_DISEASE	HMDB0000064	Creatine	g__Subdoligranulum	0.0798058	0.0118812
ERAWIJANTARI_GC_DISEASE	HMDB0000064	Creatine	g__Alistipes	0.0691297	0.0138614
ERAWIJANTARI_GC_DISEASE	HMDB0000064	Creatine	g__Oscillibacter	0.0900403	0.0138614
ERAWIJANTARI_GC_DISEASE	HMDB0000064	Creatine	g__Faecalibacterium	0.05652	0.0178218
ERAWIJANTARI_GC_DISEASE	HMDB0000064	Creatine	g__Dorea	0.0330475	0.0514851
ERAWIJANTARI_GC_DISEASE	HMDB0000064	Creatine	g__Odoribacter	0.0280729	0.0712871
ERAWIJANTARI_GC_DISEASE	HMDB0000064	Creatine	g__Acidaminococcus	0.0140926	0.10495
ERAWIJANTARI_GC_DISEASE	HMDB0000064	Creatine	g__Lactobacillus	0.00963905	0.126733
ERAWIJANTARI_GC_DISEASE	HMDB0000064	Creatine	g__Parabacteroides	0.0101006	0.180198
ERAWIJANTARI_GC_DISEASE	HMDB0000064	Creatine	g__Veillonella	0.00872586	0.192079
ERAWIJANTARI_GC_DISEASE	HMDB0000064	Creatine	g__Megasphaera	0.0070955	0.229703
ERAWIJANTARI_GC_DISEASE	HMDB0000064	Creatine	g__Ruminococcus	0.0047945	0.241584
ERAWIJANTARI_GC_DISEASE	HMDB0000064	Creatine	g__Escherichia.Shigella	0.00557504	0.249505
ERAWIJANTARI_GC_DISEASE	HMDB0000064	Creatine	g__Paraprevotella	0.00355771	0.255446
ERAWIJANTARI_GC_DISEASE	HMDB0000064	Creatine	Unclassified	0.00469239	0.291089
ERAWIJANTARI_GC_DISEASE	HMDB0000064	Creatine	g__Sutterella	0.00296237	0.30297
ERAWIJANTARI_GC_DISEASE	HMDB0000064	Creatine	g__Eubacterium	0.00245343	0.332673
ERAWIJANTARI_GC_DISEASE	HMDB0000064	Creatine	g__Streptococcus	0.00122232	0.362376
ERAWIJANTARI_GC_DISEASE	HMDB0000064	Creatine	g__Dialister	0.000781496	0.368317
ERAWIJANTARI_GC_DISEASE	HMDB0000064	Creatine	g__Catenibacterium	0.000432137	0.378218
ERAWIJANTARI_GC_DISEASE	HMDB0000064	Creatine	g__Akkermansia	-9.48813e-05	0.390099
ERAWIJANTARI_GC_DISEASE	HMDB0000064	Creatine	g__Bacteroides	0.00120169	0.421782
ERAWIJANTARI_GC_DISEASE	HMDB0000064	Creatine	g__Enterobacter	-0.000590768	0.423762
ERAWIJANTARI_GC_DISEASE	HMDB0000064	Creatine	g__Coprococcus	0.000215131	0.439604
ERAWIJANTARI_GC_DISEASE	HMDB0000064	Creatine	g__Roseburia	-0.00225643	0.479208
ERAWIJANTARI_GC_DISEASE	HMDB0000064	Creatine	g__Clostridium	-0.00115095	0.487129
ERAWIJANTARI_GC_DISEASE	HMDB0000064	Creatine	g__Barnesiella	-0.00217296	0.49505
ERAWIJANTARI_GC_DISEASE	HMDB0000064	Creatine	g__Collinsella	-0.00183075	0.506931
ERAWIJANTARI_GC_DISEASE	HMDB0000064	Creatine	g__Blautia	-0.00384509	0.536634
ERAWIJANTARI_GC_DISEASE	HMDB0000064	Creatine	g__Prevotella	-0.00315544	0.542574
ERAWIJANTARI_GC_DISEASE	HMDB0000064	Creatine	g__Haemophilus	-0.00454364	0.552475
ERAWIJANTARI_GC_DISEASE	HMDB0000064	Creatine	g__Bifidobacterium	-0.0031411	0.554455
ERAWIJANTARI_GC_DISEASE	HMDB0000064	Creatine	g__Bilophila	-0.00425581	0.574257
ERAWIJANTARI_GC_DISEASE	HMDB0000064	Creatine	g__Phascolarctobacterium	-0.00464168	0.574257
ERAWIJANTARI_GC_DISEASE	HMDB0000064	Creatine	g__Klebsiella	-0.00487421	0.649505
ERAWIJANTARI_GC_DISEASE	HMDB0000112	gamma-Aminobutyric acid	g__Coprococcus	0.0572831	0.0217822
ERAWIJANTARI_GC_DISEASE	HMDB0000112	gamma-Aminobutyric acid	g__Bilophila	0.0487772	0.0217822
ERAWIJANTARI_GC_DISEASE	HMDB0000112	gamma-Aminobutyric acid	g__Parabacteroides	0.055323	0.0217822
ERAWIJANTARI_GC_DISEASE	HMDB0000112	gamma-Aminobutyric acid	g__Veillonella	0.0448979	0.0356436
ERAWIJANTARI_GC_DISEASE	HMDB0000112	gamma-Aminobutyric acid	g__Prevotella	0.0465792	0.039604
ERAWIJANTARI_GC_DISEASE	HMDB0000112	gamma-Aminobutyric acid	g__Odoribacter	0.0339173	0.0574257
ERAWIJANTARI_GC_DISEASE	HMDB0000112	gamma-Aminobutyric acid	g__Escherichia.Shigella	0.020987	0.0831683
ERAWIJANTARI_GC_DISEASE	HMDB0000112	gamma-Aminobutyric acid	g__Collinsella	0.0230655	0.114851
ERAWIJANTARI_GC_DISEASE	HMDB0000112	gamma-Aminobutyric acid	g__Barnesiella	0.00941583	0.174257
ERAWIJANTARI_GC_DISEASE	HMDB0000112	gamma-Aminobutyric acid	g__Bacteroides	0.0126715	0.219802
ERAWIJANTARI_GC_DISEASE	HMDB0000112	gamma-Aminobutyric acid	g__Roseburia	0.00867451	0.239604
ERAWIJANTARI_GC_DISEASE	HMDB0000112	gamma-Aminobutyric acid	g__Ruminococcus	0.00517114	0.293069
ERAWIJANTARI_GC_DISEASE	HMDB0000112	gamma-Aminobutyric acid	g__Blautia	0.00336913	0.318812
ERAWIJANTARI_GC_DISEASE	HMDB0000112	gamma-Aminobutyric acid	g__Alistipes	0.00598439	0.340594
ERAWIJANTARI_GC_DISEASE	HMDB0000112	gamma-Aminobutyric acid	g__Enterobacter	0.0024094	0.358416
ERAWIJANTARI_GC_DISEASE	HMDB0000112	gamma-Aminobutyric acid	g__Lactobacillus	0.00186675	0.384158
ERAWIJANTARI_GC_DISEASE	HMDB0000112	gamma-Aminobutyric acid	g__Oscillibacter	0.00179666	0.388119
ERAWIJANTARI_GC_DISEASE	HMDB0000112	gamma-Aminobutyric acid	g__Haemophilus	0.00144841	0.390099
ERAWIJANTARI_GC_DISEASE	HMDB0000112	gamma-Aminobutyric acid	g__Dialister	-0.000332912	0.419802
ERAWIJANTARI_GC_DISEASE	HMDB0000112	gamma-Aminobutyric acid	g__Eubacterium	-0.000799933	0.435644
ERAWIJANTARI_GC_DISEASE	HMDB0000112	gamma-Aminobutyric acid	g__Megasphaera	0.000376364	0.453465
ERAWIJANTARI_GC_DISEASE	HMDB0000112	gamma-Aminobutyric acid	g__Subdoligranulum	0.000710842	0.453465
ERAWIJANTARI_GC_DISEASE	HMDB0000112	gamma-Aminobutyric acid	g__Klebsiella	-0.0011434	0.485149
ERAWIJANTARI_GC_DISEASE	HMDB0000112	gamma-Aminobutyric acid	g__Streptococcus	-0.00236639	0.540594
ERAWIJANTARI_GC_DISEASE	HMDB0000112	gamma-Aminobutyric acid	g__Paraprevotella	-0.00318121	0.574257
ERAWIJANTARI_GC_DISEASE	HMDB0000112	gamma-Aminobutyric acid	g__Catenibacterium	-0.00206646	0.584158
ERAWIJANTARI_GC_DISEASE	HMDB0000112	gamma-Aminobutyric acid	g__Sutterella	-0.00455172	0.6
ERAWIJANTARI_GC_DISEASE	HMDB0000112	gamma-Aminobutyric acid	g__Bifidobacterium	-0.00660469	0.617822
ERAWIJANTARI_GC_DISEASE	HMDB0000112	gamma-Aminobutyric acid	g__Faecalibacterium	-0.00514809	0.623762
ERAWIJANTARI_GC_DISEASE	HMDB0000112	gamma-Aminobutyric acid	g__Acidaminococcus	-0.00419839	0.639604
ERAWIJANTARI_GC_DISEASE	HMDB0000112	gamma-Aminobutyric acid	g__Dorea	-0.00577581	0.663366
ERAWIJANTARI_GC_DISEASE	HMDB0000112	gamma-Aminobutyric acid	g__Clostridium	-0.00840725	0.710891
ERAWIJANTARI_GC_DISEASE	HMDB0000112	gamma-Aminobutyric acid	g__Phascolarctobacterium	-0.00798307	0.710891
ERAWIJANTARI_GC_DISEASE	HMDB0000112	gamma-Aminobutyric acid	Unclassified	-0.00814477	0.720792
ERAWIJANTARI_GC_DISEASE	HMDB0000112	gamma-Aminobutyric acid	g__Akkermansia	-0.00713565	0.732673
ERAWIJANTARI_GC_DISEASE	HMDB0001414	Putrescine	g__Odoribacter	0.158347	0.00990099
ERAWIJANTARI_GC_DISEASE	HMDB0001414	Putrescine	g__Alistipes	0.112524	0.0118812
ERAWIJANTARI_GC_DISEASE	HMDB0001414	Putrescine	g__Parabacteroides	0.070989	0.0138614
ERAWIJANTARI_GC_DISEASE	HMDB0001414	Putrescine	g__Oscillibacter	0.0557065	0.0178218
ERAWIJANTARI_GC_DISEASE	HMDB0001414	Putrescine	g__Veillonella	0.0635233	0.0257426
ERAWIJANTARI_GC_DISEASE	HMDB0001414	Putrescine	g__Subdoligranulum	0.0486118	0.029703
ERAWIJANTARI_GC_DISEASE	HMDB0001414	Putrescine	g__Megasphaera	0.0397947	0.0376238
ERAWIJANTARI_GC_DISEASE	HMDB0001414	Putrescine	g__Faecalibacterium	0.0296199	0.0455446
ERAWIJANTARI_GC_DISEASE	HMDB0001414	Putrescine	g__Dorea	0.012884	0.148515
ERAWIJANTARI_GC_DISEASE	HMDB0001414	Putrescine	Unclassified	0.0110908	0.158416
ERAWIJANTARI_GC_DISEASE	HMDB0001414	Putrescine	g__Barnesiella	0.00886213	0.172277
ERAWIJANTARI_GC_DISEASE	HMDB0001414	Putrescine	g__Acidaminococcus	0.00520903	0.194059
ERAWIJANTARI_GC_DISEASE	HMDB0001414	Putrescine	g__Bilophila	0.00595364	0.213861
ERAWIJANTARI_GC_DISEASE	HMDB0001414	Putrescine	g__Bacteroides	0.00479819	0.281188
ERAWIJANTARI_GC_DISEASE	HMDB0001414	Putrescine	g__Coprococcus	0.0052483	0.29703
ERAWIJANTARI_GC_DISEASE	HMDB0001414	Putrescine	g__Bifidobacterium	0.00121552	0.332673
ERAWIJANTARI_GC_DISEASE	HMDB0001414	Putrescine	g__Escherichia.Shigella	0.00451636	0.346535
ERAWIJANTARI_GC_DISEASE	HMDB0001414	Putrescine	g__Catenibacterium	-0.000114308	0.350495
ERAWIJANTARI_GC_DISEASE	HMDB0001414	Putrescine	g__Akkermansia	8.30872e-05	0.384158
ERAWIJANTARI_GC_DISEASE	HMDB0001414	Putrescine	g__Collinsella	7.82637e-05	0.394059
ERAWIJANTARI_GC_DISEASE	HMDB0001414	Putrescine	g__Prevotella	-0.000189073	0.394059
ERAWIJANTARI_GC_DISEASE	HMDB0001414	Putrescine	g__Ruminococcus	0.0006202	0.417822
ERAWIJANTARI_GC_DISEASE	HMDB0001414	Putrescine	g__Roseburia	-0.00252918	0.463366
ERAWIJANTARI_GC_DISEASE	HMDB0001414	Putrescine	g__Paraprevotella	-0.0014456	0.463366
ERAWIJANTARI_GC_DISEASE	HMDB0001414	Putrescine	g__Lactobacillus	-0.00205263	0.477228
ERAWIJANTARI_GC_DISEASE	HMDB0001414	Putrescine	g__Haemophilus	-0.00258816	0.493069
ERAWIJANTARI_GC_DISEASE	HMDB0001414	Putrescine	g__Dialister	-0.00169204	0.50099
ERAWIJANTARI_GC_DISEASE	HMDB0001414	Putrescine	g__Klebsiella	-0.00144726	0.50297
ERAWIJANTARI_GC_DISEASE	HMDB0001414	Putrescine	g__Sutterella	-0.00167927	0.506931
ERAWIJANTARI_GC_DISEASE	HMDB0001414	Putrescine	g__Streptococcus	-0.00165552	0.518812
ERAWIJANTARI_GC_DISEASE	HMDB0001414	Putrescine	g__Enterobacter	-0.00202826	0.542574
ERAWIJANTARI_GC_DISEASE	HMDB0001414	Putrescine	g__Clostridium	-0.00418143	0.542574
ERAWIJANTARI_GC_DISEASE	HMDB0001414	Putrescine	g__Blautia	-0.00442741	0.544554
ERAWIJANTARI_GC_DISEASE	HMDB0001414	Putrescine	g__Phascolarctobacterium	-0.00329458	0.558416
ERAWIJANTARI_GC_DISEASE	HMDB0001414	Putrescine	g__Eubacterium	-0.00428774	0.564356
ERAWIJANTARI_GC_DISEASE	HMDB0002064	N-Acetylputrescine	g__Odoribacter	0.128527	0.00990099
ERAWIJANTARI_GC_DISEASE	HMDB0002064	N-Acetylputrescine	g__Alistipes	0.0670639	0.0118812
ERAWIJANTARI_GC_DISEASE	HMDB0002064	N-Acetylputrescine	g__Veillonella	0.09021	0.0158416
ERAWIJANTARI_GC_DISEASE	HMDB0002064	N-Acetylputrescine	g__Megasphaera	0.0501536	0.0237624
ERAWIJANTARI_GC_DISEASE	HMDB0002064	N-Acetylputrescine	g__Oscillibacter	0.0559959	0.0237624
ERAWIJANTARI_GC_DISEASE	HMDB0002064	N-Acetylputrescine	g__Subdoligranulum	0.0404561	0.0257426
ERAWIJANTARI_GC_DISEASE	HMDB0002064	N-Acetylputrescine	g__Parabacteroides	0.0397153	0.0435644
ERAWIJANTARI_GC_DISEASE	HMDB0002064	N-Acetylputrescine	g__Faecalibacterium	0.0296832	0.0693069
ERAWIJANTARI_GC_DISEASE	HMDB0002064	N-Acetylputrescine	g__Barnesiella	0.0102537	0.144554
ERAWIJANTARI_GC_DISEASE	HMDB0002064	N-Acetylputrescine	g__Dorea	0.0140283	0.158416
ERAWIJANTARI_GC_DISEASE	HMDB0002064	N-Acetylputrescine	g__Bilophila	0.00877179	0.20198
ERAWIJANTARI_GC_DISEASE	HMDB0002064	N-Acetylputrescine	g__Escherichia.Shigella	0.00958974	0.205941
ERAWIJANTARI_GC_DISEASE	HMDB0002064	N-Acetylputrescine	g__Collinsella	0.00841747	0.215842
ERAWIJANTARI_GC_DISEASE	HMDB0002064	N-Acetylputrescine	g__Acidaminococcus	0.00257966	0.247525
ERAWIJANTARI_GC_DISEASE	HMDB0002064	N-Acetylputrescine	Unclassified	0.0057534	0.261386
ERAWIJANTARI_GC_DISEASE	HMDB0002064	N-Acetylputrescine	g__Sutterella	0.00280227	0.320792
ERAWIJANTARI_GC_DISEASE	HMDB0002064	N-Acetylputrescine	g__Akkermansia	0.000536405	0.354455
ERAWIJANTARI_GC_DISEASE	HMDB0002064	N-Acetylputrescine	g__Coprococcus	0.00334434	0.374257
ERAWIJANTARI_GC_DISEASE	HMDB0002064	N-Acetylputrescine	g__Eubacterium	0.00112591	0.380198
ERAWIJANTARI_GC_DISEASE	HMDB0002064	N-Acetylputrescine	g__Roseburia	0.00128179	0.394059
ERAWIJANTARI_GC_DISEASE	HMDB0002064	N-Acetylputrescine	g__Catenibacterium	3.16666e-05	0.4
ERAWIJANTARI_GC_DISEASE	HMDB0002064	N-Acetylputrescine	g__Bifidobacterium	-0.000285337	0.423762
ERAWIJANTARI_GC_DISEASE	HMDB0002064	N-Acetylputrescine	g__Lactobacillus	-0.00141046	0.449505
ERAWIJANTARI_GC_DISEASE	HMDB0002064	N-Acetylputrescine	g__Bacteroides	0.000281627	0.469307
ERAWIJANTARI_GC_DISEASE	HMDB0002064	N-Acetylputrescine	g__Prevotella	-0.00113633	0.483168
ERAWIJANTARI_GC_DISEASE	HMDB0002064	N-Acetylputrescine	g__Clostridium	-0.00319648	0.483168
ERAWIJANTARI_GC_DISEASE	HMDB0002064	N-Acetylputrescine	g__Blautia	-0.00181867	0.485149
ERAWIJANTARI_GC_DISEASE	HMDB0002064	N-Acetylputrescine	g__Ruminococcus	-0.00135925	0.487129
ERAWIJANTARI_GC_DISEASE	HMDB0002064	N-Acetylputrescine	g__Streptococcus	-0.00235092	0.566337
ERAWIJANTARI_GC_DISEASE	HMDB0002064	N-Acetylputrescine	g__Paraprevotella	-0.00286007	0.576238
ERAWIJANTARI_GC_DISEASE	HMDB0002064	N-Acetylputrescine	g__Klebsiella	-0.00386293	0.578218
ERAWIJANTARI_GC_DISEASE	HMDB0002064	N-Acetylputrescine	g__Phascolarctobacterium	-0.00426917	0.582178
ERAWIJANTARI_GC_DISEASE	HMDB0002064	N-Acetylputrescine	g__Enterobacter	-0.00282214	0.607921
ERAWIJANTARI_GC_DISEASE	HMDB0002064	N-Acetylputrescine	g__Dialister	-0.00415811	0.637624
ERAWIJANTARI_GC_DISEASE	HMDB0002064	N-Acetylputrescine	g__Haemophilus	-0.0069041	0.667327
ERAWIJANTARI_GC_DISEASE	HMDB0002322	Cadaverine	g__Parabacteroides	0.135965	0.00990099
ERAWIJANTARI_GC_DISEASE	HMDB0002322	Cadaverine	g__Bilophila	0.057842	0.0158416
ERAWIJANTARI_GC_DISEASE	HMDB0002322	Cadaverine	g__Oscillibacter	0.0697855	0.0158416
ERAWIJANTARI_GC_DISEASE	HMDB0002322	Cadaverine	g__Alistipes	0.0383918	0.0316832
ERAWIJANTARI_GC_DISEASE	HMDB0002322	Cadaverine	g__Odoribacter	0.0283826	0.0475248
ERAWIJANTARI_GC_DISEASE	HMDB0002322	Cadaverine	g__Subdoligranulum	0.0334391	0.0554455
ERAWIJANTARI_GC_DISEASE	HMDB0002322	Cadaverine	g__Bifidobacterium	0.0184327	0.114851
ERAWIJANTARI_GC_DISEASE	HMDB0002322	Cadaverine	g__Coprococcus	0.0178379	0.120792
ERAWIJANTARI_GC_DISEASE	HMDB0002322	Cadaverine	g__Veillonella	0.015948	0.126733
ERAWIJANTARI_GC_DISEASE	HMDB0002322	Cadaverine	g__Haemophilus	0.0126806	0.148515
ERAWIJANTARI_GC_DISEASE	HMDB0002322	Cadaverine	g__Acidaminococcus	0.00622618	0.174257
ERAWIJANTARI_GC_DISEASE	HMDB0002322	Cadaverine	g__Ruminococcus	0.0108514	0.221782
ERAWIJANTARI_GC_DISEASE	HMDB0002322	Cadaverine	g__Akkermansia	0.00323457	0.318812
ERAWIJANTARI_GC_DISEASE	HMDB0002322	Cadaverine	g__Roseburia	0.00183346	0.320792
ERAWIJANTARI_GC_DISEASE	HMDB0002322	Cadaverine	g__Enterobacter	0.00178664	0.362376
ERAWIJANTARI_GC_DISEASE	HMDB0002322	Cadaverine	g__Eubacterium	-0.000449266	0.407921
ERAWIJANTARI_GC_DISEASE	HMDB0002322	Cadaverine	g__Streptococcus	0.00248115	0.409901
ERAWIJANTARI_GC_DISEASE	HMDB0002322	Cadaverine	g__Klebsiella	0.000282851	0.447525
ERAWIJANTARI_GC_DISEASE	HMDB0002322	Cadaverine	g__Bacteroides	0.000518964	0.457426
ERAWIJANTARI_GC_DISEASE	HMDB0002322	Cadaverine	Unclassified	0.000203068	0.459406
ERAWIJANTARI_GC_DISEASE	HMDB0002322	Cadaverine	g__Faecalibacterium	-0.000863354	0.473267
ERAWIJANTARI_GC_DISEASE	HMDB0002322	Cadaverine	g__Escherichia.Shigella	-0.00194949	0.483168
ERAWIJANTARI_GC_DISEASE	HMDB0002322	Cadaverine	g__Catenibacterium	-0.00059404	0.491089
ERAWIJANTARI_GC_DISEASE	HMDB0002322	Cadaverine	g__Phascolarctobacterium	-0.0023126	0.491089
ERAWIJANTARI_GC_DISEASE	HMDB0002322	Cadaverine	g__Clostridium	-0.0024649	0.50099
ERAWIJANTARI_GC_DISEASE	HMDB0002322	Cadaverine	g__Dialister	-0.00191669	0.532673
ERAWIJANTARI_GC_DISEASE	HMDB0002322	Cadaverine	g__Paraprevotella	-0.00282374	0.566337
ERAWIJANTARI_GC_DISEASE	HMDB0002322	Cadaverine	g__Megasphaera	-0.00201444	0.574257
ERAWIJANTARI_GC_DISEASE	HMDB0002322	Cadaverine	g__Sutterella	-0.00328263	0.580198
ERAWIJANTARI_GC_DISEASE	HMDB0002322	Cadaverine	g__Lactobacillus	-0.00317501	0.592079
ERAWIJANTARI_GC_DISEASE	HMDB0002322	Cadaverine	g__Barnesiella	-0.00481475	0.60396
ERAWIJANTARI_GC_DISEASE	HMDB0002322	Cadaverine	g__Prevotella	-0.004518	0.609901
ERAWIJANTARI_GC_DISEASE	HMDB0002322	Cadaverine	g__Collinsella	-0.0034018	0.621782
ERAWIJANTARI_GC_DISEASE	HMDB0002322	Cadaverine	g__Blautia	-0.00489681	0.625743
ERAWIJANTARI_GC_DISEASE	HMDB0002322	Cadaverine	g__Dorea	-0.00460183	0.625743
FRANZOSA_IBD_DISEASE	HMDB0000039	Butyric acid	g__Blautia	0.090412	0.00990099
FRANZOSA_IBD_DISEASE	HMDB0000039	Butyric acid	Unclassified	0.140655	0.00990099
FRANZOSA_IBD_DISEASE	HMDB0000039	Butyric acid	g__Anaerostipes	0.0922778	0.0138614
FRANZOSA_IBD_DISEASE	HMDB0000039	Butyric acid	g__Roseburia	0.0345524	0.0356436
FRANZOSA_IBD_DISEASE	HMDB0000039	Butyric acid	g__Lactobacillus	0.0293419	0.0376238
FRANZOSA_IBD_DISEASE	HMDB0000039	Butyric acid	g__Streptococcus	0.0197694	0.0772277
FRANZOSA_IBD_DISEASE	HMDB0000039	Butyric acid	g__Coprobacillus	0.0151898	0.176238
FRANZOSA_IBD_DISEASE	HMDB0000039	Butyric acid	g__Dorea	0.0241465	0.180198
FRANZOSA_IBD_DISEASE	HMDB0000039	Butyric acid	g__Clostridium	0.0197704	0.188119
FRANZOSA_IBD_DISEASE	HMDB0000039	Butyric acid	g__Enterococcus	0.0094141	0.231683
FRANZOSA_IBD_DISEASE	HMDB0000039	Butyric acid	g__Dialister	0.0102803	0.235644
FRANZOSA_IBD_DISEASE	HMDB0000039	Butyric acid	g__Escherichia.Shigella	0.0152617	0.263366
FRANZOSA_IBD_DISEASE	HMDB0000039	Butyric acid	g__Flavonifractor	0.00753094	0.336634
FRANZOSA_IBD_DISEASE	HMDB0000039	Butyric acid	g__Parabacteroides	0.00648912	0.39604
FRANZOSA_IBD_DISEASE	HMDB0000039	Butyric acid	g__Prevotella	0.00134443	0.411881
FRANZOSA_IBD_DISEASE	HMDB0000039	Butyric acid	g__Eggerthella	0.00890354	0.441584
FRANZOSA_IBD_DISEASE	HMDB0000039	Butyric acid	g__Barnesiella	0.00168974	0.455446
FRANZOSA_IBD_DISEASE	HMDB0000039	Butyric acid	g__Haemophilus	0.00137933	0.465347
FRANZOSA_IBD_DISEASE	HMDB0000039	Butyric acid	g__Veillonella	0.00744609	0.50297
FRANZOSA_IBD_DISEASE	HMDB0000039	Butyric acid	g__Akkermansia	0.000714755	0.506931
FRANZOSA_IBD_DISEASE	HMDB0000039	Butyric acid	g__Alistipes	0.00671377	0.506931
FRANZOSA_IBD_DISEASE	HMDB0000039	Butyric acid	g__Bifidobacterium	0.00106887	0.518812
FRANZOSA_IBD_DISEASE	HMDB0000039	Butyric acid	g__Coprococcus	0.00366535	0.538614
FRANZOSA_IBD_DISEASE	HMDB0000039	Butyric acid	g__Acidaminococcus	-7.45111e-05	0.568317
FRANZOSA_IBD_DISEASE	HMDB0000039	Butyric acid	g__Bacteroides	0.00540161	0.578218
FRANZOSA_IBD_DISEASE	HMDB0000039	Butyric acid	g__Eubacterium	0.00478617	0.580198
FRANZOSA_IBD_DISEASE	HMDB0000039	Butyric acid	g__Bilophila	-0.000197384	0.586139
FRANZOSA_IBD_DISEASE	HMDB0000039	Butyric acid	g__Ruminococcus	0.00342813	0.588119
FRANZOSA_IBD_DISEASE	HMDB0000039	Butyric acid	g__Subdoligranulum	0.00783486	0.590099
FRANZOSA_IBD_DISEASE	HMDB0000039	Butyric acid	g__Klebsiella	0.000371938	0.611881
FRANZOSA_IBD_DISEASE	HMDB0000039	Butyric acid	g__Faecalibacterium	0.00297865	0.661386
FRANZOSA_IBD_DISEASE	HMDB0000039	Butyric acid	g__Oscillibacter	0.00442875	0.665347
FRANZOSA_IBD_DISEASE	HMDB0000039	Butyric acid	g__Collinsella	0.000990133	0.679208
FRANZOSA_IBD_DISEASE	HMDB0000039	Butyric acid	g__Adlercreutzia	0.00116347	0.689109
FRANZOSA_IBD_DISEASE	HMDB0000044	Ascorbic acid	g__Subdoligranulum	0.0625007	0.00990099
FRANZOSA_IBD_DISEASE	HMDB0000044	Ascorbic acid	g__Roseburia	0.0548425	0.0118812
FRANZOSA_IBD_DISEASE	HMDB0000044	Ascorbic acid	g__Anaerostipes	0.0427543	0.0138614
FRANZOSA_IBD_DISEASE	HMDB0000044	Ascorbic acid	g__Oscillibacter	0.0487392	0.0158416
FRANZOSA_IBD_DISEASE	HMDB0000044	Ascorbic acid	g__Bifidobacterium	0.0227011	0.039604
FRANZOSA_IBD_DISEASE	HMDB0000044	Ascorbic acid	g__Prevotella	0.0176555	0.039604
FRANZOSA_IBD_DISEASE	HMDB0000044	Ascorbic acid	g__Klebsiella	0.0208228	0.0475248
FRANZOSA_IBD_DISEASE	HMDB0000044	Ascorbic acid	g__Alistipes	0.0193541	0.0594059
FRANZOSA_IBD_DISEASE	HMDB0000044	Ascorbic acid	g__Dialister	0.0182878	0.0792079
FRANZOSA_IBD_DISEASE	HMDB0000044	Ascorbic acid	g__Akkermansia	0.0104048	0.0930693
FRANZOSA_IBD_DISEASE	HMDB0000044	Ascorbic acid	g__Haemophilus	0.0105516	0.0950495
FRANZOSA_IBD_DISEASE	HMDB0000044	Ascorbic acid	g__Bilophila	0.00944718	0.10495
FRANZOSA_IBD_DISEASE	HMDB0000044	Ascorbic acid	g__Acidaminococcus	0.00972985	0.110891
FRANZOSA_IBD_DISEASE	HMDB0000044	Ascorbic acid	g__Bacteroides	0.0170731	0.122772
FRANZOSA_IBD_DISEASE	HMDB0000044	Ascorbic acid	g__Eggerthella	0.0164923	0.122772
FRANZOSA_IBD_DISEASE	HMDB0000044	Ascorbic acid	g__Escherichia.Shigella	0.0164083	0.132673
FRANZOSA_IBD_DISEASE	HMDB0000044	Ascorbic acid	g__Flavonifractor	0.0124865	0.150495
FRANZOSA_IBD_DISEASE	HMDB0000044	Ascorbic acid	g__Collinsella	0.0134778	0.150495
FRANZOSA_IBD_DISEASE	HMDB0000044	Ascorbic acid	g__Parabacteroides	0.0125067	0.162376
FRANZOSA_IBD_DISEASE	HMDB0000044	Ascorbic acid	g__Ruminococcus	0.0111189	0.176238
FRANZOSA_IBD_DISEASE	HMDB0000044	Ascorbic acid	g__Faecalibacterium	0.0128727	0.184158
FRANZOSA_IBD_DISEASE	HMDB0000044	Ascorbic acid	g__Enterococcus	0.00892525	0.19604
FRANZOSA_IBD_DISEASE	HMDB0000044	Ascorbic acid	Unclassified	0.0119838	0.207921
FRANZOSA_IBD_DISEASE	HMDB0000044	Ascorbic acid	g__Dorea	0.0116037	0.223762
FRANZOSA_IBD_DISEASE	HMDB0000044	Ascorbic acid	g__Coprobacillus	0.00959138	0.231683
FRANZOSA_IBD_DISEASE	HMDB0000044	Ascorbic acid	g__Clostridium	0.00815861	0.324752
FRANZOSA_IBD_DISEASE	HMDB0000044	Ascorbic acid	g__Lactobacillus	0.00378502	0.332673
FRANZOSA_IBD_DISEASE	HMDB0000044	Ascorbic acid	g__Blautia	0.00586979	0.342574
FRANZOSA_IBD_DISEASE	HMDB0000044	Ascorbic acid	g__Barnesiella	0.00205813	0.358416
FRANZOSA_IBD_DISEASE	HMDB0000044	Ascorbic acid	g__Eubacterium	0.00490043	0.447525
FRANZOSA_IBD_DISEASE	HMDB0000044	Ascorbic acid	g__Streptococcus	2.79628e-05	0.463366
FRANZOSA_IBD_DISEASE	HMDB0000044	Ascorbic acid	g__Veillonella	0.00112558	0.570297
FRANZOSA_IBD_DISEASE	HMDB0000044	Ascorbic acid	g__Coprococcus	0.000155821	0.59802
FRANZOSA_IBD_DISEASE	HMDB0000044	Ascorbic acid	g__Adlercreutzia	-0.000962198	0.623762
FRANZOSA_IBD_DISEASE	HMDB0000056	beta-Alanine	g__Alistipes	0.0672529	0.00990099
FRANZOSA_IBD_DISEASE	HMDB0000056	beta-Alanine	g__Anaerostipes	0.0815508	0.00990099
FRANZOSA_IBD_DISEASE	HMDB0000056	beta-Alanine	g__Dialister	0.0537571	0.00990099
FRANZOSA_IBD_DISEASE	HMDB0000056	beta-Alanine	g__Bifidobacterium	0.0398502	0.0158416
FRANZOSA_IBD_DISEASE	HMDB0000056	beta-Alanine	Unclassified	0.0491319	0.0217822
FRANZOSA_IBD_DISEASE	HMDB0000056	beta-Alanine	g__Blautia	0.0311605	0.029703
FRANZOSA_IBD_DISEASE	HMDB0000056	beta-Alanine	g__Subdoligranulum	0.0334543	0.049505
FRANZOSA_IBD_DISEASE	HMDB0000056	beta-Alanine	g__Veillonella	0.0293531	0.0554455
FRANZOSA_IBD_DISEASE	HMDB0000056	beta-Alanine	g__Coprobacillus	0.0162806	0.10099
FRANZOSA_IBD_DISEASE	HMDB0000056	beta-Alanine	g__Adlercreutzia	0.0118799	0.152475
FRANZOSA_IBD_DISEASE	HMDB0000056	beta-Alanine	g__Roseburia	0.0123802	0.190099
FRANZOSA_IBD_DISEASE	HMDB0000056	beta-Alanine	g__Acidaminococcus	0.00719358	0.213861
FRANZOSA_IBD_DISEASE	HMDB0000056	beta-Alanine	g__Prevotella	0.00485458	0.215842
FRANZOSA_IBD_DISEASE	HMDB0000056	beta-Alanine	g__Barnesiella	0.00373044	0.235644
FRANZOSA_IBD_DISEASE	HMDB0000056	beta-Alanine	g__Oscillibacter	0.0126573	0.289109
FRANZOSA_IBD_DISEASE	HMDB0000056	beta-Alanine	g__Haemophilus	0.0030903	0.29901
FRANZOSA_IBD_DISEASE	HMDB0000056	beta-Alanine	g__Parabacteroides	0.00596635	0.340594
FRANZOSA_IBD_DISEASE	HMDB0000056	beta-Alanine	g__Coprococcus	0.00459673	0.386139
FRANZOSA_IBD_DISEASE	HMDB0000056	beta-Alanine	g__Collinsella	0.00421443	0.392079
FRANZOSA_IBD_DISEASE	HMDB0000056	beta-Alanine	g__Bilophila	0.000653571	0.443564
FRANZOSA_IBD_DISEASE	HMDB0000056	beta-Alanine	g__Lactobacillus	0.00142685	0.459406
FRANZOSA_IBD_DISEASE	HMDB0000056	beta-Alanine	g__Ruminococcus	0.00373906	0.465347
FRANZOSA_IBD_DISEASE	HMDB0000056	beta-Alanine	g__Flavonifractor	0.00178999	0.50495
FRANZOSA_IBD_DISEASE	HMDB0000056	beta-Alanine	g__Streptococcus	-0.000283356	0.514851
FRANZOSA_IBD_DISEASE	HMDB0000056	beta-Alanine	g__Eggerthella	0.00303938	0.518812
FRANZOSA_IBD_DISEASE	HMDB0000056	beta-Alanine	g__Bacteroides	0.00280846	0.532673
FRANZOSA_IBD_DISEASE	HMDB0000056	beta-Alanine	g__Escherichia.Shigella	0.00122763	0.582178
FRANZOSA_IBD_DISEASE	HMDB0000056	beta-Alanine	g__Akkermansia	-0.00165196	0.59604
FRANZOSA_IBD_DISEASE	HMDB0000056	beta-Alanine	g__Faecalibacterium	0.00142368	0.60198
FRANZOSA_IBD_DISEASE	HMDB0000056	beta-Alanine	g__Clostridium	-0.0013151	0.661386
FRANZOSA_IBD_DISEASE	HMDB0000056	beta-Alanine	g__Klebsiella	-0.00186691	0.683168
FRANZOSA_IBD_DISEASE	HMDB0000056	beta-Alanine	g__Dorea	-0.000349355	0.687129
FRANZOSA_IBD_DISEASE	HMDB0000056	beta-Alanine	g__Eubacterium	-0.00219855	0.70099
FRANZOSA_IBD_DISEASE	HMDB0000056	beta-Alanine	g__Enterococcus	-0.00264802	0.748515
FRANZOSA_IBD_DISEASE	HMDB0000064	Creatine	g__Bacteroides	0.0476529	0.00990099
FRANZOSA_IBD_DISEASE	HMDB0000064	Creatine	g__Eggerthella	0.0885829	0.00990099
FRANZOSA_IBD_DISEASE	HMDB0000064	Creatine	g__Oscillibacter	0.14927	0.00990099
FRANZOSA_IBD_DISEASE	HMDB0000064	Creatine	g__Subdoligranulum	0.121477	0.00990099
FRANZOSA_IBD_DISEASE	HMDB0000064	Creatine	g__Veillonella	0.0412801	0.0118812
FRANZOSA_IBD_DISEASE	HMDB0000064	Creatine	g__Haemophilus	0.0249713	0.0217822
FRANZOSA_IBD_DISEASE	HMDB0000064	Creatine	g__Adlercreutzia	0.0214406	0.0257426
FRANZOSA_IBD_DISEASE	HMDB0000064	Creatine	g__Dorea	0.0322068	0.029703
FRANZOSA_IBD_DISEASE	HMDB0000064	Creatine	g__Coprococcus	0.0247641	0.0356436
FRANZOSA_IBD_DISEASE	HMDB0000064	Creatine	g__Roseburia	0.0240575	0.039604
FRANZOSA_IBD_DISEASE	HMDB0000064	Creatine	g__Dialister	0.0200826	0.0415842
FRANZOSA_IBD_DISEASE	HMDB0000064	Creatine	g__Collinsella	0.015199	0.0475248
FRANZOSA_IBD_DISEASE	HMDB0000064	Creatine	g__Ruminococcus	0.0179226	0.0514851
FRANZOSA_IBD_DISEASE	HMDB0000064	Creatine	g__Alistipes	0.0186636	0.0534653
FRANZOSA_IBD_DISEASE	HMDB0000064	Creatine	g__Flavonifractor	0.0199399	0.0574257
FRANZOSA_IBD_DISEASE	HMDB0000064	Creatine	g__Klebsiella	0.00639313	0.138614
FRANZOSA_IBD_DISEASE	HMDB0000064	Creatine	g__Escherichia.Shigella	0.00733771	0.182178
FRANZOSA_IBD_DISEASE	HMDB0000064	Creatine	g__Bilophila	0.00490282	0.184158
FRANZOSA_IBD_DISEASE	HMDB0000064	Creatine	g__Barnesiella	0.00397707	0.188119
FRANZOSA_IBD_DISEASE	HMDB0000064	Creatine	g__Eubacterium	0.00723259	0.227723
FRANZOSA_IBD_DISEASE	HMDB0000064	Creatine	g__Clostridium	0.00633631	0.245545
FRANZOSA_IBD_DISEASE	HMDB0000064	Creatine	g__Akkermansia	0.00414276	0.281188
FRANZOSA_IBD_DISEASE	HMDB0000064	Creatine	g__Parabacteroides	0.00480208	0.293069
FRANZOSA_IBD_DISEASE	HMDB0000064	Creatine	Unclassified	0.00473679	0.306931
FRANZOSA_IBD_DISEASE	HMDB0000064	Creatine	g__Faecalibacterium	0.00496676	0.320792
FRANZOSA_IBD_DISEASE	HMDB0000064	Creatine	g__Streptococcus	0.00160366	0.364356
FRANZOSA_IBD_DISEASE	HMDB0000064	Creatine	g__Enterococcus	0.00124612	0.380198
FRANZOSA_IBD_DISEASE	HMDB0000064	Creatine	g__Blautia	0.00253011	0.390099
FRANZOSA_IBD_DISEASE	HMDB0000064	Creatine	g__Acidaminococcus	0.00112272	0.394059
FRANZOSA_IBD_DISEASE	HMDB0000064	Creatine	g__Prevotella	0.000669895	0.40396
FRANZOSA_IBD_DISEASE	HMDB0000064	Creatine	g__Anaerostipes	0.00140334	0.405941
FRANZOSA_IBD_DISEASE	HMDB0000064	Creatine	g__Bifidobacterium	-0.000686254	0.489109
FRANZOSA_IBD_DISEASE	HMDB0000064	Creatine	g__Coprobacillus	5.93405e-05	0.520792
FRANZOSA_IBD_DISEASE	HMDB0000064	Creatine	g__Lactobacillus	-0.000701004	0.534653
FRANZOSA_IBD_DISEASE	HMDB0000067	Cholesterol	g__Coprobacillus	0.0871517	0.00990099
FRANZOSA_IBD_DISEASE	HMDB0000067	Cholesterol	g__Subdoligranulum	0.110951	0.00990099
FRANZOSA_IBD_DISEASE	HMDB0000067	Cholesterol	g__Coprococcus	0.0512886	0.0118812
FRANZOSA_IBD_DISEASE	HMDB0000067	Cholesterol	g__Alistipes	0.0356172	0.0158416
FRANZOSA_IBD_DISEASE	HMDB0000067	Cholesterol	g__Flavonifractor	0.0273553	0.029703
FRANZOSA_IBD_DISEASE	HMDB0000067	Cholesterol	g__Barnesiella	0.0110366	0.0772277
FRANZOSA_IBD_DISEASE	HMDB0000067	Cholesterol	g__Adlercreutzia	0.0185252	0.0811881
FRANZOSA_IBD_DISEASE	HMDB0000067	Cholesterol	g__Collinsella	0.0137173	0.0970297
FRANZOSA_IBD_DISEASE	HMDB0000067	Cholesterol	g__Anaerostipes	0.0156983	0.0990099
FRANZOSA_IBD_DISEASE	HMDB0000067	Cholesterol	g__Veillonella	0.013559	0.0990099
FRANZOSA_IBD_DISEASE	HMDB0000067	Cholesterol	g__Dorea	0.0155737	0.108911
FRANZOSA_IBD_DISEASE	HMDB0000067	Cholesterol	g__Haemophilus	0.00884723	0.110891
FRANZOSA_IBD_DISEASE	HMDB0000067	Cholesterol	g__Eggerthella	0.0101684	0.170297
FRANZOSA_IBD_DISEASE	HMDB0000067	Cholesterol	g__Faecalibacterium	0.00984849	0.174257
FRANZOSA_IBD_DISEASE	HMDB0000067	Cholesterol	Unclassified	0.0073035	0.235644
FRANZOSA_IBD_DISEASE	HMDB0000067	Cholesterol	g__Oscillibacter	0.00852078	0.237624
FRANZOSA_IBD_DISEASE	HMDB0000067	Cholesterol	g__Roseburia	0.00625906	0.281188
FRANZOSA_IBD_DISEASE	HMDB0000067	Cholesterol	g__Akkermansia	0.00342741	0.312871
FRANZOSA_IBD_DISEASE	HMDB0000067	Cholesterol	g__Acidaminococcus	0.00209786	0.318812
FRANZOSA_IBD_DISEASE	HMDB0000067	Cholesterol	g__Clostridium	0.00530198	0.352475
FRANZOSA_IBD_DISEASE	HMDB0000067	Cholesterol	g__Eubacterium	0.00475709	0.356436
FRANZOSA_IBD_DISEASE	HMDB0000067	Cholesterol	g__Dialister	0.00191865	0.380198
FRANZOSA_IBD_DISEASE	HMDB0000067	Cholesterol	g__Bilophila	0.00147247	0.388119
FRANZOSA_IBD_DISEASE	HMDB0000067	Cholesterol	g__Lactobacillus	0.00185716	0.394059
FRANZOSA_IBD_DISEASE	HMDB0000067	Cholesterol	g__Escherichia.Shigella	0.00300929	0.407921
FRANZOSA_IBD_DISEASE	HMDB0000067	Cholesterol	g__Prevotella	0.000486372	0.423762
FRANZOSA_IBD_DISEASE	HMDB0000067	Cholesterol	g__Ruminococcus	0.00169778	0.449505
FRANZOSA_IBD_DISEASE	HMDB0000067	Cholesterol	g__Bifidobacterium	0.000730715	0.485149
FRANZOSA_IBD_DISEASE	HMDB0000067	Cholesterol	g__Blautia	0.000536464	0.493069
FRANZOSA_IBD_DISEASE	HMDB0000067	Cholesterol	g__Bacteroides	0.00188615	0.528713
FRANZOSA_IBD_DISEASE	HMDB0000067	Cholesterol	g__Streptococcus	-0.00288614	0.578218
FRANZOSA_IBD_DISEASE	HMDB0000067	Cholesterol	g__Enterococcus	-0.00129041	0.582178
FRANZOSA_IBD_DISEASE	HMDB0000067	Cholesterol	g__Klebsiella	-0.00172655	0.675248
FRANZOSA_IBD_DISEASE	HMDB0000067	Cholesterol	g__Parabacteroides	-0.00450872	0.748515
FRANZOSA_IBD_DISEASE	HMDB0000157	Hypoxanthine	Unclassified	0.112684	0.00990099
FRANZOSA_IBD_DISEASE	HMDB0000157	Hypoxanthine	g__Flavonifractor	0.0232019	0.0752475
FRANZOSA_IBD_DISEASE	HMDB0000157	Hypoxanthine	g__Prevotella	0.0103974	0.0851485
FRANZOSA_IBD_DISEASE	HMDB0000157	Hypoxanthine	g__Blautia	0.0211906	0.146535
FRANZOSA_IBD_DISEASE	HMDB0000157	Hypoxanthine	g__Dorea	0.0208207	0.160396
FRANZOSA_IBD_DISEASE	HMDB0000157	Hypoxanthine	g__Oscillibacter	0.0187807	0.20396
FRANZOSA_IBD_DISEASE	HMDB0000157	Hypoxanthine	g__Clostridium	0.0178858	0.215842
FRANZOSA_IBD_DISEASE	HMDB0000157	Hypoxanthine	g__Dialister	0.00708606	0.243564
FRANZOSA_IBD_DISEASE	HMDB0000157	Hypoxanthine	g__Parabacteroides	0.00931377	0.247525
FRANZOSA_IBD_DISEASE	HMDB0000157	Hypoxanthine	g__Bilophila	0.00544451	0.251485
FRANZOSA_IBD_DISEASE	HMDB0000157	Hypoxanthine	g__Acidaminococcus	0.00481449	0.277228
FRANZOSA_IBD_DISEASE	HMDB0000157	Hypoxanthine	g__Lactobacillus	0.00711291	0.277228
FRANZOSA_IBD_DISEASE	HMDB0000157	Hypoxanthine	g__Klebsiella	0.00635042	0.30099
FRANZOSA_IBD_DISEASE	HMDB0000157	Hypoxanthine	g__Coprococcus	0.00819295	0.318812
FRANZOSA_IBD_DISEASE	HMDB0000157	Hypoxanthine	g__Coprobacillus	0.00895422	0.326733
FRANZOSA_IBD_DISEASE	HMDB0000157	Hypoxanthine	g__Bacteroides	0.0115008	0.344554
FRANZOSA_IBD_DISEASE	HMDB0000157	Hypoxanthine	g__Collinsella	0.00664935	0.356436
FRANZOSA_IBD_DISEASE	HMDB0000157	Hypoxanthine	g__Escherichia.Shigella	0.00909564	0.356436
FRANZOSA_IBD_DISEASE	HMDB0000157	Hypoxanthine	g__Roseburia	0.00714302	0.376238
FRANZOSA_IBD_DISEASE	HMDB0000157	Hypoxanthine	g__Anaerostipes	0.00603719	0.392079
FRANZOSA_IBD_DISEASE	HMDB0000157	Hypoxanthine	g__Barnesiella	0.00187089	0.40396
FRANZOSA_IBD_DISEASE	HMDB0000157	Hypoxanthine	g__Haemophilus	0.00181272	0.427723
FRANZOSA_IBD_DISEASE	HMDB0000157	Hypoxanthine	g__Ruminococcus	0.00611573	0.457426
FRANZOSA_IBD_DISEASE	HMDB0000157	Hypoxanthine	g__Alistipes	0.00559252	0.481188
FRANZOSA_IBD_DISEASE	HMDB0000157	Hypoxanthine	g__Bifidobacterium	0.00231233	0.481188
FRANZOSA_IBD_DISEASE	HMDB0000157	Hypoxanthine	g__Enterococcus	0.000709931	0.512871
FRANZOSA_IBD_DISEASE	HMDB0000157	Hypoxanthine	g__Akkermansia	2.74013e-05	0.514851
FRANZOSA_IBD_DISEASE	HMDB0000157	Hypoxanthine	g__Streptococcus	-0.00204808	0.572277
FRANZOSA_IBD_DISEASE	HMDB0000157	Hypoxanthine	g__Veillonella	0.00334325	0.588119
FRANZOSA_IBD_DISEASE	HMDB0000157	Hypoxanthine	g__Eubacterium	0.00306906	0.607921
FRANZOSA_IBD_DISEASE	HMDB0000157	Hypoxanthine	g__Eggerthella	0.00243176	0.613861
FRANZOSA_IBD_DISEASE	HMDB0000157	Hypoxanthine	g__Faecalibacterium	-0.0035683	0.79802
FRANZOSA_IBD_DISEASE	HMDB0000157	Hypoxanthine	g__Adlercreutzia	-0.00200757	0.811881
FRANZOSA_IBD_DISEASE	HMDB0000157	Hypoxanthine	g__Subdoligranulum	-0.00598159	0.883168
FRANZOSA_IBD_DISEASE	HMDB0000158	L-Tyrosine	g__Klebsiella	0.0475153	0.00990099
FRANZOSA_IBD_DISEASE	HMDB0000158	L-Tyrosine	g__Blautia	0.05959	0.0138614
FRANZOSA_IBD_DISEASE	HMDB0000158	L-Tyrosine	g__Anaerostipes	0.0382767	0.0217822
FRANZOSA_IBD_DISEASE	HMDB0000158	L-Tyrosine	Unclassified	0.0414035	0.0237624
FRANZOSA_IBD_DISEASE	HMDB0000158	L-Tyrosine	g__Prevotella	0.0262371	0.029703
FRANZOSA_IBD_DISEASE	HMDB0000158	L-Tyrosine	g__Alistipes	0.0307253	0.0415842
FRANZOSA_IBD_DISEASE	HMDB0000158	L-Tyrosine	g__Dialister	0.0271398	0.0455446
FRANZOSA_IBD_DISEASE	HMDB0000158	L-Tyrosine	g__Enterococcus	0.0150542	0.0574257
FRANZOSA_IBD_DISEASE	HMDB0000158	L-Tyrosine	g__Bilophila	0.0122286	0.0930693
FRANZOSA_IBD_DISEASE	HMDB0000158	L-Tyrosine	g__Parabacteroides	0.0152449	0.146535
FRANZOSA_IBD_DISEASE	HMDB0000158	L-Tyrosine	g__Akkermansia	0.0101687	0.160396
FRANZOSA_IBD_DISEASE	HMDB0000158	L-Tyrosine	g__Coprococcus	0.0125787	0.162376
FRANZOSA_IBD_DISEASE	HMDB0000158	L-Tyrosine	g__Roseburia	0.0178504	0.162376
FRANZOSA_IBD_DISEASE	HMDB0000158	L-Tyrosine	g__Subdoligranulum	0.0201361	0.168317
FRANZOSA_IBD_DISEASE	HMDB0000158	L-Tyrosine	g__Escherichia.Shigella	0.0138541	0.2
FRANZOSA_IBD_DISEASE	HMDB0000158	L-Tyrosine	g__Acidaminococcus	0.00785588	0.233663
FRANZOSA_IBD_DISEASE	HMDB0000158	L-Tyrosine	g__Barnesiella	0.00434071	0.243564
FRANZOSA_IBD_DISEASE	HMDB0000158	L-Tyrosine	g__Haemophilus	0.00475012	0.247525
FRANZOSA_IBD_DISEASE	HMDB0000158	L-Tyrosine	g__Bifidobacterium	0.0098728	0.265347
FRANZOSA_IBD_DISEASE	HMDB0000158	L-Tyrosine	g__Dorea	0.0118446	0.271287
FRANZOSA_IBD_DISEASE	HMDB0000158	L-Tyrosine	g__Collinsella	0.00743289	0.293069
FRANZOSA_IBD_DISEASE	HMDB0000158	L-Tyrosine	g__Oscillibacter	0.0150206	0.314851
FRANZOSA_IBD_DISEASE	HMDB0000158	L-Tyrosine	g__Faecalibacterium	0.00945656	0.316832
FRANZOSA_IBD_DISEASE	HMDB0000158	L-Tyrosine	g__Clostridium	0.010431	0.336634
FRANZOSA_IBD_DISEASE	HMDB0000158	L-Tyrosine	g__Lactobacillus	0.00573482	0.338614
FRANZOSA_IBD_DISEASE	HMDB0000158	L-Tyrosine	g__Veillonella	0.00847791	0.362376
FRANZOSA_IBD_DISEASE	HMDB0000158	L-Tyrosine	g__Flavonifractor	0.00444498	0.374257
FRANZOSA_IBD_DISEASE	HMDB0000158	L-Tyrosine	g__Eggerthella	0.00663172	0.39604
FRANZOSA_IBD_DISEASE	HMDB0000158	L-Tyrosine	g__Bacteroides	0.00886159	0.413861
FRANZOSA_IBD_DISEASE	HMDB0000158	L-Tyrosine	g__Adlercreutzia	0.00432336	0.415842
FRANZOSA_IBD_DISEASE	HMDB0000158	L-Tyrosine	g__Eubacterium	0.0052663	0.437624
FRANZOSA_IBD_DISEASE	HMDB0000158	L-Tyrosine	g__Ruminococcus	0.00404002	0.50099
FRANZOSA_IBD_DISEASE	HMDB0000158	L-Tyrosine	g__Coprobacillus	0.00213329	0.562376
FRANZOSA_IBD_DISEASE	HMDB0000158	L-Tyrosine	g__Streptococcus	-0.003528	0.59802
FRANZOSA_IBD_DISEASE	HMDB0000159	L-Phenylalanine	g__Klebsiella	0.0367219	0.00990099
FRANZOSA_IBD_DISEASE	HMDB0000159	L-Phenylalanine	g__Prevotella	0.059785	0.00990099
FRANZOSA_IBD_DISEASE	HMDB0000159	L-Phenylalanine	g__Dialister	0.0527694	0.0118812
FRANZOSA_IBD_DISEASE	HMDB0000159	L-Phenylalanine	g__Alistipes	0.055999	0.0138614
FRANZOSA_IBD_DISEASE	HMDB0000159	L-Phenylalanine	g__Oscillibacter	0.0460257	0.019802
FRANZOSA_IBD_DISEASE	HMDB0000159	L-Phenylalanine	g__Blautia	0.0366972	0.0455446
FRANZOSA_IBD_DISEASE	HMDB0000159	L-Phenylalanine	g__Acidaminococcus	0.0181811	0.0554455
FRANZOSA_IBD_DISEASE	HMDB0000159	L-Phenylalanine	g__Adlercreutzia	0.0228291	0.0712871
FRANZOSA_IBD_DISEASE	HMDB0000159	L-Phenylalanine	Unclassified	0.0268559	0.0930693
FRANZOSA_IBD_DISEASE	HMDB0000159	L-Phenylalanine	g__Bilophila	0.0126379	0.106931
FRANZOSA_IBD_DISEASE	HMDB0000159	L-Phenylalanine	g__Akkermansia	0.0131801	0.112871
FRANZOSA_IBD_DISEASE	HMDB0000159	L-Phenylalanine	g__Subdoligranulum	0.0281237	0.116832
FRANZOSA_IBD_DISEASE	HMDB0000159	L-Phenylalanine	g__Parabacteroides	0.016506	0.116832
FRANZOSA_IBD_DISEASE	HMDB0000159	L-Phenylalanine	g__Anaerostipes	0.0183302	0.118812
FRANZOSA_IBD_DISEASE	HMDB0000159	L-Phenylalanine	g__Collinsella	0.0137634	0.219802
FRANZOSA_IBD_DISEASE	HMDB0000159	L-Phenylalanine	g__Barnesiella	0.00667221	0.221782
FRANZOSA_IBD_DISEASE	HMDB0000159	L-Phenylalanine	g__Coprococcus	0.0115489	0.237624
FRANZOSA_IBD_DISEASE	HMDB0000159	L-Phenylalanine	g__Eubacterium	0.013691	0.281188
FRANZOSA_IBD_DISEASE	HMDB0000159	L-Phenylalanine	g__Faecalibacterium	0.0145382	0.293069
FRANZOSA_IBD_DISEASE	HMDB0000159	L-Phenylalanine	g__Roseburia	0.00986709	0.316832
FRANZOSA_IBD_DISEASE	HMDB0000159	L-Phenylalanine	g__Coprobacillus	0.00875596	0.318812
FRANZOSA_IBD_DISEASE	HMDB0000159	L-Phenylalanine	g__Enterococcus	0.00384826	0.382178
FRANZOSA_IBD_DISEASE	HMDB0000159	L-Phenylalanine	g__Eggerthella	0.00626962	0.427723
FRANZOSA_IBD_DISEASE	HMDB0000159	L-Phenylalanine	g__Lactobacillus	0.00290455	0.441584
FRANZOSA_IBD_DISEASE	HMDB0000159	L-Phenylalanine	g__Veillonella	0.00733445	0.463366
FRANZOSA_IBD_DISEASE	HMDB0000159	L-Phenylalanine	g__Dorea	0.00719436	0.471287
FRANZOSA_IBD_DISEASE	HMDB0000159	L-Phenylalanine	g__Ruminococcus	0.00435137	0.520792
FRANZOSA_IBD_DISEASE	HMDB0000159	L-Phenylalanine	g__Haemophilus	-4.34528e-05	0.530693
FRANZOSA_IBD_DISEASE	HMDB0000159	L-Phenylalanine	g__Flavonifractor	0.00239497	0.532673
FRANZOSA_IBD_DISEASE	HMDB0000159	L-Phenylalanine	g__Escherichia.Shigella	0.00424968	0.536634
FRANZOSA_IBD_DISEASE	HMDB0000159	L-Phenylalanine	g__Bacteroides	0.00215291	0.611881
FRANZOSA_IBD_DISEASE	HMDB0000159	L-Phenylalanine	g__Bifidobacterium	-0.0021617	0.649505
FRANZOSA_IBD_DISEASE	HMDB0000159	L-Phenylalanine	g__Streptococcus	-0.00488194	0.683168
FRANZOSA_IBD_DISEASE	HMDB0000159	L-Phenylalanine	g__Clostridium	-0.00322482	0.817822
FRANZOSA_IBD_DISEASE	HMDB0000161	L-Alanine	g__Prevotella	0.0527736	0.0118812
FRANZOSA_IBD_DISEASE	HMDB0000161	L-Alanine	g__Oscillibacter	0.0627935	0.0178218
FRANZOSA_IBD_DISEASE	HMDB0000161	L-Alanine	g__Klebsiella	0.0261817	0.0376238
FRANZOSA_IBD_DISEASE	HMDB0000161	L-Alanine	g__Parabacteroides	0.0321973	0.039604
FRANZOSA_IBD_DISEASE	HMDB0000161	L-Alanine	g__Alistipes	0.0308025	0.0435644
FRANZOSA_IBD_DISEASE	HMDB0000161	L-Alanine	Unclassified	0.0338343	0.049505
FRANZOSA_IBD_DISEASE	HMDB0000161	L-Alanine	g__Blautia	0.0374566	0.0514851
FRANZOSA_IBD_DISEASE	HMDB0000161	L-Alanine	g__Adlercreutzia	0.019736	0.0772277
FRANZOSA_IBD_DISEASE	HMDB0000161	L-Alanine	g__Dialister	0.0166373	0.124752
FRANZOSA_IBD_DISEASE	HMDB0000161	L-Alanine	g__Coprococcus	0.0184115	0.124752
FRANZOSA_IBD_DISEASE	HMDB0000161	L-Alanine	g__Bilophila	0.0104005	0.132673
FRANZOSA_IBD_DISEASE	HMDB0000161	L-Alanine	g__Anaerostipes	0.0198502	0.142574
FRANZOSA_IBD_DISEASE	HMDB0000161	L-Alanine	g__Akkermansia	0.0107746	0.146535
FRANZOSA_IBD_DISEASE	HMDB0000161	L-Alanine	g__Acidaminococcus	0.00853332	0.158416
FRANZOSA_IBD_DISEASE	HMDB0000161	L-Alanine	g__Barnesiella	0.0093654	0.178218
FRANZOSA_IBD_DISEASE	HMDB0000161	L-Alanine	g__Lactobacillus	0.0122002	0.186139
FRANZOSA_IBD_DISEASE	HMDB0000161	L-Alanine	g__Subdoligranulum	0.0198704	0.213861
FRANZOSA_IBD_DISEASE	HMDB0000161	L-Alanine	g__Faecalibacterium	0.0158581	0.241584
FRANZOSA_IBD_DISEASE	HMDB0000161	L-Alanine	g__Bacteroides	0.0156045	0.247525
FRANZOSA_IBD_DISEASE	HMDB0000161	L-Alanine	g__Collinsella	0.00668397	0.316832
FRANZOSA_IBD_DISEASE	HMDB0000161	L-Alanine	g__Enterococcus	0.00437915	0.346535
FRANZOSA_IBD_DISEASE	HMDB0000161	L-Alanine	g__Eubacterium	0.0093586	0.346535
FRANZOSA_IBD_DISEASE	HMDB0000161	L-Alanine	g__Flavonifractor	0.00655086	0.376238
FRANZOSA_IBD_DISEASE	HMDB0000161	L-Alanine	g__Veillonella	0.00604907	0.471287
FRANZOSA_IBD_DISEASE	HMDB0000161	L-Alanine	g__Roseburia	0.00525468	0.481188
FRANZOSA_IBD_DISEASE	HMDB0000161	L-Alanine	g__Escherichia.Shigella	0.0049605	0.483168
FRANZOSA_IBD_DISEASE	HMDB0000161	L-Alanine	g__Coprobacillus	0.00495996	0.49901
FRANZOSA_IBD_DISEASE	HMDB0000161	L-Alanine	g__Ruminococcus	0.00250593	0.548515
FRANZOSA_IBD_DISEASE	HMDB0000161	L-Alanine	g__Dorea	0.00438283	0.552475
FRANZOSA_IBD_DISEASE	HMDB0000161	L-Alanine	g__Eggerthella	0.00398092	0.572277
FRANZOSA_IBD_DISEASE	HMDB0000161	L-Alanine	g__Haemophilus	-0.0017866	0.584158
FRANZOSA_IBD_DISEASE	HMDB0000161	L-Alanine	g__Clostridium	0.00215703	0.639604
FRANZOSA_IBD_DISEASE	HMDB0000161	L-Alanine	g__Streptococcus	-0.00437298	0.663366
FRANZOSA_IBD_DISEASE	HMDB0000161	L-Alanine	g__Bifidobacterium	-0.0069931	0.782178
FRANZOSA_IBD_DISEASE	HMDB0000186	Alpha-Lactose	g__Alistipes	0.0669864	0.00990099
FRANZOSA_IBD_DISEASE	HMDB0000186	Alpha-Lactose	g__Prevotella	0.035588	0.00990099
FRANZOSA_IBD_DISEASE	HMDB0000186	Alpha-Lactose	g__Adlercreutzia	0.0376671	0.0118812
FRANZOSA_IBD_DISEASE	HMDB0000186	Alpha-Lactose	g__Coprobacillus	0.0309304	0.0356436
FRANZOSA_IBD_DISEASE	HMDB0000186	Alpha-Lactose	Unclassified	0.0277664	0.0455446
FRANZOSA_IBD_DISEASE	HMDB0000186	Alpha-Lactose	g__Acidaminococcus	0.0120327	0.0910891
FRANZOSA_IBD_DISEASE	HMDB0000186	Alpha-Lactose	g__Barnesiella	0.0102674	0.0970297
FRANZOSA_IBD_DISEASE	HMDB0000186	Alpha-Lactose	g__Faecalibacterium	0.0200033	0.112871
FRANZOSA_IBD_DISEASE	HMDB0000186	Alpha-Lactose	g__Dialister	0.0116589	0.142574
FRANZOSA_IBD_DISEASE	HMDB0000186	Alpha-Lactose	g__Lactobacillus	0.00989774	0.162376
FRANZOSA_IBD_DISEASE	HMDB0000186	Alpha-Lactose	g__Dorea	0.0159467	0.184158
FRANZOSA_IBD_DISEASE	HMDB0000186	Alpha-Lactose	g__Veillonella	0.0153662	0.192079
FRANZOSA_IBD_DISEASE	HMDB0000186	Alpha-Lactose	g__Blautia	0.0148855	0.194059
FRANZOSA_IBD_DISEASE	HMDB0000186	Alpha-Lactose	g__Subdoligranulum	0.0118896	0.314851
FRANZOSA_IBD_DISEASE	HMDB0000186	Alpha-Lactose	g__Haemophilus	0.00205497	0.334653
FRANZOSA_IBD_DISEASE	HMDB0000186	Alpha-Lactose	g__Klebsiella	0.00438624	0.346535
FRANZOSA_IBD_DISEASE	HMDB0000186	Alpha-Lactose	g__Parabacteroides	0.00665852	0.368317
FRANZOSA_IBD_DISEASE	HMDB0000186	Alpha-Lactose	g__Coprococcus	0.00479803	0.388119
FRANZOSA_IBD_DISEASE	HMDB0000186	Alpha-Lactose	g__Bacteroides	0.00612784	0.421782
FRANZOSA_IBD_DISEASE	HMDB0000186	Alpha-Lactose	g__Clostridium	0.00538107	0.463366
FRANZOSA_IBD_DISEASE	HMDB0000186	Alpha-Lactose	g__Ruminococcus	0.00414661	0.467327
FRANZOSA_IBD_DISEASE	HMDB0000186	Alpha-Lactose	g__Oscillibacter	0.00811112	0.477228
FRANZOSA_IBD_DISEASE	HMDB0000186	Alpha-Lactose	g__Collinsella	0.00282453	0.49505
FRANZOSA_IBD_DISEASE	HMDB0000186	Alpha-Lactose	g__Streptococcus	-0.00165033	0.520792
FRANZOSA_IBD_DISEASE	HMDB0000186	Alpha-Lactose	g__Bilophila	-0.000687803	0.540594
FRANZOSA_IBD_DISEASE	HMDB0000186	Alpha-Lactose	g__Flavonifractor	0.00304032	0.546535
FRANZOSA_IBD_DISEASE	HMDB0000186	Alpha-Lactose	g__Eggerthella	0.00297614	0.572277
FRANZOSA_IBD_DISEASE	HMDB0000186	Alpha-Lactose	g__Akkermansia	-0.000929873	0.576238
FRANZOSA_IBD_DISEASE	HMDB0000186	Alpha-Lactose	g__Bifidobacterium	-0.0023704	0.609901
FRANZOSA_IBD_DISEASE	HMDB0000186	Alpha-Lactose	g__Eubacterium	0.000590155	0.625743
FRANZOSA_IBD_DISEASE	HMDB0000186	Alpha-Lactose	g__Escherichia.Shigella	-0.000544411	0.651485
FRANZOSA_IBD_DISEASE	HMDB0000186	Alpha-Lactose	g__Anaerostipes	-0.00120996	0.673267
FRANZOSA_IBD_DISEASE	HMDB0000186	Alpha-Lactose	g__Enterococcus	-0.000647854	0.691089
FRANZOSA_IBD_DISEASE	HMDB0000186	Alpha-Lactose	g__Roseburia	-0.000731891	0.70297
FRANZOSA_IBD_DISEASE	HMDB0000192	L-Cystine	g__Oscillibacter	0.0830056	0.0118812
FRANZOSA_IBD_DISEASE	HMDB0000192	L-Cystine	g__Alistipes	0.0514587	0.0178218
FRANZOSA_IBD_DISEASE	HMDB0000192	L-Cystine	g__Veillonella	0.0325517	0.0356436
FRANZOSA_IBD_DISEASE	HMDB0000192	L-Cystine	g__Subdoligranulum	0.0359379	0.0534653
FRANZOSA_IBD_DISEASE	HMDB0000192	L-Cystine	g__Parabacteroides	0.021092	0.0554455
FRANZOSA_IBD_DISEASE	HMDB0000192	L-Cystine	g__Klebsiella	0.0107929	0.130693
FRANZOSA_IBD_DISEASE	HMDB0000192	L-Cystine	g__Bacteroides	0.0204106	0.142574
FRANZOSA_IBD_DISEASE	HMDB0000192	L-Cystine	g__Streptococcus	0.0114109	0.148515
FRANZOSA_IBD_DISEASE	HMDB0000192	L-Cystine	g__Prevotella	0.00603545	0.160396
FRANZOSA_IBD_DISEASE	HMDB0000192	L-Cystine	g__Bilophila	0.00657614	0.166337
FRANZOSA_IBD_DISEASE	HMDB0000192	L-Cystine	g__Haemophilus	0.00506753	0.186139
FRANZOSA_IBD_DISEASE	HMDB0000192	L-Cystine	g__Dialister	0.00899714	0.190099
FRANZOSA_IBD_DISEASE	HMDB0000192	L-Cystine	g__Enterococcus	0.00782195	0.235644
FRANZOSA_IBD_DISEASE	HMDB0000192	L-Cystine	g__Coprobacillus	0.00942337	0.255446
FRANZOSA_IBD_DISEASE	HMDB0000192	L-Cystine	g__Blautia	0.00992552	0.271287
FRANZOSA_IBD_DISEASE	HMDB0000192	L-Cystine	g__Acidaminococcus	0.00376927	0.289109
FRANZOSA_IBD_DISEASE	HMDB0000192	L-Cystine	g__Coprococcus	0.0071649	0.29901
FRANZOSA_IBD_DISEASE	HMDB0000192	L-Cystine	Unclassified	0.0073727	0.318812
FRANZOSA_IBD_DISEASE	HMDB0000192	L-Cystine	g__Eggerthella	0.00877737	0.348515
FRANZOSA_IBD_DISEASE	HMDB0000192	L-Cystine	g__Lactobacillus	0.0045121	0.372277
FRANZOSA_IBD_DISEASE	HMDB0000192	L-Cystine	g__Clostridium	0.00918647	0.384158
FRANZOSA_IBD_DISEASE	HMDB0000192	L-Cystine	g__Collinsella	0.00416004	0.39604
FRANZOSA_IBD_DISEASE	HMDB0000192	L-Cystine	g__Barnesiella	0.00128744	0.4
FRANZOSA_IBD_DISEASE	HMDB0000192	L-Cystine	g__Adlercreutzia	0.003165	0.467327
FRANZOSA_IBD_DISEASE	HMDB0000192	L-Cystine	g__Bifidobacterium	0.00165895	0.483168
FRANZOSA_IBD_DISEASE	HMDB0000192	L-Cystine	g__Ruminococcus	0.00371727	0.49901
FRANZOSA_IBD_DISEASE	HMDB0000192	L-Cystine	g__Faecalibacterium	0.00455401	0.524752
FRANZOSA_IBD_DISEASE	HMDB0000192	L-Cystine	g__Escherichia.Shigella	0.00268658	0.540594
FRANZOSA_IBD_DISEASE	HMDB0000192	L-Cystine	g__Akkermansia	-0.00144773	0.584158
FRANZOSA_IBD_DISEASE	HMDB0000192	L-Cystine	g__Eubacterium	0.00164564	0.60198
FRANZOSA_IBD_DISEASE	HMDB0000192	L-Cystine	g__Roseburia	0.000983548	0.673267
FRANZOSA_IBD_DISEASE	HMDB0000192	L-Cystine	g__Anaerostipes	-0.00413607	0.752475
FRANZOSA_IBD_DISEASE	HMDB0000192	L-Cystine	g__Flavonifractor	-0.00270258	0.780198
FRANZOSA_IBD_DISEASE	HMDB0000192	L-Cystine	g__Dorea	-0.00679161	0.89703
FRANZOSA_IBD_DISEASE	HMDB0000195	Inosine	g__Lactobacillus	0.0418599	0.00990099
FRANZOSA_IBD_DISEASE	HMDB0000195	Inosine	g__Bacteroides	0.0516885	0.0118812
FRANZOSA_IBD_DISEASE	HMDB0000195	Inosine	g__Bifidobacterium	0.0507805	0.0158416
FRANZOSA_IBD_DISEASE	HMDB0000195	Inosine	g__Subdoligranulum	0.0444293	0.0257426
FRANZOSA_IBD_DISEASE	HMDB0000195	Inosine	Unclassified	0.0332052	0.0277228
FRANZOSA_IBD_DISEASE	HMDB0000195	Inosine	g__Blautia	0.0202997	0.0871287
FRANZOSA_IBD_DISEASE	HMDB0000195	Inosine	g__Anaerostipes	0.0161059	0.10099
FRANZOSA_IBD_DISEASE	HMDB0000195	Inosine	g__Oscillibacter	0.0185364	0.120792
FRANZOSA_IBD_DISEASE	HMDB0000195	Inosine	g__Dorea	0.0208113	0.128713
FRANZOSA_IBD_DISEASE	HMDB0000195	Inosine	g__Coprococcus	0.0112678	0.162376
FRANZOSA_IBD_DISEASE	HMDB0000195	Inosine	g__Roseburia	0.0112152	0.194059
FRANZOSA_IBD_DISEASE	HMDB0000195	Inosine	g__Clostridium	0.0124876	0.20396
FRANZOSA_IBD_DISEASE	HMDB0000195	Inosine	g__Bilophila	0.00533302	0.211881
FRANZOSA_IBD_DISEASE	HMDB0000195	Inosine	g__Alistipes	0.00935382	0.229703
FRANZOSA_IBD_DISEASE	HMDB0000195	Inosine	g__Veillonella	0.0124846	0.249505
FRANZOSA_IBD_DISEASE	HMDB0000195	Inosine	g__Streptococcus	0.00622509	0.273267
FRANZOSA_IBD_DISEASE	HMDB0000195	Inosine	g__Eubacterium	0.0094611	0.273267
FRANZOSA_IBD_DISEASE	HMDB0000195	Inosine	g__Escherichia.Shigella	0.0089012	0.291089
FRANZOSA_IBD_DISEASE	HMDB0000195	Inosine	g__Ruminococcus	0.00705759	0.306931
FRANZOSA_IBD_DISEASE	HMDB0000195	Inosine	g__Barnesiella	0.00204077	0.336634
FRANZOSA_IBD_DISEASE	HMDB0000195	Inosine	g__Akkermansia	0.00241823	0.364356
FRANZOSA_IBD_DISEASE	HMDB0000195	Inosine	g__Acidaminococcus	0.0028193	0.368317
FRANZOSA_IBD_DISEASE	HMDB0000195	Inosine	g__Adlercreutzia	0.00324289	0.431683
FRANZOSA_IBD_DISEASE	HMDB0000195	Inosine	g__Enterococcus	0.00226928	0.451485
FRANZOSA_IBD_DISEASE	HMDB0000195	Inosine	g__Faecalibacterium	0.00588968	0.457426
FRANZOSA_IBD_DISEASE	HMDB0000195	Inosine	g__Klebsiella	0.000504978	0.459406
FRANZOSA_IBD_DISEASE	HMDB0000195	Inosine	g__Dialister	0.000453797	0.467327
FRANZOSA_IBD_DISEASE	HMDB0000195	Inosine	g__Flavonifractor	0.00260427	0.485149
FRANZOSA_IBD_DISEASE	HMDB0000195	Inosine	g__Parabacteroides	0.00239157	0.518812
FRANZOSA_IBD_DISEASE	HMDB0000195	Inosine	g__Haemophilus	-0.000578376	0.524752
FRANZOSA_IBD_DISEASE	HMDB0000195	Inosine	g__Prevotella	-0.000497776	0.540594
FRANZOSA_IBD_DISEASE	HMDB0000195	Inosine	g__Coprobacillus	0.00276691	0.542574
FRANZOSA_IBD_DISEASE	HMDB0000195	Inosine	g__Collinsella	-0.00397382	0.760396
FRANZOSA_IBD_DISEASE	HMDB0000195	Inosine	g__Eggerthella	-0.00401419	0.805941
FRANZOSA_IBD_DISEASE	HMDB0000251	Taurine	g__Alistipes	0.0562913	0.00990099
FRANZOSA_IBD_DISEASE	HMDB0000251	Taurine	g__Bilophila	0.382615	0.00990099
FRANZOSA_IBD_DISEASE	HMDB0000251	Taurine	g__Ruminococcus	0.0291453	0.0237624
FRANZOSA_IBD_DISEASE	HMDB0000251	Taurine	g__Akkermansia	0.0296978	0.0277228
FRANZOSA_IBD_DISEASE	HMDB0000251	Taurine	g__Subdoligranulum	0.0314037	0.0316832
FRANZOSA_IBD_DISEASE	HMDB0000251	Taurine	g__Oscillibacter	0.0257343	0.0435644
FRANZOSA_IBD_DISEASE	HMDB0000251	Taurine	g__Barnesiella	0.0113907	0.0831683
FRANZOSA_IBD_DISEASE	HMDB0000251	Taurine	g__Dialister	0.0096693	0.10495
FRANZOSA_IBD_DISEASE	HMDB0000251	Taurine	g__Bacteroides	0.0170917	0.10495
FRANZOSA_IBD_DISEASE	HMDB0000251	Taurine	g__Clostridium	0.0158854	0.110891
FRANZOSA_IBD_DISEASE	HMDB0000251	Taurine	g__Prevotella	0.00694493	0.122772
FRANZOSA_IBD_DISEASE	HMDB0000251	Taurine	Unclassified	0.0107666	0.160396
FRANZOSA_IBD_DISEASE	HMDB0000251	Taurine	g__Veillonella	0.00980629	0.172277
FRANZOSA_IBD_DISEASE	HMDB0000251	Taurine	g__Coprococcus	0.00891555	0.186139
FRANZOSA_IBD_DISEASE	HMDB0000251	Taurine	g__Collinsella	0.00649808	0.227723
FRANZOSA_IBD_DISEASE	HMDB0000251	Taurine	g__Eubacterium	0.00763534	0.249505
FRANZOSA_IBD_DISEASE	HMDB0000251	Taurine	g__Enterococcus	0.00301732	0.283168
FRANZOSA_IBD_DISEASE	HMDB0000251	Taurine	g__Eggerthella	0.00480097	0.318812
FRANZOSA_IBD_DISEASE	HMDB0000251	Taurine	g__Coprobacillus	0.00382611	0.320792
FRANZOSA_IBD_DISEASE	HMDB0000251	Taurine	g__Adlercreutzia	0.00279008	0.334653
FRANZOSA_IBD_DISEASE	HMDB0000251	Taurine	g__Acidaminococcus	0.0024238	0.334653
FRANZOSA_IBD_DISEASE	HMDB0000251	Taurine	g__Bifidobacterium	0.00330506	0.338614
FRANZOSA_IBD_DISEASE	HMDB0000251	Taurine	g__Escherichia.Shigella	0.0030239	0.40396
FRANZOSA_IBD_DISEASE	HMDB0000251	Taurine	g__Streptococcus	0.000630289	0.405941
FRANZOSA_IBD_DISEASE	HMDB0000251	Taurine	g__Roseburia	0.00260395	0.409901
FRANZOSA_IBD_DISEASE	HMDB0000251	Taurine	g__Dorea	0.00361979	0.413861
FRANZOSA_IBD_DISEASE	HMDB0000251	Taurine	g__Haemophilus	0.00068638	0.413861
FRANZOSA_IBD_DISEASE	HMDB0000251	Taurine	g__Klebsiella	0.000759683	0.423762
FRANZOSA_IBD_DISEASE	HMDB0000251	Taurine	g__Parabacteroides	0.00134571	0.449505
FRANZOSA_IBD_DISEASE	HMDB0000251	Taurine	g__Lactobacillus	0.000251633	0.457426
FRANZOSA_IBD_DISEASE	HMDB0000251	Taurine	g__Anaerostipes	0.000838269	0.467327
FRANZOSA_IBD_DISEASE	HMDB0000251	Taurine	g__Faecalibacterium	0.000989238	0.506931
FRANZOSA_IBD_DISEASE	HMDB0000251	Taurine	g__Blautia	-8.89287e-06	0.542574
FRANZOSA_IBD_DISEASE	HMDB0000251	Taurine	g__Flavonifractor	-0.00181308	0.629703
FRANZOSA_IBD_DISEASE	HMDB0000289	Uric acid	g__Akkermansia	0.0649637	0.00990099
FRANZOSA_IBD_DISEASE	HMDB0000289	Uric acid	g__Enterococcus	0.0482042	0.0138614
FRANZOSA_IBD_DISEASE	HMDB0000289	Uric acid	g__Streptococcus	0.0177415	0.0653465
FRANZOSA_IBD_DISEASE	HMDB0000289	Uric acid	g__Prevotella	0.0122187	0.0673267
FRANZOSA_IBD_DISEASE	HMDB0000289	Uric acid	g__Bilophila	0.0132832	0.0712871
FRANZOSA_IBD_DISEASE	HMDB0000289	Uric acid	g__Bifidobacterium	0.0210466	0.0792079
FRANZOSA_IBD_DISEASE	HMDB0000289	Uric acid	g__Klebsiella	0.0106945	0.0831683
FRANZOSA_IBD_DISEASE	HMDB0000289	Uric acid	g__Acidaminococcus	0.00911871	0.110891
FRANZOSA_IBD_DISEASE	HMDB0000289	Uric acid	Unclassified	0.0167284	0.118812
FRANZOSA_IBD_DISEASE	HMDB0000289	Uric acid	g__Subdoligranulum	0.0227552	0.134653
FRANZOSA_IBD_DISEASE	HMDB0000289	Uric acid	g__Veillonella	0.0161609	0.136634
FRANZOSA_IBD_DISEASE	HMDB0000289	Uric acid	g__Haemophilus	0.00682333	0.192079
FRANZOSA_IBD_DISEASE	HMDB0000289	Uric acid	g__Clostridium	0.0156934	0.19802
FRANZOSA_IBD_DISEASE	HMDB0000289	Uric acid	g__Alistipes	0.0116461	0.217822
FRANZOSA_IBD_DISEASE	HMDB0000289	Uric acid	g__Lactobacillus	0.00689762	0.259406
FRANZOSA_IBD_DISEASE	HMDB0000289	Uric acid	g__Flavonifractor	0.00737376	0.306931
FRANZOSA_IBD_DISEASE	HMDB0000289	Uric acid	g__Escherichia.Shigella	0.00896032	0.308911
FRANZOSA_IBD_DISEASE	HMDB0000289	Uric acid	g__Coprobacillus	0.00812395	0.324752
FRANZOSA_IBD_DISEASE	HMDB0000289	Uric acid	g__Ruminococcus	0.00763226	0.336634
FRANZOSA_IBD_DISEASE	HMDB0000289	Uric acid	g__Faecalibacterium	0.0110534	0.336634
FRANZOSA_IBD_DISEASE	HMDB0000289	Uric acid	g__Adlercreutzia	0.00501666	0.346535
FRANZOSA_IBD_DISEASE	HMDB0000289	Uric acid	g__Dialister	0.00347633	0.350495
FRANZOSA_IBD_DISEASE	HMDB0000289	Uric acid	g__Barnesiella	0.00150326	0.415842
FRANZOSA_IBD_DISEASE	HMDB0000289	Uric acid	g__Bacteroides	0.00625791	0.427723
FRANZOSA_IBD_DISEASE	HMDB0000289	Uric acid	g__Eggerthella	0.00496472	0.459406
FRANZOSA_IBD_DISEASE	HMDB0000289	Uric acid	g__Dorea	0.00629842	0.489109
FRANZOSA_IBD_DISEASE	HMDB0000289	Uric acid	g__Blautia	0.0016855	0.562376
FRANZOSA_IBD_DISEASE	HMDB0000289	Uric acid	g__Parabacteroides	0.00198402	0.576238
FRANZOSA_IBD_DISEASE	HMDB0000289	Uric acid	g__Eubacterium	0.000217524	0.617822
FRANZOSA_IBD_DISEASE	HMDB0000289	Uric acid	g__Oscillibacter	0.00462893	0.617822
FRANZOSA_IBD_DISEASE	HMDB0000289	Uric acid	g__Anaerostipes	-0.000932603	0.629703
FRANZOSA_IBD_DISEASE	HMDB0000289	Uric acid	g__Coprococcus	0.000303347	0.647525
FRANZOSA_IBD_DISEASE	HMDB0000289	Uric acid	g__Roseburia	-0.00144802	0.683168
FRANZOSA_IBD_DISEASE	HMDB0000289	Uric acid	g__Collinsella	-0.00144566	0.718812
FRANZOSA_IBD_DISEASE	HMDB0000292	Xanthine	Unclassified	0.117531	0.00990099
FRANZOSA_IBD_DISEASE	HMDB0000292	Xanthine	g__Klebsiella	0.0195831	0.0376238
FRANZOSA_IBD_DISEASE	HMDB0000292	Xanthine	g__Blautia	0.0295749	0.0613861
FRANZOSA_IBD_DISEASE	HMDB0000292	Xanthine	g__Prevotella	0.0146578	0.0633663
FRANZOSA_IBD_DISEASE	HMDB0000292	Xanthine	g__Dialister	0.0144112	0.132673
FRANZOSA_IBD_DISEASE	HMDB0000292	Xanthine	g__Haemophilus	0.00920687	0.144554
FRANZOSA_IBD_DISEASE	HMDB0000292	Xanthine	g__Lactobacillus	0.00940526	0.166337
FRANZOSA_IBD_DISEASE	HMDB0000292	Xanthine	g__Acidaminococcus	0.00628424	0.190099
FRANZOSA_IBD_DISEASE	HMDB0000292	Xanthine	g__Escherichia.Shigella	0.0136455	0.209901
FRANZOSA_IBD_DISEASE	HMDB0000292	Xanthine	g__Coprococcus	0.0111575	0.247525
FRANZOSA_IBD_DISEASE	HMDB0000292	Xanthine	g__Bilophila	0.0038219	0.255446
FRANZOSA_IBD_DISEASE	HMDB0000292	Xanthine	g__Akkermansia	0.00483708	0.275248
FRANZOSA_IBD_DISEASE	HMDB0000292	Xanthine	g__Dorea	0.0126185	0.310891
FRANZOSA_IBD_DISEASE	HMDB0000292	Xanthine	g__Alistipes	0.00907137	0.310891
FRANZOSA_IBD_DISEASE	HMDB0000292	Xanthine	g__Parabacteroides	0.00761298	0.328713
FRANZOSA_IBD_DISEASE	HMDB0000292	Xanthine	g__Clostridium	0.00889053	0.366337
FRANZOSA_IBD_DISEASE	HMDB0000292	Xanthine	g__Oscillibacter	0.0101972	0.370297
FRANZOSA_IBD_DISEASE	HMDB0000292	Xanthine	g__Flavonifractor	0.00559072	0.411881
FRANZOSA_IBD_DISEASE	HMDB0000292	Xanthine	g__Barnesiella	0.00131403	0.429703
FRANZOSA_IBD_DISEASE	HMDB0000292	Xanthine	g__Anaerostipes	0.00278066	0.443564
FRANZOSA_IBD_DISEASE	HMDB0000292	Xanthine	g__Bacteroides	0.0058242	0.453465
FRANZOSA_IBD_DISEASE	HMDB0000292	Xanthine	g__Enterococcus	0.00145724	0.459406
FRANZOSA_IBD_DISEASE	HMDB0000292	Xanthine	g__Subdoligranulum	0.00552541	0.520792
FRANZOSA_IBD_DISEASE	HMDB0000292	Xanthine	g__Coprobacillus	0.00334116	0.520792
FRANZOSA_IBD_DISEASE	HMDB0000292	Xanthine	g__Bifidobacterium	0.00115509	0.524752
FRANZOSA_IBD_DISEASE	HMDB0000292	Xanthine	g__Collinsella	0.0014846	0.556436
FRANZOSA_IBD_DISEASE	HMDB0000292	Xanthine	g__Veillonella	0.00306962	0.560396
FRANZOSA_IBD_DISEASE	HMDB0000292	Xanthine	g__Ruminococcus	0.0012578	0.570297
FRANZOSA_IBD_DISEASE	HMDB0000292	Xanthine	g__Streptococcus	-0.00400564	0.631683
FRANZOSA_IBD_DISEASE	HMDB0000292	Xanthine	g__Eggerthella	0.00066741	0.683168
FRANZOSA_IBD_DISEASE	HMDB0000292	Xanthine	g__Roseburia	-0.00251478	0.691089
FRANZOSA_IBD_DISEASE	HMDB0000292	Xanthine	g__Faecalibacterium	-0.00276806	0.714851
FRANZOSA_IBD_DISEASE	HMDB0000292	Xanthine	g__Adlercreutzia	-0.0012524	0.716832
FRANZOSA_IBD_DISEASE	HMDB0000292	Xanthine	g__Eubacterium	-0.00440903	0.80198
FRANZOSA_IBD_DISEASE	HMDB0000301	Urocanic acid	g__Blautia	0.0651928	0.0118812
FRANZOSA_IBD_DISEASE	HMDB0000301	Urocanic acid	g__Klebsiella	0.0459666	0.0118812
FRANZOSA_IBD_DISEASE	HMDB0000301	Urocanic acid	Unclassified	0.0535207	0.0158416
FRANZOSA_IBD_DISEASE	HMDB0000301	Urocanic acid	g__Prevotella	0.0277697	0.0257426
FRANZOSA_IBD_DISEASE	HMDB0000301	Urocanic acid	g__Eggerthella	0.0247453	0.0534653
FRANZOSA_IBD_DISEASE	HMDB0000301	Urocanic acid	g__Bacteroides	0.0219024	0.0534653
FRANZOSA_IBD_DISEASE	HMDB0000301	Urocanic acid	g__Roseburia	0.0232288	0.0574257
FRANZOSA_IBD_DISEASE	HMDB0000301	Urocanic acid	g__Haemophilus	0.0107096	0.10099
FRANZOSA_IBD_DISEASE	HMDB0000301	Urocanic acid	g__Anaerostipes	0.0162677	0.116832
FRANZOSA_IBD_DISEASE	HMDB0000301	Urocanic acid	g__Alistipes	0.010647	0.152475
FRANZOSA_IBD_DISEASE	HMDB0000301	Urocanic acid	g__Bifidobacterium	0.0135832	0.154455
FRANZOSA_IBD_DISEASE	HMDB0000301	Urocanic acid	g__Subdoligranulum	0.0192859	0.158416
FRANZOSA_IBD_DISEASE	HMDB0000301	Urocanic acid	g__Streptococcus	0.010053	0.164356
FRANZOSA_IBD_DISEASE	HMDB0000301	Urocanic acid	g__Flavonifractor	0.0100929	0.178218
FRANZOSA_IBD_DISEASE	HMDB0000301	Urocanic acid	g__Acidaminococcus	0.0070203	0.184158
FRANZOSA_IBD_DISEASE	HMDB0000301	Urocanic acid	g__Parabacteroides	0.0101278	0.190099
FRANZOSA_IBD_DISEASE	HMDB0000301	Urocanic acid	g__Lactobacillus	0.00765306	0.19604
FRANZOSA_IBD_DISEASE	HMDB0000301	Urocanic acid	g__Akkermansia	0.00619045	0.20396
FRANZOSA_IBD_DISEASE	HMDB0000301	Urocanic acid	g__Oscillibacter	0.0117172	0.229703
FRANZOSA_IBD_DISEASE	HMDB0000301	Urocanic acid	g__Ruminococcus	0.00854984	0.241584
FRANZOSA_IBD_DISEASE	HMDB0000301	Urocanic acid	g__Eubacterium	0.0106151	0.275248
FRANZOSA_IBD_DISEASE	HMDB0000301	Urocanic acid	g__Veillonella	0.00649784	0.306931
FRANZOSA_IBD_DISEASE	HMDB0000301	Urocanic acid	g__Coprobacillus	0.00555561	0.320792
FRANZOSA_IBD_DISEASE	HMDB0000301	Urocanic acid	g__Barnesiella	0.00158019	0.332673
FRANZOSA_IBD_DISEASE	HMDB0000301	Urocanic acid	g__Enterococcus	0.003179	0.338614
FRANZOSA_IBD_DISEASE	HMDB0000301	Urocanic acid	g__Collinsella	0.00418791	0.352475
FRANZOSA_IBD_DISEASE	HMDB0000301	Urocanic acid	g__Coprococcus	0.00424592	0.376238
FRANZOSA_IBD_DISEASE	HMDB0000301	Urocanic acid	g__Bilophila	0.00131246	0.4
FRANZOSA_IBD_DISEASE	HMDB0000301	Urocanic acid	g__Adlercreutzia	0.00176479	0.453465
FRANZOSA_IBD_DISEASE	HMDB0000301	Urocanic acid	g__Dorea	0.0042108	0.473267
FRANZOSA_IBD_DISEASE	HMDB0000301	Urocanic acid	g__Clostridium	0.00207841	0.516832
FRANZOSA_IBD_DISEASE	HMDB0000301	Urocanic acid	g__Faecalibacterium	0.00172945	0.554455
FRANZOSA_IBD_DISEASE	HMDB0000301	Urocanic acid	g__Dialister	-0.00230047	0.617822
FRANZOSA_IBD_DISEASE	HMDB0000301	Urocanic acid	g__Escherichia.Shigella	-0.0010804	0.623762
FRANZOSA_IBD_DISEASE	HMDB0000317	2-Hydroxy-3-methylpentanoic acid	g__Oscillibacter	0.127422	0.00990099
FRANZOSA_IBD_DISEASE	HMDB0000317	2-Hydroxy-3-methylpentanoic acid	g__Subdoligranulum	0.0850534	0.00990099
FRANZOSA_IBD_DISEASE	HMDB0000317	2-Hydroxy-3-methylpentanoic acid	g__Alistipes	0.0475913	0.0158416
FRANZOSA_IBD_DISEASE	HMDB0000317	2-Hydroxy-3-methylpentanoic acid	g__Veillonella	0.0268157	0.0277228
FRANZOSA_IBD_DISEASE	HMDB0000317	2-Hydroxy-3-methylpentanoic acid	g__Enterococcus	0.0166446	0.0415842
FRANZOSA_IBD_DISEASE	HMDB0000317	2-Hydroxy-3-methylpentanoic acid	g__Collinsella	0.0130238	0.0970297
FRANZOSA_IBD_DISEASE	HMDB0000317	2-Hydroxy-3-methylpentanoic acid	g__Eubacterium	0.0140929	0.108911
FRANZOSA_IBD_DISEASE	HMDB0000317	2-Hydroxy-3-methylpentanoic acid	g__Parabacteroides	0.0111448	0.132673
FRANZOSA_IBD_DISEASE	HMDB0000317	2-Hydroxy-3-methylpentanoic acid	g__Adlercreutzia	0.0121102	0.132673
FRANZOSA_IBD_DISEASE	HMDB0000317	2-Hydroxy-3-methylpentanoic acid	g__Flavonifractor	0.00971479	0.178218
FRANZOSA_IBD_DISEASE	HMDB0000317	2-Hydroxy-3-methylpentanoic acid	g__Eggerthella	0.00736241	0.271287
FRANZOSA_IBD_DISEASE	HMDB0000317	2-Hydroxy-3-methylpentanoic acid	g__Bilophila	0.00361042	0.277228
FRANZOSA_IBD_DISEASE	HMDB0000317	2-Hydroxy-3-methylpentanoic acid	g__Escherichia.Shigella	0.00688981	0.29505
FRANZOSA_IBD_DISEASE	HMDB0000317	2-Hydroxy-3-methylpentanoic acid	g__Coprococcus	0.00508137	0.312871
FRANZOSA_IBD_DISEASE	HMDB0000317	2-Hydroxy-3-methylpentanoic acid	g__Ruminococcus	0.00585042	0.322772
FRANZOSA_IBD_DISEASE	HMDB0000317	2-Hydroxy-3-methylpentanoic acid	g__Acidaminococcus	0.00295828	0.334653
FRANZOSA_IBD_DISEASE	HMDB0000317	2-Hydroxy-3-methylpentanoic acid	g__Bacteroides	0.00901619	0.338614
FRANZOSA_IBD_DISEASE	HMDB0000317	2-Hydroxy-3-methylpentanoic acid	g__Barnesiella	0.00237516	0.354455
FRANZOSA_IBD_DISEASE	HMDB0000317	2-Hydroxy-3-methylpentanoic acid	Unclassified	0.00450729	0.362376
FRANZOSA_IBD_DISEASE	HMDB0000317	2-Hydroxy-3-methylpentanoic acid	g__Blautia	0.00496533	0.366337
FRANZOSA_IBD_DISEASE	HMDB0000317	2-Hydroxy-3-methylpentanoic acid	g__Anaerostipes	0.00271892	0.370297
FRANZOSA_IBD_DISEASE	HMDB0000317	2-Hydroxy-3-methylpentanoic acid	g__Haemophilus	0.00140188	0.376238
FRANZOSA_IBD_DISEASE	HMDB0000317	2-Hydroxy-3-methylpentanoic acid	g__Faecalibacterium	0.00501158	0.390099
FRANZOSA_IBD_DISEASE	HMDB0000317	2-Hydroxy-3-methylpentanoic acid	g__Akkermansia	0.00143689	0.4
FRANZOSA_IBD_DISEASE	HMDB0000317	2-Hydroxy-3-methylpentanoic acid	g__Dialister	0.00151427	0.429703
FRANZOSA_IBD_DISEASE	HMDB0000317	2-Hydroxy-3-methylpentanoic acid	g__Klebsiella	0.00115306	0.431683
FRANZOSA_IBD_DISEASE	HMDB0000317	2-Hydroxy-3-methylpentanoic acid	g__Clostridium	0.00335818	0.461386
FRANZOSA_IBD_DISEASE	HMDB0000317	2-Hydroxy-3-methylpentanoic acid	g__Coprobacillus	0.00177957	0.512871
FRANZOSA_IBD_DISEASE	HMDB0000317	2-Hydroxy-3-methylpentanoic acid	g__Prevotella	-0.000940456	0.540594
FRANZOSA_IBD_DISEASE	HMDB0000317	2-Hydroxy-3-methylpentanoic acid	g__Bifidobacterium	-0.001743	0.554455
FRANZOSA_IBD_DISEASE	HMDB0000317	2-Hydroxy-3-methylpentanoic acid	g__Roseburia	-0.000391784	0.617822
FRANZOSA_IBD_DISEASE	HMDB0000317	2-Hydroxy-3-methylpentanoic acid	g__Lactobacillus	-0.00259366	0.659406
FRANZOSA_IBD_DISEASE	HMDB0000317	2-Hydroxy-3-methylpentanoic acid	g__Streptococcus	-0.00479499	0.69505
FRANZOSA_IBD_DISEASE	HMDB0000317	2-Hydroxy-3-methylpentanoic acid	g__Dorea	-0.00159692	0.732673
FRANZOSA_IBD_DISEASE	HMDB0000391	7-Ketodeoxycholic acid	g__Adlercreutzia	0.0914264	0.00990099
FRANZOSA_IBD_DISEASE	HMDB0000391	7-Ketodeoxycholic acid	g__Oscillibacter	0.0646795	0.00990099
FRANZOSA_IBD_DISEASE	HMDB0000391	7-Ketodeoxycholic acid	g__Subdoligranulum	0.0516423	0.00990099
FRANZOSA_IBD_DISEASE	HMDB0000391	7-Ketodeoxycholic acid	g__Alistipes	0.0338528	0.0138614
FRANZOSA_IBD_DISEASE	HMDB0000391	7-Ketodeoxycholic acid	g__Coprococcus	0.0410589	0.0178218
FRANZOSA_IBD_DISEASE	HMDB0000391	7-Ketodeoxycholic acid	g__Anaerostipes	0.0221855	0.0336634
FRANZOSA_IBD_DISEASE	HMDB0000391	7-Ketodeoxycholic acid	g__Akkermansia	0.0224047	0.0376238
FRANZOSA_IBD_DISEASE	HMDB0000391	7-Ketodeoxycholic acid	g__Flavonifractor	0.017825	0.0455446
FRANZOSA_IBD_DISEASE	HMDB0000391	7-Ketodeoxycholic acid	g__Eubacterium	0.0176232	0.0673267
FRANZOSA_IBD_DISEASE	HMDB0000391	7-Ketodeoxycholic acid	g__Roseburia	0.0191703	0.0732673
FRANZOSA_IBD_DISEASE	HMDB0000391	7-Ketodeoxycholic acid	g__Eggerthella	0.0162688	0.0792079
FRANZOSA_IBD_DISEASE	HMDB0000391	7-Ketodeoxycholic acid	g__Dorea	0.0131851	0.0950495
FRANZOSA_IBD_DISEASE	HMDB0000391	7-Ketodeoxycholic acid	g__Ruminococcus	0.014809	0.10099
FRANZOSA_IBD_DISEASE	HMDB0000391	7-Ketodeoxycholic acid	g__Veillonella	0.0132984	0.106931
FRANZOSA_IBD_DISEASE	HMDB0000391	7-Ketodeoxycholic acid	g__Bilophila	0.00763588	0.146535
FRANZOSA_IBD_DISEASE	HMDB0000391	7-Ketodeoxycholic acid	g__Barnesiella	0.00503091	0.156436
FRANZOSA_IBD_DISEASE	HMDB0000391	7-Ketodeoxycholic acid	g__Escherichia.Shigella	0.0107958	0.178218
FRANZOSA_IBD_DISEASE	HMDB0000391	7-Ketodeoxycholic acid	g__Parabacteroides	0.00915918	0.221782
FRANZOSA_IBD_DISEASE	HMDB0000391	7-Ketodeoxycholic acid	g__Faecalibacterium	0.00684564	0.265347
FRANZOSA_IBD_DISEASE	HMDB0000391	7-Ketodeoxycholic acid	g__Dialister	0.00351311	0.322772
FRANZOSA_IBD_DISEASE	HMDB0000391	7-Ketodeoxycholic acid	g__Blautia	0.00402759	0.346535
FRANZOSA_IBD_DISEASE	HMDB0000391	7-Ketodeoxycholic acid	g__Klebsiella	0.00133248	0.354455
FRANZOSA_IBD_DISEASE	HMDB0000391	7-Ketodeoxycholic acid	g__Clostridium	0.00370862	0.378218
FRANZOSA_IBD_DISEASE	HMDB0000391	7-Ketodeoxycholic acid	Unclassified	0.00129117	0.423762
FRANZOSA_IBD_DISEASE	HMDB0000391	7-Ketodeoxycholic acid	g__Bacteroides	0.00234402	0.441584
FRANZOSA_IBD_DISEASE	HMDB0000391	7-Ketodeoxycholic acid	g__Bifidobacterium	0.00111477	0.463366
FRANZOSA_IBD_DISEASE	HMDB0000391	7-Ketodeoxycholic acid	g__Haemophilus	-0.000110818	0.471287
FRANZOSA_IBD_DISEASE	HMDB0000391	7-Ketodeoxycholic acid	g__Coprobacillus	0.00141646	0.483168
FRANZOSA_IBD_DISEASE	HMDB0000391	7-Ketodeoxycholic acid	g__Enterococcus	-0.000152759	0.491089
FRANZOSA_IBD_DISEASE	HMDB0000391	7-Ketodeoxycholic acid	g__Lactobacillus	-0.000168144	0.493069
FRANZOSA_IBD_DISEASE	HMDB0000391	7-Ketodeoxycholic acid	g__Acidaminococcus	-0.000485593	0.49901
FRANZOSA_IBD_DISEASE	HMDB0000391	7-Ketodeoxycholic acid	g__Streptococcus	-0.00222405	0.558416
FRANZOSA_IBD_DISEASE	HMDB0000391	7-Ketodeoxycholic acid	g__Collinsella	-0.00270335	0.681188
FRANZOSA_IBD_DISEASE	HMDB0000391	7-Ketodeoxycholic acid	g__Prevotella	-0.00298601	0.691089
FRANZOSA_IBD_DISEASE	HMDB0000517	L-Arginine	g__Collinsella	0.18458	0.00990099
FRANZOSA_IBD_DISEASE	HMDB0000517	L-Arginine	g__Haemophilus	0.0425309	0.0158416
FRANZOSA_IBD_DISEASE	HMDB0000517	L-Arginine	g__Enterococcus	0.0338246	0.0277228
FRANZOSA_IBD_DISEASE	HMDB0000517	L-Arginine	g__Faecalibacterium	0.0315571	0.0316832
FRANZOSA_IBD_DISEASE	HMDB0000517	L-Arginine	g__Bacteroides	0.0360415	0.0336634
FRANZOSA_IBD_DISEASE	HMDB0000517	L-Arginine	g__Akkermansia	0.022604	0.0534653
FRANZOSA_IBD_DISEASE	HMDB0000517	L-Arginine	g__Bifidobacterium	0.0214769	0.0554455
FRANZOSA_IBD_DISEASE	HMDB0000517	L-Arginine	g__Subdoligranulum	0.0240185	0.0831683
FRANZOSA_IBD_DISEASE	HMDB0000517	L-Arginine	g__Parabacteroides	0.0195267	0.0871287
FRANZOSA_IBD_DISEASE	HMDB0000517	L-Arginine	g__Lactobacillus	0.0120723	0.122772
FRANZOSA_IBD_DISEASE	HMDB0000517	L-Arginine	g__Oscillibacter	0.0188132	0.138614
FRANZOSA_IBD_DISEASE	HMDB0000517	L-Arginine	g__Coprococcus	0.00998604	0.194059
FRANZOSA_IBD_DISEASE	HMDB0000517	L-Arginine	g__Klebsiella	0.00721504	0.20396
FRANZOSA_IBD_DISEASE	HMDB0000517	L-Arginine	g__Alistipes	0.0114525	0.223762
FRANZOSA_IBD_DISEASE	HMDB0000517	L-Arginine	g__Escherichia.Shigella	0.0110477	0.237624
FRANZOSA_IBD_DISEASE	HMDB0000517	L-Arginine	g__Bilophila	0.00440726	0.253465
FRANZOSA_IBD_DISEASE	HMDB0000517	L-Arginine	g__Prevotella	0.00249096	0.265347
FRANZOSA_IBD_DISEASE	HMDB0000517	L-Arginine	g__Adlercreutzia	0.00775728	0.267327
FRANZOSA_IBD_DISEASE	HMDB0000517	L-Arginine	g__Clostridium	0.0080029	0.320792
FRANZOSA_IBD_DISEASE	HMDB0000517	L-Arginine	Unclassified	0.00567899	0.324752
FRANZOSA_IBD_DISEASE	HMDB0000517	L-Arginine	g__Coprobacillus	0.00600276	0.344554
FRANZOSA_IBD_DISEASE	HMDB0000517	L-Arginine	g__Acidaminococcus	0.00448914	0.344554
FRANZOSA_IBD_DISEASE	HMDB0000517	L-Arginine	g__Blautia	0.00625715	0.350495
FRANZOSA_IBD_DISEASE	HMDB0000517	L-Arginine	g__Flavonifractor	0.00540675	0.366337
FRANZOSA_IBD_DISEASE	HMDB0000517	L-Arginine	g__Eggerthella	0.00723577	0.368317
FRANZOSA_IBD_DISEASE	HMDB0000517	L-Arginine	g__Eubacterium	0.00679363	0.386139
FRANZOSA_IBD_DISEASE	HMDB0000517	L-Arginine	g__Streptococcus	0.00212776	0.40198
FRANZOSA_IBD_DISEASE	HMDB0000517	L-Arginine	g__Dialister	0.00367128	0.40198
FRANZOSA_IBD_DISEASE	HMDB0000517	L-Arginine	g__Ruminococcus	0.00470271	0.409901
FRANZOSA_IBD_DISEASE	HMDB0000517	L-Arginine	g__Barnesiella	0.000367685	0.532673
FRANZOSA_IBD_DISEASE	HMDB0000517	L-Arginine	g__Anaerostipes	0.00105094	0.544554
FRANZOSA_IBD_DISEASE	HMDB0000517	L-Arginine	g__Veillonella	0.00258963	0.554455
FRANZOSA_IBD_DISEASE	HMDB0000517	L-Arginine	g__Dorea	0.00214532	0.580198
FRANZOSA_IBD_DISEASE	HMDB0000517	L-Arginine	g__Roseburia	-0.00189538	0.69703
FRANZOSA_IBD_DISEASE	HMDB0000518	Chenodeoxycholic acid	g__Oscillibacter	0.0898101	0.00990099
FRANZOSA_IBD_DISEASE	HMDB0000518	Chenodeoxycholic acid	g__Subdoligranulum	0.185535	0.00990099
FRANZOSA_IBD_DISEASE	HMDB0000518	Chenodeoxycholic acid	g__Veillonella	0.0476172	0.00990099
FRANZOSA_IBD_DISEASE	HMDB0000518	Chenodeoxycholic acid	g__Alistipes	0.0589011	0.0118812
FRANZOSA_IBD_DISEASE	HMDB0000518	Chenodeoxycholic acid	g__Dorea	0.0384365	0.0237624
FRANZOSA_IBD_DISEASE	HMDB0000518	Chenodeoxycholic acid	g__Haemophilus	0.0245305	0.0237624
FRANZOSA_IBD_DISEASE	HMDB0000518	Chenodeoxycholic acid	g__Adlercreutzia	0.0266613	0.0257426
FRANZOSA_IBD_DISEASE	HMDB0000518	Chenodeoxycholic acid	g__Acidaminococcus	0.018001	0.029703
FRANZOSA_IBD_DISEASE	HMDB0000518	Chenodeoxycholic acid	g__Coprococcus	0.023916	0.0316832
FRANZOSA_IBD_DISEASE	HMDB0000518	Chenodeoxycholic acid	g__Faecalibacterium	0.0231447	0.0336634
FRANZOSA_IBD_DISEASE	HMDB0000518	Chenodeoxycholic acid	g__Roseburia	0.0203061	0.0415842
FRANZOSA_IBD_DISEASE	HMDB0000518	Chenodeoxycholic acid	g__Bacteroides	0.0133451	0.0990099
FRANZOSA_IBD_DISEASE	HMDB0000518	Chenodeoxycholic acid	g__Ruminococcus	0.0120535	0.110891
FRANZOSA_IBD_DISEASE	HMDB0000518	Chenodeoxycholic acid	g__Akkermansia	0.0104501	0.112871
FRANZOSA_IBD_DISEASE	HMDB0000518	Chenodeoxycholic acid	g__Coprobacillus	0.00980468	0.130693
FRANZOSA_IBD_DISEASE	HMDB0000518	Chenodeoxycholic acid	g__Flavonifractor	0.00930984	0.168317
FRANZOSA_IBD_DISEASE	HMDB0000518	Chenodeoxycholic acid	g__Barnesiella	0.00431592	0.190099
FRANZOSA_IBD_DISEASE	HMDB0000518	Chenodeoxycholic acid	g__Eggerthella	0.00736383	0.192079
FRANZOSA_IBD_DISEASE	HMDB0000518	Chenodeoxycholic acid	g__Eubacterium	0.0069095	0.225743
FRANZOSA_IBD_DISEASE	HMDB0000518	Chenodeoxycholic acid	g__Dialister	0.00532152	0.227723
FRANZOSA_IBD_DISEASE	HMDB0000518	Chenodeoxycholic acid	g__Escherichia.Shigella	0.00423919	0.289109
FRANZOSA_IBD_DISEASE	HMDB0000518	Chenodeoxycholic acid	g__Anaerostipes	0.00275118	0.324752
FRANZOSA_IBD_DISEASE	HMDB0000518	Chenodeoxycholic acid	g__Streptococcus	0.00102819	0.372277
FRANZOSA_IBD_DISEASE	HMDB0000518	Chenodeoxycholic acid	g__Bilophila	0.000612979	0.429703
FRANZOSA_IBD_DISEASE	HMDB0000518	Chenodeoxycholic acid	g__Clostridium	0.000172749	0.457426
FRANZOSA_IBD_DISEASE	HMDB0000518	Chenodeoxycholic acid	g__Bifidobacterium	-0.00117451	0.477228
FRANZOSA_IBD_DISEASE	HMDB0000518	Chenodeoxycholic acid	g__Collinsella	0.000234193	0.483168
FRANZOSA_IBD_DISEASE	HMDB0000518	Chenodeoxycholic acid	g__Parabacteroides	-0.000777447	0.489109
FRANZOSA_IBD_DISEASE	HMDB0000518	Chenodeoxycholic acid	Unclassified	-0.000819871	0.49703
FRANZOSA_IBD_DISEASE	HMDB0000518	Chenodeoxycholic acid	g__Klebsiella	0.000337192	0.49901
FRANZOSA_IBD_DISEASE	HMDB0000518	Chenodeoxycholic acid	g__Prevotella	-0.000962935	0.526733
FRANZOSA_IBD_DISEASE	HMDB0000518	Chenodeoxycholic acid	g__Enterococcus	-0.00105083	0.542574
FRANZOSA_IBD_DISEASE	HMDB0000518	Chenodeoxycholic acid	g__Lactobacillus	-0.00211213	0.580198
FRANZOSA_IBD_DISEASE	HMDB0000518	Chenodeoxycholic acid	g__Blautia	-0.00326455	0.651485
FRANZOSA_IBD_DISEASE	HMDB0000535	Caproic acid	g__Ruminococcus	0.0733091	0.00990099
FRANZOSA_IBD_DISEASE	HMDB0000535	Caproic acid	g__Subdoligranulum	0.086899	0.00990099
FRANZOSA_IBD_DISEASE	HMDB0000535	Caproic acid	g__Anaerostipes	0.0359865	0.029703
FRANZOSA_IBD_DISEASE	HMDB0000535	Caproic acid	g__Barnesiella	0.0170458	0.0376238
FRANZOSA_IBD_DISEASE	HMDB0000535	Caproic acid	g__Eggerthella	0.0312041	0.039604
FRANZOSA_IBD_DISEASE	HMDB0000535	Caproic acid	g__Eubacterium	0.0280664	0.0435644
FRANZOSA_IBD_DISEASE	HMDB0000535	Caproic acid	g__Oscillibacter	0.0304741	0.0435644
FRANZOSA_IBD_DISEASE	HMDB0000535	Caproic acid	g__Alistipes	0.0240973	0.0574257
FRANZOSA_IBD_DISEASE	HMDB0000535	Caproic acid	g__Akkermansia	0.0190137	0.0673267
FRANZOSA_IBD_DISEASE	HMDB0000535	Caproic acid	g__Bilophila	0.0103552	0.110891
FRANZOSA_IBD_DISEASE	HMDB0000535	Caproic acid	Unclassified	0.0137896	0.148515
FRANZOSA_IBD_DISEASE	HMDB0000535	Caproic acid	g__Coprococcus	0.0135637	0.164356
FRANZOSA_IBD_DISEASE	HMDB0000535	Caproic acid	g__Adlercreutzia	0.00755334	0.194059
FRANZOSA_IBD_DISEASE	HMDB0000535	Caproic acid	g__Flavonifractor	0.00982964	0.205941
FRANZOSA_IBD_DISEASE	HMDB0000535	Caproic acid	g__Parabacteroides	0.0093776	0.227723
FRANZOSA_IBD_DISEASE	HMDB0000535	Caproic acid	g__Clostridium	0.0106919	0.231683
FRANZOSA_IBD_DISEASE	HMDB0000535	Caproic acid	g__Coprobacillus	0.00626503	0.362376
FRANZOSA_IBD_DISEASE	HMDB0000535	Caproic acid	g__Acidaminococcus	0.0022973	0.368317
FRANZOSA_IBD_DISEASE	HMDB0000535	Caproic acid	g__Streptococcus	0.00155133	0.370297
FRANZOSA_IBD_DISEASE	HMDB0000535	Caproic acid	g__Collinsella	0.00403524	0.394059
FRANZOSA_IBD_DISEASE	HMDB0000535	Caproic acid	g__Dialister	0.00209195	0.40198
FRANZOSA_IBD_DISEASE	HMDB0000535	Caproic acid	g__Roseburia	0.00453538	0.415842
FRANZOSA_IBD_DISEASE	HMDB0000535	Caproic acid	g__Lactobacillus	0.00161635	0.459406
FRANZOSA_IBD_DISEASE	HMDB0000535	Caproic acid	g__Klebsiella	0.00069269	0.50099
FRANZOSA_IBD_DISEASE	HMDB0000535	Caproic acid	g__Dorea	0.00358477	0.510891
FRANZOSA_IBD_DISEASE	HMDB0000535	Caproic acid	g__Haemophilus	-0.000913408	0.520792
FRANZOSA_IBD_DISEASE	HMDB0000535	Caproic acid	g__Prevotella	-2.99023e-06	0.530693
FRANZOSA_IBD_DISEASE	HMDB0000535	Caproic acid	g__Blautia	0.00144704	0.540594
FRANZOSA_IBD_DISEASE	HMDB0000535	Caproic acid	g__Enterococcus	-0.000515769	0.582178
FRANZOSA_IBD_DISEASE	HMDB0000535	Caproic acid	g__Veillonella	0.000665455	0.613861
FRANZOSA_IBD_DISEASE	HMDB0000535	Caproic acid	g__Escherichia.Shigella	0.000263435	0.615842
FRANZOSA_IBD_DISEASE	HMDB0000535	Caproic acid	g__Bacteroides	0.00224628	0.625743
FRANZOSA_IBD_DISEASE	HMDB0000535	Caproic acid	g__Bifidobacterium	-0.00232636	0.625743
FRANZOSA_IBD_DISEASE	HMDB0000535	Caproic acid	g__Faecalibacterium	-0.000345615	0.665347
FRANZOSA_IBD_DISEASE	HMDB0000555	3-Methyladipic acid	g__Oscillibacter	0.0961434	0.00990099
FRANZOSA_IBD_DISEASE	HMDB0000555	3-Methyladipic acid	g__Alistipes	0.043252	0.0118812
FRANZOSA_IBD_DISEASE	HMDB0000555	3-Methyladipic acid	g__Coprococcus	0.0470794	0.0118812
FRANZOSA_IBD_DISEASE	HMDB0000555	3-Methyladipic acid	g__Subdoligranulum	0.0450899	0.0118812
FRANZOSA_IBD_DISEASE	HMDB0000555	3-Methyladipic acid	g__Veillonella	0.0527979	0.0138614
FRANZOSA_IBD_DISEASE	HMDB0000555	3-Methyladipic acid	g__Collinsella	0.0360278	0.0158416
FRANZOSA_IBD_DISEASE	HMDB0000555	3-Methyladipic acid	g__Faecalibacterium	0.0295088	0.0158416
FRANZOSA_IBD_DISEASE	HMDB0000555	3-Methyladipic acid	g__Adlercreutzia	0.0385323	0.0178218
FRANZOSA_IBD_DISEASE	HMDB0000555	3-Methyladipic acid	g__Eubacterium	0.0327821	0.0178218
FRANZOSA_IBD_DISEASE	HMDB0000555	3-Methyladipic acid	g__Dorea	0.0309123	0.0257426
FRANZOSA_IBD_DISEASE	HMDB0000555	3-Methyladipic acid	g__Haemophilus	0.0183483	0.0316832
FRANZOSA_IBD_DISEASE	HMDB0000555	3-Methyladipic acid	g__Anaerostipes	0.0182943	0.049505
FRANZOSA_IBD_DISEASE	HMDB0000555	3-Methyladipic acid	g__Bacteroides	0.0156592	0.0871287
FRANZOSA_IBD_DISEASE	HMDB0000555	3-Methyladipic acid	g__Coprobacillus	0.00841172	0.0970297
FRANZOSA_IBD_DISEASE	HMDB0000555	3-Methyladipic acid	g__Roseburia	0.0140125	0.10495
FRANZOSA_IBD_DISEASE	HMDB0000555	3-Methyladipic acid	g__Escherichia.Shigella	0.0115682	0.118812
FRANZOSA_IBD_DISEASE	HMDB0000555	3-Methyladipic acid	g__Acidaminococcus	0.00659589	0.154455
FRANZOSA_IBD_DISEASE	HMDB0000555	3-Methyladipic acid	g__Bilophila	0.00671665	0.160396
FRANZOSA_IBD_DISEASE	HMDB0000555	3-Methyladipic acid	g__Dialister	0.00763297	0.170297
FRANZOSA_IBD_DISEASE	HMDB0000555	3-Methyladipic acid	g__Parabacteroides	0.00685719	0.176238
FRANZOSA_IBD_DISEASE	HMDB0000555	3-Methyladipic acid	g__Enterococcus	0.00547834	0.194059
FRANZOSA_IBD_DISEASE	HMDB0000555	3-Methyladipic acid	g__Eggerthella	0.0070837	0.221782
FRANZOSA_IBD_DISEASE	HMDB0000555	3-Methyladipic acid	g__Clostridium	0.00564027	0.239604
FRANZOSA_IBD_DISEASE	HMDB0000555	3-Methyladipic acid	g__Blautia	0.00355849	0.281188
FRANZOSA_IBD_DISEASE	HMDB0000555	3-Methyladipic acid	g__Akkermansia	0.00348231	0.281188
FRANZOSA_IBD_DISEASE	HMDB0000555	3-Methyladipic acid	g__Ruminococcus	0.00349295	0.283168
FRANZOSA_IBD_DISEASE	HMDB0000555	3-Methyladipic acid	g__Bifidobacterium	0.00567577	0.30099
FRANZOSA_IBD_DISEASE	HMDB0000555	3-Methyladipic acid	g__Flavonifractor	0.00405939	0.324752
FRANZOSA_IBD_DISEASE	HMDB0000555	3-Methyladipic acid	g__Barnesiella	0.00112811	0.334653
FRANZOSA_IBD_DISEASE	HMDB0000555	3-Methyladipic acid	g__Streptococcus	0.00209594	0.354455
FRANZOSA_IBD_DISEASE	HMDB0000555	3-Methyladipic acid	g__Lactobacillus	0.00101563	0.439604
FRANZOSA_IBD_DISEASE	HMDB0000555	3-Methyladipic acid	g__Prevotella	-0.000573501	0.487129
FRANZOSA_IBD_DISEASE	HMDB0000555	3-Methyladipic acid	Unclassified	-0.00137617	0.518812
FRANZOSA_IBD_DISEASE	HMDB0000555	3-Methyladipic acid	g__Klebsiella	-0.00124016	0.530693
FRANZOSA_IBD_DISEASE	HMDB0000619	Cholic acid	g__Alistipes	0.0798072	0.00990099
FRANZOSA_IBD_DISEASE	HMDB0000619	Cholic acid	g__Oscillibacter	0.135613	0.00990099
FRANZOSA_IBD_DISEASE	HMDB0000619	Cholic acid	g__Subdoligranulum	0.180804	0.00990099
FRANZOSA_IBD_DISEASE	HMDB0000619	Cholic acid	g__Roseburia	0.0324981	0.0138614
FRANZOSA_IBD_DISEASE	HMDB0000619	Cholic acid	g__Veillonella	0.043987	0.0138614
FRANZOSA_IBD_DISEASE	HMDB0000619	Cholic acid	g__Adlercreutzia	0.0323192	0.0158416
FRANZOSA_IBD_DISEASE	HMDB0000619	Cholic acid	g__Coprococcus	0.0331678	0.019802
FRANZOSA_IBD_DISEASE	HMDB0000619	Cholic acid	g__Dorea	0.0215905	0.0257426
FRANZOSA_IBD_DISEASE	HMDB0000619	Cholic acid	g__Haemophilus	0.0234198	0.0277228
FRANZOSA_IBD_DISEASE	HMDB0000619	Cholic acid	g__Faecalibacterium	0.0215836	0.0594059
FRANZOSA_IBD_DISEASE	HMDB0000619	Cholic acid	g__Flavonifractor	0.0117391	0.0871287
FRANZOSA_IBD_DISEASE	HMDB0000619	Cholic acid	g__Eggerthella	0.0143237	0.10495
FRANZOSA_IBD_DISEASE	HMDB0000619	Cholic acid	g__Barnesiella	0.00523217	0.128713
FRANZOSA_IBD_DISEASE	HMDB0000619	Cholic acid	g__Ruminococcus	0.00842728	0.146535
FRANZOSA_IBD_DISEASE	HMDB0000619	Cholic acid	g__Bacteroides	0.010847	0.150495
FRANZOSA_IBD_DISEASE	HMDB0000619	Cholic acid	g__Acidaminococcus	0.00553169	0.188119
FRANZOSA_IBD_DISEASE	HMDB0000619	Cholic acid	g__Eubacterium	0.00845528	0.205941
FRANZOSA_IBD_DISEASE	HMDB0000619	Cholic acid	g__Anaerostipes	0.00457732	0.217822
FRANZOSA_IBD_DISEASE	HMDB0000619	Cholic acid	g__Coprobacillus	0.00555799	0.227723
FRANZOSA_IBD_DISEASE	HMDB0000619	Cholic acid	g__Clostridium	0.00506826	0.241584
FRANZOSA_IBD_DISEASE	HMDB0000619	Cholic acid	g__Bifidobacterium	0.00417572	0.265347
FRANZOSA_IBD_DISEASE	HMDB0000619	Cholic acid	g__Klebsiella	0.00243523	0.269307
FRANZOSA_IBD_DISEASE	HMDB0000619	Cholic acid	g__Akkermansia	0.00349795	0.29505
FRANZOSA_IBD_DISEASE	HMDB0000619	Cholic acid	g__Bilophila	0.00242294	0.30099
FRANZOSA_IBD_DISEASE	HMDB0000619	Cholic acid	g__Escherichia.Shigella	0.00439201	0.30495
FRANZOSA_IBD_DISEASE	HMDB0000619	Cholic acid	g__Dialister	0.0025989	0.308911
FRANZOSA_IBD_DISEASE	HMDB0000619	Cholic acid	g__Parabacteroides	0.00219529	0.330693
FRANZOSA_IBD_DISEASE	HMDB0000619	Cholic acid	Unclassified	0.00144705	0.378218
FRANZOSA_IBD_DISEASE	HMDB0000619	Cholic acid	g__Enterococcus	0.000964825	0.392079
FRANZOSA_IBD_DISEASE	HMDB0000619	Cholic acid	g__Streptococcus	0.00015099	0.405941
FRANZOSA_IBD_DISEASE	HMDB0000619	Cholic acid	g__Collinsella	-6.47717e-05	0.508911
FRANZOSA_IBD_DISEASE	HMDB0000619	Cholic acid	g__Blautia	-0.000887485	0.538614
FRANZOSA_IBD_DISEASE	HMDB0000619	Cholic acid	g__Lactobacillus	-0.000958774	0.546535
FRANZOSA_IBD_DISEASE	HMDB0000619	Cholic acid	g__Prevotella	-0.00190672	0.582178
FRANZOSA_IBD_DISEASE	HMDB0000623	Dodecanedioic acid	g__Adlercreutzia	0.0759513	0.00990099
FRANZOSA_IBD_DISEASE	HMDB0000623	Dodecanedioic acid	g__Akkermansia	0.0475015	0.0178218
FRANZOSA_IBD_DISEASE	HMDB0000623	Dodecanedioic acid	g__Subdoligranulum	0.0607898	0.019802
FRANZOSA_IBD_DISEASE	HMDB0000623	Dodecanedioic acid	g__Faecalibacterium	0.0434616	0.0316832
FRANZOSA_IBD_DISEASE	HMDB0000623	Dodecanedioic acid	g__Coprococcus	0.0320679	0.039604
FRANZOSA_IBD_DISEASE	HMDB0000623	Dodecanedioic acid	g__Alistipes	0.0390944	0.0455446
FRANZOSA_IBD_DISEASE	HMDB0000623	Dodecanedioic acid	g__Oscillibacter	0.035093	0.0792079
FRANZOSA_IBD_DISEASE	HMDB0000623	Dodecanedioic acid	g__Ruminococcus	0.0225341	0.134653
FRANZOSA_IBD_DISEASE	HMDB0000623	Dodecanedioic acid	g__Roseburia	0.0170771	0.154455
FRANZOSA_IBD_DISEASE	HMDB0000623	Dodecanedioic acid	g__Bifidobacterium	0.0108153	0.19604
FRANZOSA_IBD_DISEASE	HMDB0000623	Dodecanedioic acid	g__Barnesiella	0.00700689	0.20396
FRANZOSA_IBD_DISEASE	HMDB0000623	Dodecanedioic acid	g__Flavonifractor	0.0124571	0.211881
FRANZOSA_IBD_DISEASE	HMDB0000623	Dodecanedioic acid	g__Haemophilus	0.0046038	0.247525
FRANZOSA_IBD_DISEASE	HMDB0000623	Dodecanedioic acid	g__Eubacterium	0.014231	0.29703
FRANZOSA_IBD_DISEASE	HMDB0000623	Dodecanedioic acid	g__Eggerthella	0.0113345	0.312871
FRANZOSA_IBD_DISEASE	HMDB0000623	Dodecanedioic acid	g__Acidaminococcus	0.00299891	0.356436
FRANZOSA_IBD_DISEASE	HMDB0000623	Dodecanedioic acid	g__Clostridium	0.0102231	0.374257
FRANZOSA_IBD_DISEASE	HMDB0000623	Dodecanedioic acid	Unclassified	0.00422138	0.425743
FRANZOSA_IBD_DISEASE	HMDB0000623	Dodecanedioic acid	g__Dialister	0.00431942	0.425743
FRANZOSA_IBD_DISEASE	HMDB0000623	Dodecanedioic acid	g__Streptococcus	0.000556303	0.441584
FRANZOSA_IBD_DISEASE	HMDB0000623	Dodecanedioic acid	g__Bilophila	0.00220649	0.445545
FRANZOSA_IBD_DISEASE	HMDB0000623	Dodecanedioic acid	g__Enterococcus	0.00271772	0.449505
FRANZOSA_IBD_DISEASE	HMDB0000623	Dodecanedioic acid	g__Anaerostipes	0.00465028	0.467327
FRANZOSA_IBD_DISEASE	HMDB0000623	Dodecanedioic acid	g__Dorea	0.0086049	0.477228
FRANZOSA_IBD_DISEASE	HMDB0000623	Dodecanedioic acid	g__Klebsiella	0.000916018	0.542574
FRANZOSA_IBD_DISEASE	HMDB0000623	Dodecanedioic acid	g__Blautia	0.0036706	0.558416
FRANZOSA_IBD_DISEASE	HMDB0000623	Dodecanedioic acid	g__Escherichia.Shigella	0.00257488	0.584158
FRANZOSA_IBD_DISEASE	HMDB0000623	Dodecanedioic acid	g__Bacteroides	0.00368071	0.615842
FRANZOSA_IBD_DISEASE	HMDB0000623	Dodecanedioic acid	g__Collinsella	0.00143161	0.617822
FRANZOSA_IBD_DISEASE	HMDB0000623	Dodecanedioic acid	g__Coprobacillus	0.0027607	0.627723
FRANZOSA_IBD_DISEASE	HMDB0000623	Dodecanedioic acid	g__Prevotella	-0.00215038	0.655446
FRANZOSA_IBD_DISEASE	HMDB0000623	Dodecanedioic acid	g__Veillonella	0.0019927	0.675248
FRANZOSA_IBD_DISEASE	HMDB0000623	Dodecanedioic acid	g__Parabacteroides	-0.000744938	0.720792
FRANZOSA_IBD_DISEASE	HMDB0000623	Dodecanedioic acid	g__Lactobacillus	-0.00469082	0.817822
FRANZOSA_IBD_DISEASE	HMDB0000691	Malonic acid	g__Alistipes	0.123069	0.00990099
FRANZOSA_IBD_DISEASE	HMDB0000691	Malonic acid	g__Bacteroides	0.0804679	0.00990099
FRANZOSA_IBD_DISEASE	HMDB0000691	Malonic acid	g__Veillonella	0.0714524	0.00990099
FRANZOSA_IBD_DISEASE	HMDB0000691	Malonic acid	g__Parabacteroides	0.0507976	0.0138614
FRANZOSA_IBD_DISEASE	HMDB0000691	Malonic acid	g__Oscillibacter	0.043061	0.019802
FRANZOSA_IBD_DISEASE	HMDB0000691	Malonic acid	g__Subdoligranulum	0.034021	0.029703
FRANZOSA_IBD_DISEASE	HMDB0000691	Malonic acid	g__Adlercreutzia	0.0266389	0.0316832
FRANZOSA_IBD_DISEASE	HMDB0000691	Malonic acid	g__Haemophilus	0.0115846	0.0653465
FRANZOSA_IBD_DISEASE	HMDB0000691	Malonic acid	g__Coprobacillus	0.0142396	0.0772277
FRANZOSA_IBD_DISEASE	HMDB0000691	Malonic acid	g__Bilophila	0.00769069	0.118812
FRANZOSA_IBD_DISEASE	HMDB0000691	Malonic acid	g__Collinsella	0.0098688	0.152475
FRANZOSA_IBD_DISEASE	HMDB0000691	Malonic acid	g__Barnesiella	0.00578568	0.170297
FRANZOSA_IBD_DISEASE	HMDB0000691	Malonic acid	g__Coprococcus	0.00567558	0.249505
FRANZOSA_IBD_DISEASE	HMDB0000691	Malonic acid	g__Klebsiella	0.00342711	0.257426
FRANZOSA_IBD_DISEASE	HMDB0000691	Malonic acid	g__Prevotella	0.00221689	0.29901
FRANZOSA_IBD_DISEASE	HMDB0000691	Malonic acid	g__Lactobacillus	0.00365547	0.308911
FRANZOSA_IBD_DISEASE	HMDB0000691	Malonic acid	g__Anaerostipes	0.004206	0.362376
FRANZOSA_IBD_DISEASE	HMDB0000691	Malonic acid	g__Clostridium	0.00492794	0.368317
FRANZOSA_IBD_DISEASE	HMDB0000691	Malonic acid	g__Roseburia	0.00336088	0.382178
FRANZOSA_IBD_DISEASE	HMDB0000691	Malonic acid	g__Faecalibacterium	0.00513625	0.392079
FRANZOSA_IBD_DISEASE	HMDB0000691	Malonic acid	g__Escherichia.Shigella	0.00413894	0.394059
FRANZOSA_IBD_DISEASE	HMDB0000691	Malonic acid	g__Akkermansia	0.000253526	0.415842
FRANZOSA_IBD_DISEASE	HMDB0000691	Malonic acid	g__Eggerthella	0.0010145	0.50495
FRANZOSA_IBD_DISEASE	HMDB0000691	Malonic acid	g__Dialister	-0.000640698	0.510891
FRANZOSA_IBD_DISEASE	HMDB0000691	Malonic acid	g__Bifidobacterium	-0.00107547	0.520792
FRANZOSA_IBD_DISEASE	HMDB0000691	Malonic acid	g__Ruminococcus	0.000104778	0.524752
FRANZOSA_IBD_DISEASE	HMDB0000691	Malonic acid	g__Blautia	0.000337357	0.526733
FRANZOSA_IBD_DISEASE	HMDB0000691	Malonic acid	g__Enterococcus	-0.000210757	0.530693
FRANZOSA_IBD_DISEASE	HMDB0000691	Malonic acid	g__Flavonifractor	-0.000959712	0.594059
FRANZOSA_IBD_DISEASE	HMDB0000691	Malonic acid	g__Eubacterium	-0.000229257	0.605941
FRANZOSA_IBD_DISEASE	HMDB0000691	Malonic acid	Unclassified	-0.00194015	0.611881
FRANZOSA_IBD_DISEASE	HMDB0000691	Malonic acid	g__Dorea	-0.000869007	0.615842
FRANZOSA_IBD_DISEASE	HMDB0000691	Malonic acid	g__Streptococcus	-0.00456435	0.629703
FRANZOSA_IBD_DISEASE	HMDB0000691	Malonic acid	g__Acidaminococcus	-0.00164383	0.641584
FRANZOSA_IBD_DISEASE	HMDB0000722	Lithocholyltaurine	g__Bilophila	0.128503	0.00990099
FRANZOSA_IBD_DISEASE	HMDB0000722	Lithocholyltaurine	g__Roseburia	0.0912811	0.0118812
FRANZOSA_IBD_DISEASE	HMDB0000722	Lithocholyltaurine	g__Anaerostipes	0.050894	0.0178218
FRANZOSA_IBD_DISEASE	HMDB0000722	Lithocholyltaurine	g__Ruminococcus	0.0252294	0.0336634
FRANZOSA_IBD_DISEASE	HMDB0000722	Lithocholyltaurine	g__Subdoligranulum	0.0245294	0.108911
FRANZOSA_IBD_DISEASE	HMDB0000722	Lithocholyltaurine	g__Coprococcus	0.00916772	0.20198
FRANZOSA_IBD_DISEASE	HMDB0000722	Lithocholyltaurine	g__Alistipes	0.0121451	0.205941
FRANZOSA_IBD_DISEASE	HMDB0000722	Lithocholyltaurine	g__Barnesiella	0.00652775	0.221782
FRANZOSA_IBD_DISEASE	HMDB0000722	Lithocholyltaurine	g__Akkermansia	0.00494136	0.255446
FRANZOSA_IBD_DISEASE	HMDB0000722	Lithocholyltaurine	g__Faecalibacterium	0.0126559	0.259406
FRANZOSA_IBD_DISEASE	HMDB0000722	Lithocholyltaurine	g__Oscillibacter	0.0127157	0.273267
FRANZOSA_IBD_DISEASE	HMDB0000722	Lithocholyltaurine	g__Dialister	0.00625981	0.283168
FRANZOSA_IBD_DISEASE	HMDB0000722	Lithocholyltaurine	g__Eggerthella	0.00951802	0.283168
FRANZOSA_IBD_DISEASE	HMDB0000722	Lithocholyltaurine	g__Prevotella	0.00348471	0.29901
FRANZOSA_IBD_DISEASE	HMDB0000722	Lithocholyltaurine	g__Dorea	0.0083193	0.348515
FRANZOSA_IBD_DISEASE	HMDB0000722	Lithocholyltaurine	g__Collinsella	0.00408372	0.384158
FRANZOSA_IBD_DISEASE	HMDB0000722	Lithocholyltaurine	g__Lactobacillus	0.00208938	0.427723
FRANZOSA_IBD_DISEASE	HMDB0000722	Lithocholyltaurine	g__Escherichia.Shigella	0.00441613	0.445545
FRANZOSA_IBD_DISEASE	HMDB0000722	Lithocholyltaurine	g__Blautia	0.00241096	0.508911
FRANZOSA_IBD_DISEASE	HMDB0000722	Lithocholyltaurine	g__Haemophilus	3.30093e-05	0.522772
FRANZOSA_IBD_DISEASE	HMDB0000722	Lithocholyltaurine	g__Veillonella	0.00174193	0.538614
FRANZOSA_IBD_DISEASE	HMDB0000722	Lithocholyltaurine	g__Acidaminococcus	-0.00149377	0.564356
FRANZOSA_IBD_DISEASE	HMDB0000722	Lithocholyltaurine	g__Klebsiella	-0.000141511	0.572277
FRANZOSA_IBD_DISEASE	HMDB0000722	Lithocholyltaurine	g__Bacteroides	0.00168015	0.584158
FRANZOSA_IBD_DISEASE	HMDB0000722	Lithocholyltaurine	g__Enterococcus	-0.00116549	0.60198
FRANZOSA_IBD_DISEASE	HMDB0000722	Lithocholyltaurine	g__Eubacterium	-0.000118872	0.629703
FRANZOSA_IBD_DISEASE	HMDB0000722	Lithocholyltaurine	g__Adlercreutzia	-0.00112114	0.659406
FRANZOSA_IBD_DISEASE	HMDB0000722	Lithocholyltaurine	g__Streptococcus	-0.00481117	0.689109
FRANZOSA_IBD_DISEASE	HMDB0000722	Lithocholyltaurine	g__Bifidobacterium	-0.00517425	0.708911
FRANZOSA_IBD_DISEASE	HMDB0000722	Lithocholyltaurine	g__Flavonifractor	-0.00305987	0.710891
FRANZOSA_IBD_DISEASE	HMDB0000722	Lithocholyltaurine	g__Parabacteroides	-0.0039291	0.724752
FRANZOSA_IBD_DISEASE	HMDB0000722	Lithocholyltaurine	Unclassified	-0.00458236	0.734653
FRANZOSA_IBD_DISEASE	HMDB0000722	Lithocholyltaurine	g__Clostridium	-0.00486701	0.760396
FRANZOSA_IBD_DISEASE	HMDB0000722	Lithocholyltaurine	g__Coprobacillus	-0.00729266	0.944554
FRANZOSA_IBD_DISEASE	HMDB0000725	4-Hydroxyproline	g__Subdoligranulum	0.0921739	0.00990099
FRANZOSA_IBD_DISEASE	HMDB0000725	4-Hydroxyproline	Unclassified	0.0547661	0.00990099
FRANZOSA_IBD_DISEASE	HMDB0000725	4-Hydroxyproline	g__Haemophilus	0.0350041	0.0138614
FRANZOSA_IBD_DISEASE	HMDB0000725	4-Hydroxyproline	g__Klebsiella	0.0256185	0.0217822
FRANZOSA_IBD_DISEASE	HMDB0000725	4-Hydroxyproline	g__Dorea	0.0421204	0.0257426
FRANZOSA_IBD_DISEASE	HMDB0000725	4-Hydroxyproline	g__Veillonella	0.0306958	0.0356436
FRANZOSA_IBD_DISEASE	HMDB0000725	4-Hydroxyproline	g__Clostridium	0.0281009	0.0475248
FRANZOSA_IBD_DISEASE	HMDB0000725	4-Hydroxyproline	g__Coprococcus	0.0194588	0.0831683
FRANZOSA_IBD_DISEASE	HMDB0000725	4-Hydroxyproline	g__Blautia	0.0198181	0.0930693
FRANZOSA_IBD_DISEASE	HMDB0000725	4-Hydroxyproline	g__Bacteroides	0.0197608	0.124752
FRANZOSA_IBD_DISEASE	HMDB0000725	4-Hydroxyproline	g__Alistipes	0.0144358	0.132673
FRANZOSA_IBD_DISEASE	HMDB0000725	4-Hydroxyproline	g__Oscillibacter	0.0192407	0.144554
FRANZOSA_IBD_DISEASE	HMDB0000725	4-Hydroxyproline	g__Prevotella	0.00563847	0.160396
FRANZOSA_IBD_DISEASE	HMDB0000725	4-Hydroxyproline	g__Collinsella	0.0111035	0.174257
FRANZOSA_IBD_DISEASE	HMDB0000725	4-Hydroxyproline	g__Barnesiella	0.00590093	0.178218
FRANZOSA_IBD_DISEASE	HMDB0000725	4-Hydroxyproline	g__Bifidobacterium	0.0128294	0.182178
FRANZOSA_IBD_DISEASE	HMDB0000725	4-Hydroxyproline	g__Acidaminococcus	0.00567519	0.20198
FRANZOSA_IBD_DISEASE	HMDB0000725	4-Hydroxyproline	g__Eggerthella	0.012725	0.211881
FRANZOSA_IBD_DISEASE	HMDB0000725	4-Hydroxyproline	g__Roseburia	0.0122839	0.225743
FRANZOSA_IBD_DISEASE	HMDB0000725	4-Hydroxyproline	g__Lactobacillus	0.00794372	0.229703
FRANZOSA_IBD_DISEASE	HMDB0000725	4-Hydroxyproline	g__Streptococcus	0.00596377	0.247525
FRANZOSA_IBD_DISEASE	HMDB0000725	4-Hydroxyproline	g__Akkermansia	0.00440406	0.283168
FRANZOSA_IBD_DISEASE	HMDB0000725	4-Hydroxyproline	g__Eubacterium	0.00871921	0.283168
FRANZOSA_IBD_DISEASE	HMDB0000725	4-Hydroxyproline	g__Faecalibacterium	0.00992833	0.289109
FRANZOSA_IBD_DISEASE	HMDB0000725	4-Hydroxyproline	g__Ruminococcus	0.00933138	0.29901
FRANZOSA_IBD_DISEASE	HMDB0000725	4-Hydroxyproline	g__Enterococcus	0.00370652	0.354455
FRANZOSA_IBD_DISEASE	HMDB0000725	4-Hydroxyproline	g__Flavonifractor	0.0050069	0.394059
FRANZOSA_IBD_DISEASE	HMDB0000725	4-Hydroxyproline	g__Anaerostipes	0.00409408	0.419802
FRANZOSA_IBD_DISEASE	HMDB0000725	4-Hydroxyproline	g__Dialister	0.00186399	0.431683
FRANZOSA_IBD_DISEASE	HMDB0000725	4-Hydroxyproline	g__Bilophila	0.00148358	0.447525
FRANZOSA_IBD_DISEASE	HMDB0000725	4-Hydroxyproline	g__Adlercreutzia	0.00282933	0.457426
FRANZOSA_IBD_DISEASE	HMDB0000725	4-Hydroxyproline	g__Escherichia.Shigella	0.00338572	0.50495
FRANZOSA_IBD_DISEASE	HMDB0000725	4-Hydroxyproline	g__Coprobacillus	0.00268588	0.532673
FRANZOSA_IBD_DISEASE	HMDB0000725	4-Hydroxyproline	g__Parabacteroides	0.000239631	0.594059
FRANZOSA_IBD_DISEASE	HMDB0000761	Lithocholic acid	g__Eggerthella	0.0822877	0.00990099
FRANZOSA_IBD_DISEASE	HMDB0000761	Lithocholic acid	g__Oscillibacter	0.0995993	0.00990099
FRANZOSA_IBD_DISEASE	HMDB0000761	Lithocholic acid	g__Roseburia	0.074369	0.00990099
FRANZOSA_IBD_DISEASE	HMDB0000761	Lithocholic acid	g__Subdoligranulum	0.196101	0.00990099
FRANZOSA_IBD_DISEASE	HMDB0000761	Lithocholic acid	g__Dorea	0.0719412	0.0118812
FRANZOSA_IBD_DISEASE	HMDB0000761	Lithocholic acid	g__Flavonifractor	0.0401416	0.0178218
FRANZOSA_IBD_DISEASE	HMDB0000761	Lithocholic acid	g__Veillonella	0.0369908	0.0237624
FRANZOSA_IBD_DISEASE	HMDB0000761	Lithocholic acid	g__Ruminococcus	0.0329876	0.0257426
FRANZOSA_IBD_DISEASE	HMDB0000761	Lithocholic acid	g__Eubacterium	0.0345779	0.0277228
FRANZOSA_IBD_DISEASE	HMDB0000761	Lithocholic acid	g__Alistipes	0.0265748	0.0356436
FRANZOSA_IBD_DISEASE	HMDB0000761	Lithocholic acid	Unclassified	0.0200846	0.0752475
FRANZOSA_IBD_DISEASE	HMDB0000761	Lithocholic acid	g__Anaerostipes	0.014838	0.106931
FRANZOSA_IBD_DISEASE	HMDB0000761	Lithocholic acid	g__Adlercreutzia	0.0109828	0.106931
FRANZOSA_IBD_DISEASE	HMDB0000761	Lithocholic acid	g__Bacteroides	0.0152679	0.130693
FRANZOSA_IBD_DISEASE	HMDB0000761	Lithocholic acid	g__Akkermansia	0.00907906	0.138614
FRANZOSA_IBD_DISEASE	HMDB0000761	Lithocholic acid	g__Faecalibacterium	0.0146574	0.146535
FRANZOSA_IBD_DISEASE	HMDB0000761	Lithocholic acid	g__Coprococcus	0.011133	0.162376
FRANZOSA_IBD_DISEASE	HMDB0000761	Lithocholic acid	g__Dialister	0.00363101	0.249505
FRANZOSA_IBD_DISEASE	HMDB0000761	Lithocholic acid	g__Clostridium	0.00834731	0.251485
FRANZOSA_IBD_DISEASE	HMDB0000761	Lithocholic acid	g__Bilophila	0.00290598	0.251485
FRANZOSA_IBD_DISEASE	HMDB0000761	Lithocholic acid	g__Haemophilus	0.00200293	0.279208
FRANZOSA_IBD_DISEASE	HMDB0000761	Lithocholic acid	g__Blautia	0.00718706	0.289109
FRANZOSA_IBD_DISEASE	HMDB0000761	Lithocholic acid	g__Collinsella	0.00431835	0.29505
FRANZOSA_IBD_DISEASE	HMDB0000761	Lithocholic acid	g__Barnesiella	0.00208783	0.316832
FRANZOSA_IBD_DISEASE	HMDB0000761	Lithocholic acid	g__Streptococcus	0.00318998	0.330693
FRANZOSA_IBD_DISEASE	HMDB0000761	Lithocholic acid	g__Lactobacillus	0.00227431	0.348515
FRANZOSA_IBD_DISEASE	HMDB0000761	Lithocholic acid	g__Prevotella	0.000612697	0.390099
FRANZOSA_IBD_DISEASE	HMDB0000761	Lithocholic acid	g__Bifidobacterium	0.00162671	0.39802
FRANZOSA_IBD_DISEASE	HMDB0000761	Lithocholic acid	g__Coprobacillus	0.00346376	0.419802
FRANZOSA_IBD_DISEASE	HMDB0000761	Lithocholic acid	g__Parabacteroides	0.00159576	0.465347
FRANZOSA_IBD_DISEASE	HMDB0000761	Lithocholic acid	g__Klebsiella	0.000368078	0.465347
FRANZOSA_IBD_DISEASE	HMDB0000761	Lithocholic acid	g__Enterococcus	0.000369688	0.477228
FRANZOSA_IBD_DISEASE	HMDB0000761	Lithocholic acid	g__Escherichia.Shigella	0.00112066	0.50297
FRANZOSA_IBD_DISEASE	HMDB0000761	Lithocholic acid	g__Acidaminococcus	-0.000703785	0.516832
FRANZOSA_IBD_DISEASE	HMDB0000764	Hydrocinnamic acid	g__Eggerthella	0.0646777	0.00990099
FRANZOSA_IBD_DISEASE	HMDB0000764	Hydrocinnamic acid	g__Subdoligranulum	0.152981	0.00990099
FRANZOSA_IBD_DISEASE	HMDB0000764	Hydrocinnamic acid	g__Dorea	0.0384576	0.029703
FRANZOSA_IBD_DISEASE	HMDB0000764	Hydrocinnamic acid	g__Coprococcus	0.0299172	0.0316832
FRANZOSA_IBD_DISEASE	HMDB0000764	Hydrocinnamic acid	g__Flavonifractor	0.0252193	0.0316832
FRANZOSA_IBD_DISEASE	HMDB0000764	Hydrocinnamic acid	Unclassified	0.0263255	0.039604
FRANZOSA_IBD_DISEASE	HMDB0000764	Hydrocinnamic acid	g__Oscillibacter	0.0296266	0.0514851
FRANZOSA_IBD_DISEASE	HMDB0000764	Hydrocinnamic acid	g__Ruminococcus	0.0230574	0.0514851
FRANZOSA_IBD_DISEASE	HMDB0000764	Hydrocinnamic acid	g__Alistipes	0.0222412	0.0514851
FRANZOSA_IBD_DISEASE	HMDB0000764	Hydrocinnamic acid	g__Barnesiella	0.0116164	0.0693069
FRANZOSA_IBD_DISEASE	HMDB0000764	Hydrocinnamic acid	g__Roseburia	0.0216309	0.0811881
FRANZOSA_IBD_DISEASE	HMDB0000764	Hydrocinnamic acid	g__Lactobacillus	0.0159481	0.0851485
FRANZOSA_IBD_DISEASE	HMDB0000764	Hydrocinnamic acid	g__Blautia	0.0206756	0.106931
FRANZOSA_IBD_DISEASE	HMDB0000764	Hydrocinnamic acid	g__Eubacterium	0.0169151	0.128713
FRANZOSA_IBD_DISEASE	HMDB0000764	Hydrocinnamic acid	g__Acidaminococcus	0.00954436	0.138614
FRANZOSA_IBD_DISEASE	HMDB0000764	Hydrocinnamic acid	g__Coprobacillus	0.0108976	0.150495
FRANZOSA_IBD_DISEASE	HMDB0000764	Hydrocinnamic acid	g__Faecalibacterium	0.01485	0.150495
FRANZOSA_IBD_DISEASE	HMDB0000764	Hydrocinnamic acid	g__Bacteroides	0.0128224	0.190099
FRANZOSA_IBD_DISEASE	HMDB0000764	Hydrocinnamic acid	g__Clostridium	0.0132248	0.2
FRANZOSA_IBD_DISEASE	HMDB0000764	Hydrocinnamic acid	g__Adlercreutzia	0.00741147	0.205941
FRANZOSA_IBD_DISEASE	HMDB0000764	Hydrocinnamic acid	g__Akkermansia	0.00552317	0.283168
FRANZOSA_IBD_DISEASE	HMDB0000764	Hydrocinnamic acid	g__Haemophilus	0.00148044	0.336634
FRANZOSA_IBD_DISEASE	HMDB0000764	Hydrocinnamic acid	g__Klebsiella	0.00191486	0.338614
FRANZOSA_IBD_DISEASE	HMDB0000764	Hydrocinnamic acid	g__Anaerostipes	0.00513379	0.352475
FRANZOSA_IBD_DISEASE	HMDB0000764	Hydrocinnamic acid	g__Veillonella	0.00426775	0.427723
FRANZOSA_IBD_DISEASE	HMDB0000764	Hydrocinnamic acid	g__Enterococcus	0.00188048	0.433663
FRANZOSA_IBD_DISEASE	HMDB0000764	Hydrocinnamic acid	g__Dialister	0.000756008	0.439604
FRANZOSA_IBD_DISEASE	HMDB0000764	Hydrocinnamic acid	g__Bilophila	-5.10057e-05	0.50297
FRANZOSA_IBD_DISEASE	HMDB0000764	Hydrocinnamic acid	g__Collinsella	0.00161104	0.520792
FRANZOSA_IBD_DISEASE	HMDB0000764	Hydrocinnamic acid	g__Streptococcus	-0.00139176	0.522772
FRANZOSA_IBD_DISEASE	HMDB0000764	Hydrocinnamic acid	g__Escherichia.Shigella	0.00137771	0.560396
FRANZOSA_IBD_DISEASE	HMDB0000764	Hydrocinnamic acid	g__Bifidobacterium	-0.00277011	0.657426
FRANZOSA_IBD_DISEASE	HMDB0000764	Hydrocinnamic acid	g__Parabacteroides	-0.00194364	0.663366
FRANZOSA_IBD_DISEASE	HMDB0000764	Hydrocinnamic acid	g__Prevotella	-0.0042514	0.788119
FRANZOSA_IBD_DISEASE	HMDB0000766	N-Acetyl-L-alanine	g__Prevotella	0.0418596	0.0118812
FRANZOSA_IBD_DISEASE	HMDB0000766	N-Acetyl-L-alanine	g__Oscillibacter	0.0501997	0.0178218
FRANZOSA_IBD_DISEASE	HMDB0000766	N-Acetyl-L-alanine	g__Blautia	0.0417829	0.019802
FRANZOSA_IBD_DISEASE	HMDB0000766	N-Acetyl-L-alanine	g__Subdoligranulum	0.0392181	0.0435644
FRANZOSA_IBD_DISEASE	HMDB0000766	N-Acetyl-L-alanine	g__Parabacteroides	0.0260122	0.049505
FRANZOSA_IBD_DISEASE	HMDB0000766	N-Acetyl-L-alanine	g__Coprobacillus	0.0157947	0.0831683
FRANZOSA_IBD_DISEASE	HMDB0000766	N-Acetyl-L-alanine	g__Alistipes	0.0195863	0.0871287
FRANZOSA_IBD_DISEASE	HMDB0000766	N-Acetyl-L-alanine	Unclassified	0.018982	0.10297
FRANZOSA_IBD_DISEASE	HMDB0000766	N-Acetyl-L-alanine	g__Akkermansia	0.00972271	0.124752
FRANZOSA_IBD_DISEASE	HMDB0000766	N-Acetyl-L-alanine	g__Anaerostipes	0.0144326	0.124752
FRANZOSA_IBD_DISEASE	HMDB0000766	N-Acetyl-L-alanine	g__Acidaminococcus	0.00981905	0.158416
FRANZOSA_IBD_DISEASE	HMDB0000766	N-Acetyl-L-alanine	g__Bacteroides	0.0150507	0.2
FRANZOSA_IBD_DISEASE	HMDB0000766	N-Acetyl-L-alanine	g__Dialister	0.009291	0.20396
FRANZOSA_IBD_DISEASE	HMDB0000766	N-Acetyl-L-alanine	g__Veillonella	0.0150652	0.219802
FRANZOSA_IBD_DISEASE	HMDB0000766	N-Acetyl-L-alanine	g__Faecalibacterium	0.00950284	0.340594
FRANZOSA_IBD_DISEASE	HMDB0000766	N-Acetyl-L-alanine	g__Klebsiella	0.00292414	0.350495
FRANZOSA_IBD_DISEASE	HMDB0000766	N-Acetyl-L-alanine	g__Adlercreutzia	0.00561896	0.352475
FRANZOSA_IBD_DISEASE	HMDB0000766	N-Acetyl-L-alanine	g__Flavonifractor	0.00548407	0.382178
FRANZOSA_IBD_DISEASE	HMDB0000766	N-Acetyl-L-alanine	g__Collinsella	0.00673266	0.390099
FRANZOSA_IBD_DISEASE	HMDB0000766	N-Acetyl-L-alanine	g__Haemophilus	0.00100257	0.427723
FRANZOSA_IBD_DISEASE	HMDB0000766	N-Acetyl-L-alanine	g__Enterococcus	0.00257205	0.429703
FRANZOSA_IBD_DISEASE	HMDB0000766	N-Acetyl-L-alanine	g__Escherichia.Shigella	0.00563617	0.439604
FRANZOSA_IBD_DISEASE	HMDB0000766	N-Acetyl-L-alanine	g__Eubacterium	0.00591496	0.451485
FRANZOSA_IBD_DISEASE	HMDB0000766	N-Acetyl-L-alanine	g__Bilophila	0.00105166	0.471287
FRANZOSA_IBD_DISEASE	HMDB0000766	N-Acetyl-L-alanine	g__Coprococcus	0.00316173	0.485149
FRANZOSA_IBD_DISEASE	HMDB0000766	N-Acetyl-L-alanine	g__Barnesiella	0.000608438	0.506931
FRANZOSA_IBD_DISEASE	HMDB0000766	N-Acetyl-L-alanine	g__Ruminococcus	0.00110035	0.631683
FRANZOSA_IBD_DISEASE	HMDB0000766	N-Acetyl-L-alanine	g__Lactobacillus	-0.00214822	0.673267
FRANZOSA_IBD_DISEASE	HMDB0000766	N-Acetyl-L-alanine	g__Clostridium	0.000635306	0.677228
FRANZOSA_IBD_DISEASE	HMDB0000766	N-Acetyl-L-alanine	g__Eggerthella	-8.92437e-06	0.677228
FRANZOSA_IBD_DISEASE	HMDB0000766	N-Acetyl-L-alanine	g__Roseburia	-0.00110927	0.69505
FRANZOSA_IBD_DISEASE	HMDB0000766	N-Acetyl-L-alanine	g__Bifidobacterium	-0.00482862	0.738614
FRANZOSA_IBD_DISEASE	HMDB0000766	N-Acetyl-L-alanine	g__Dorea	-0.00060406	0.752475
FRANZOSA_IBD_DISEASE	HMDB0000766	N-Acetyl-L-alanine	g__Streptococcus	-0.00740493	0.772277
FRANZOSA_IBD_DISEASE	HMDB0000779	Phenyllactic acid	g__Eggerthella	0.145878	0.00990099
FRANZOSA_IBD_DISEASE	HMDB0000779	Phenyllactic acid	g__Oscillibacter	0.0668385	0.00990099
FRANZOSA_IBD_DISEASE	HMDB0000779	Phenyllactic acid	g__Subdoligranulum	0.10689	0.00990099
FRANZOSA_IBD_DISEASE	HMDB0000779	Phenyllactic acid	g__Dialister	0.0490294	0.0158416
FRANZOSA_IBD_DISEASE	HMDB0000779	Phenyllactic acid	g__Faecalibacterium	0.0334352	0.019802
FRANZOSA_IBD_DISEASE	HMDB0000779	Phenyllactic acid	g__Anaerostipes	0.0367679	0.0237624
FRANZOSA_IBD_DISEASE	HMDB0000779	Phenyllactic acid	g__Roseburia	0.0297495	0.0237624
FRANZOSA_IBD_DISEASE	HMDB0000779	Phenyllactic acid	g__Flavonifractor	0.0271936	0.0257426
FRANZOSA_IBD_DISEASE	HMDB0000779	Phenyllactic acid	g__Eubacterium	0.02292	0.0415842
FRANZOSA_IBD_DISEASE	HMDB0000779	Phenyllactic acid	g__Bacteroides	0.0253757	0.0534653
FRANZOSA_IBD_DISEASE	HMDB0000779	Phenyllactic acid	g__Veillonella	0.0207615	0.0574257
FRANZOSA_IBD_DISEASE	HMDB0000779	Phenyllactic acid	g__Coprococcus	0.0141013	0.0752475
FRANZOSA_IBD_DISEASE	HMDB0000779	Phenyllactic acid	g__Enterococcus	0.0104226	0.0792079
FRANZOSA_IBD_DISEASE	HMDB0000779	Phenyllactic acid	g__Dorea	0.0195982	0.0831683
FRANZOSA_IBD_DISEASE	HMDB0000779	Phenyllactic acid	g__Collinsella	0.0124836	0.0930693
FRANZOSA_IBD_DISEASE	HMDB0000779	Phenyllactic acid	g__Clostridium	0.0122446	0.122772
FRANZOSA_IBD_DISEASE	HMDB0000779	Phenyllactic acid	g__Coprobacillus	0.0107276	0.152475
FRANZOSA_IBD_DISEASE	HMDB0000779	Phenyllactic acid	g__Lactobacillus	0.00685542	0.168317
FRANZOSA_IBD_DISEASE	HMDB0000779	Phenyllactic acid	g__Acidaminococcus	0.0056412	0.184158
FRANZOSA_IBD_DISEASE	HMDB0000779	Phenyllactic acid	g__Ruminococcus	0.00693424	0.223762
FRANZOSA_IBD_DISEASE	HMDB0000779	Phenyllactic acid	g__Bilophila	0.00332861	0.225743
FRANZOSA_IBD_DISEASE	HMDB0000779	Phenyllactic acid	g__Klebsiella	0.00376246	0.239604
FRANZOSA_IBD_DISEASE	HMDB0000779	Phenyllactic acid	Unclassified	0.00558231	0.275248
FRANZOSA_IBD_DISEASE	HMDB0000779	Phenyllactic acid	g__Blautia	0.00505667	0.306931
FRANZOSA_IBD_DISEASE	HMDB0000779	Phenyllactic acid	g__Escherichia.Shigella	0.00552076	0.308911
FRANZOSA_IBD_DISEASE	HMDB0000779	Phenyllactic acid	g__Barnesiella	0.0016381	0.328713
FRANZOSA_IBD_DISEASE	HMDB0000779	Phenyllactic acid	g__Akkermansia	0.00182859	0.328713
FRANZOSA_IBD_DISEASE	HMDB0000779	Phenyllactic acid	g__Alistipes	0.00514483	0.336634
FRANZOSA_IBD_DISEASE	HMDB0000779	Phenyllactic acid	g__Prevotella	0.000308415	0.435644
FRANZOSA_IBD_DISEASE	HMDB0000779	Phenyllactic acid	g__Adlercreutzia	0.00127884	0.447525
FRANZOSA_IBD_DISEASE	HMDB0000779	Phenyllactic acid	g__Bifidobacterium	0.000811943	0.471287
FRANZOSA_IBD_DISEASE	HMDB0000779	Phenyllactic acid	g__Haemophilus	-0.0011909	0.544554
FRANZOSA_IBD_DISEASE	HMDB0000779	Phenyllactic acid	g__Parabacteroides	-0.000563014	0.544554
FRANZOSA_IBD_DISEASE	HMDB0000779	Phenyllactic acid	g__Streptococcus	-0.00240803	0.550495
FRANZOSA_IBD_DISEASE	HMDB0000784	Azelaic acid	g__Akkermansia	0.0779236	0.00990099
FRANZOSA_IBD_DISEASE	HMDB0000784	Azelaic acid	g__Roseburia	0.0768047	0.00990099
FRANZOSA_IBD_DISEASE	HMDB0000784	Azelaic acid	g__Adlercreutzia	0.0417001	0.0217822
FRANZOSA_IBD_DISEASE	HMDB0000784	Azelaic acid	g__Subdoligranulum	0.0415263	0.0336634
FRANZOSA_IBD_DISEASE	HMDB0000784	Azelaic acid	g__Alistipes	0.0307164	0.0534653
FRANZOSA_IBD_DISEASE	HMDB0000784	Azelaic acid	g__Dorea	0.0258593	0.0633663
FRANZOSA_IBD_DISEASE	HMDB0000784	Azelaic acid	g__Coprococcus	0.0192168	0.0732673
FRANZOSA_IBD_DISEASE	HMDB0000784	Azelaic acid	g__Oscillibacter	0.0230417	0.0772277
FRANZOSA_IBD_DISEASE	HMDB0000784	Azelaic acid	g__Eubacterium	0.0139094	0.182178
FRANZOSA_IBD_DISEASE	HMDB0000784	Azelaic acid	g__Bilophila	0.00622243	0.231683
FRANZOSA_IBD_DISEASE	HMDB0000784	Azelaic acid	g__Coprobacillus	0.0103738	0.243564
FRANZOSA_IBD_DISEASE	HMDB0000784	Azelaic acid	g__Ruminococcus	0.010549	0.243564
FRANZOSA_IBD_DISEASE	HMDB0000784	Azelaic acid	g__Collinsella	0.008022	0.283168
FRANZOSA_IBD_DISEASE	HMDB0000784	Azelaic acid	g__Haemophilus	0.00320497	0.30297
FRANZOSA_IBD_DISEASE	HMDB0000784	Azelaic acid	g__Acidaminococcus	0.00293126	0.352475
FRANZOSA_IBD_DISEASE	HMDB0000784	Azelaic acid	g__Escherichia.Shigella	0.00699528	0.374257
FRANZOSA_IBD_DISEASE	HMDB0000784	Azelaic acid	g__Eggerthella	0.0076818	0.374257
FRANZOSA_IBD_DISEASE	HMDB0000784	Azelaic acid	g__Faecalibacterium	0.00929248	0.374257
FRANZOSA_IBD_DISEASE	HMDB0000784	Azelaic acid	g__Bacteroides	0.00718098	0.390099
FRANZOSA_IBD_DISEASE	HMDB0000784	Azelaic acid	g__Enterococcus	0.00289195	0.423762
FRANZOSA_IBD_DISEASE	HMDB0000784	Azelaic acid	g__Blautia	0.00511356	0.433663
FRANZOSA_IBD_DISEASE	HMDB0000784	Azelaic acid	g__Prevotella	0.000161019	0.457426
FRANZOSA_IBD_DISEASE	HMDB0000784	Azelaic acid	g__Anaerostipes	0.00374922	0.49703
FRANZOSA_IBD_DISEASE	HMDB0000784	Azelaic acid	g__Bifidobacterium	0.00179081	0.50099
FRANZOSA_IBD_DISEASE	HMDB0000784	Azelaic acid	g__Dialister	0.000923599	0.50099
FRANZOSA_IBD_DISEASE	HMDB0000784	Azelaic acid	g__Lactobacillus	0.000436461	0.516832
FRANZOSA_IBD_DISEASE	HMDB0000784	Azelaic acid	g__Clostridium	0.00386963	0.538614
FRANZOSA_IBD_DISEASE	HMDB0000784	Azelaic acid	g__Barnesiella	-0.00019898	0.590099
FRANZOSA_IBD_DISEASE	HMDB0000784	Azelaic acid	g__Klebsiella	-0.000485657	0.607921
FRANZOSA_IBD_DISEASE	HMDB0000784	Azelaic acid	Unclassified	-0.000938722	0.651485
FRANZOSA_IBD_DISEASE	HMDB0000784	Azelaic acid	g__Flavonifractor	0.000286562	0.655446
FRANZOSA_IBD_DISEASE	HMDB0000784	Azelaic acid	g__Parabacteroides	-0.00155523	0.669307
FRANZOSA_IBD_DISEASE	HMDB0000784	Azelaic acid	g__Streptococcus	-0.00469119	0.679208
FRANZOSA_IBD_DISEASE	HMDB0000784	Azelaic acid	g__Veillonella	-0.00348015	0.817822
FRANZOSA_IBD_DISEASE	HMDB0000792	Sebacic acid	g__Oscillibacter	0.0611711	0.00990099
FRANZOSA_IBD_DISEASE	HMDB0000792	Sebacic acid	g__Subdoligranulum	0.132326	0.00990099
FRANZOSA_IBD_DISEASE	HMDB0000792	Sebacic acid	g__Akkermansia	0.0504821	0.0118812
FRANZOSA_IBD_DISEASE	HMDB0000792	Sebacic acid	g__Alistipes	0.0555126	0.0118812
FRANZOSA_IBD_DISEASE	HMDB0000792	Sebacic acid	g__Dorea	0.0409687	0.0178218
FRANZOSA_IBD_DISEASE	HMDB0000792	Sebacic acid	g__Eubacterium	0.0501558	0.0178218
FRANZOSA_IBD_DISEASE	HMDB0000792	Sebacic acid	g__Adlercreutzia	0.0353472	0.019802
FRANZOSA_IBD_DISEASE	HMDB0000792	Sebacic acid	g__Veillonella	0.0277522	0.0336634
FRANZOSA_IBD_DISEASE	HMDB0000792	Sebacic acid	g__Coprococcus	0.0209818	0.039604
FRANZOSA_IBD_DISEASE	HMDB0000792	Sebacic acid	g__Roseburia	0.0296296	0.039604
FRANZOSA_IBD_DISEASE	HMDB0000792	Sebacic acid	g__Ruminococcus	0.0252201	0.0415842
FRANZOSA_IBD_DISEASE	HMDB0000792	Sebacic acid	g__Eggerthella	0.0233906	0.0613861
FRANZOSA_IBD_DISEASE	HMDB0000792	Sebacic acid	g__Flavonifractor	0.0141172	0.0930693
FRANZOSA_IBD_DISEASE	HMDB0000792	Sebacic acid	g__Anaerostipes	0.0137953	0.106931
FRANZOSA_IBD_DISEASE	HMDB0000792	Sebacic acid	g__Faecalibacterium	0.0178561	0.138614
FRANZOSA_IBD_DISEASE	HMDB0000792	Sebacic acid	g__Haemophilus	0.00470348	0.205941
FRANZOSA_IBD_DISEASE	HMDB0000792	Sebacic acid	g__Bilophila	0.00450548	0.239604
FRANZOSA_IBD_DISEASE	HMDB0000792	Sebacic acid	g__Blautia	0.00769642	0.243564
FRANZOSA_IBD_DISEASE	HMDB0000792	Sebacic acid	g__Klebsiella	0.00430746	0.245545
FRANZOSA_IBD_DISEASE	HMDB0000792	Sebacic acid	g__Acidaminococcus	0.00412269	0.271287
FRANZOSA_IBD_DISEASE	HMDB0000792	Sebacic acid	g__Barnesiella	0.00352993	0.279208
FRANZOSA_IBD_DISEASE	HMDB0000792	Sebacic acid	g__Coprobacillus	0.00542904	0.338614
FRANZOSA_IBD_DISEASE	HMDB0000792	Sebacic acid	g__Collinsella	0.00430363	0.346535
FRANZOSA_IBD_DISEASE	HMDB0000792	Sebacic acid	Unclassified	0.00360958	0.362376
FRANZOSA_IBD_DISEASE	HMDB0000792	Sebacic acid	g__Dialister	0.002536	0.362376
FRANZOSA_IBD_DISEASE	HMDB0000792	Sebacic acid	g__Escherichia.Shigella	0.00473146	0.4
FRANZOSA_IBD_DISEASE	HMDB0000792	Sebacic acid	g__Clostridium	0.00521959	0.4
FRANZOSA_IBD_DISEASE	HMDB0000792	Sebacic acid	g__Bifidobacterium	0.00256372	0.405941
FRANZOSA_IBD_DISEASE	HMDB0000792	Sebacic acid	g__Bacteroides	0.00512591	0.419802
FRANZOSA_IBD_DISEASE	HMDB0000792	Sebacic acid	g__Prevotella	0.000373154	0.429703
FRANZOSA_IBD_DISEASE	HMDB0000792	Sebacic acid	g__Enterococcus	0.000419408	0.524752
FRANZOSA_IBD_DISEASE	HMDB0000792	Sebacic acid	g__Streptococcus	-0.00171846	0.544554
FRANZOSA_IBD_DISEASE	HMDB0000792	Sebacic acid	g__Parabacteroides	-6.88747e-05	0.607921
FRANZOSA_IBD_DISEASE	HMDB0000792	Sebacic acid	g__Lactobacillus	-0.0020095	0.649505
FRANZOSA_IBD_DISEASE	HMDB0000826	Pentadecanoic acid	g__Alistipes	0.112568	0.00990099
FRANZOSA_IBD_DISEASE	HMDB0000826	Pentadecanoic acid	g__Bacteroides	0.0742615	0.00990099
FRANZOSA_IBD_DISEASE	HMDB0000826	Pentadecanoic acid	g__Oscillibacter	0.0947086	0.00990099
FRANZOSA_IBD_DISEASE	HMDB0000826	Pentadecanoic acid	g__Parabacteroides	0.0622661	0.00990099
FRANZOSA_IBD_DISEASE	HMDB0000826	Pentadecanoic acid	g__Ruminococcus	0.043612	0.0158416
FRANZOSA_IBD_DISEASE	HMDB0000826	Pentadecanoic acid	g__Collinsella	0.0351818	0.0178218
FRANZOSA_IBD_DISEASE	HMDB0000826	Pentadecanoic acid	g__Veillonella	0.028689	0.0336634
FRANZOSA_IBD_DISEASE	HMDB0000826	Pentadecanoic acid	g__Subdoligranulum	0.0317194	0.0376238
FRANZOSA_IBD_DISEASE	HMDB0000826	Pentadecanoic acid	g__Haemophilus	0.00966298	0.0990099
FRANZOSA_IBD_DISEASE	HMDB0000826	Pentadecanoic acid	g__Prevotella	0.00831003	0.10495
FRANZOSA_IBD_DISEASE	HMDB0000826	Pentadecanoic acid	g__Anaerostipes	0.0150111	0.108911
FRANZOSA_IBD_DISEASE	HMDB0000826	Pentadecanoic acid	g__Akkermansia	0.010398	0.114851
FRANZOSA_IBD_DISEASE	HMDB0000826	Pentadecanoic acid	g__Bilophila	0.00799972	0.120792
FRANZOSA_IBD_DISEASE	HMDB0000826	Pentadecanoic acid	g__Flavonifractor	0.0121941	0.124752
FRANZOSA_IBD_DISEASE	HMDB0000826	Pentadecanoic acid	g__Blautia	0.0168088	0.134653
FRANZOSA_IBD_DISEASE	HMDB0000826	Pentadecanoic acid	g__Bifidobacterium	0.0122358	0.152475
FRANZOSA_IBD_DISEASE	HMDB0000826	Pentadecanoic acid	g__Roseburia	0.0111895	0.180198
FRANZOSA_IBD_DISEASE	HMDB0000826	Pentadecanoic acid	g__Klebsiella	0.00561656	0.207921
FRANZOSA_IBD_DISEASE	HMDB0000826	Pentadecanoic acid	g__Adlercreutzia	0.00724749	0.217822
FRANZOSA_IBD_DISEASE	HMDB0000826	Pentadecanoic acid	g__Lactobacillus	0.00491012	0.316832
FRANZOSA_IBD_DISEASE	HMDB0000826	Pentadecanoic acid	g__Faecalibacterium	0.00733504	0.328713
FRANZOSA_IBD_DISEASE	HMDB0000826	Pentadecanoic acid	Unclassified	0.00544388	0.332673
FRANZOSA_IBD_DISEASE	HMDB0000826	Pentadecanoic acid	g__Dialister	0.00289302	0.344554
FRANZOSA_IBD_DISEASE	HMDB0000826	Pentadecanoic acid	g__Clostridium	0.00883789	0.368317
FRANZOSA_IBD_DISEASE	HMDB0000826	Pentadecanoic acid	g__Eggerthella	0.00461351	0.417822
FRANZOSA_IBD_DISEASE	HMDB0000826	Pentadecanoic acid	g__Escherichia.Shigella	0.00366909	0.419802
FRANZOSA_IBD_DISEASE	HMDB0000826	Pentadecanoic acid	g__Streptococcus	0.000263585	0.469307
FRANZOSA_IBD_DISEASE	HMDB0000826	Pentadecanoic acid	g__Acidaminococcus	0.000478009	0.475248
FRANZOSA_IBD_DISEASE	HMDB0000826	Pentadecanoic acid	g__Barnesiella	-0.000426434	0.556436
FRANZOSA_IBD_DISEASE	HMDB0000826	Pentadecanoic acid	g__Coprococcus	0.000645345	0.586139
FRANZOSA_IBD_DISEASE	HMDB0000826	Pentadecanoic acid	g__Eubacterium	-0.000724452	0.59802
FRANZOSA_IBD_DISEASE	HMDB0000826	Pentadecanoic acid	g__Dorea	0.000432263	0.661386
FRANZOSA_IBD_DISEASE	HMDB0000826	Pentadecanoic acid	g__Coprobacillus	-0.000331405	0.732673
FRANZOSA_IBD_DISEASE	HMDB0000826	Pentadecanoic acid	g__Enterococcus	-0.00698086	0.887129
FRANZOSA_IBD_DISEASE	HMDB0000827	Stearic acid	g__Alistipes	0.0932549	0.00990099
FRANZOSA_IBD_DISEASE	HMDB0000827	Stearic acid	g__Eggerthella	0.0743991	0.00990099
FRANZOSA_IBD_DISEASE	HMDB0000827	Stearic acid	g__Bacteroides	0.0755517	0.0138614
FRANZOSA_IBD_DISEASE	HMDB0000827	Stearic acid	g__Blautia	0.0406944	0.0138614
FRANZOSA_IBD_DISEASE	HMDB0000827	Stearic acid	g__Parabacteroides	0.0506695	0.0158416
FRANZOSA_IBD_DISEASE	HMDB0000827	Stearic acid	g__Anaerostipes	0.0287112	0.029703
FRANZOSA_IBD_DISEASE	HMDB0000827	Stearic acid	g__Klebsiella	0.0160983	0.039604
FRANZOSA_IBD_DISEASE	HMDB0000827	Stearic acid	g__Collinsella	0.0160663	0.0613861
FRANZOSA_IBD_DISEASE	HMDB0000827	Stearic acid	g__Adlercreutzia	0.0111066	0.108911
FRANZOSA_IBD_DISEASE	HMDB0000827	Stearic acid	g__Barnesiella	0.00698209	0.126733
FRANZOSA_IBD_DISEASE	HMDB0000827	Stearic acid	g__Bifidobacterium	0.0120306	0.134653
FRANZOSA_IBD_DISEASE	HMDB0000827	Stearic acid	g__Subdoligranulum	0.0156551	0.158416
FRANZOSA_IBD_DISEASE	HMDB0000827	Stearic acid	g__Bilophila	0.00407967	0.229703
FRANZOSA_IBD_DISEASE	HMDB0000827	Stearic acid	g__Dialister	0.00720017	0.267327
FRANZOSA_IBD_DISEASE	HMDB0000827	Stearic acid	g__Prevotella	0.00230576	0.279208
FRANZOSA_IBD_DISEASE	HMDB0000827	Stearic acid	g__Enterococcus	0.00438149	0.326733
FRANZOSA_IBD_DISEASE	HMDB0000827	Stearic acid	g__Coprobacillus	0.00524665	0.336634
FRANZOSA_IBD_DISEASE	HMDB0000827	Stearic acid	g__Oscillibacter	0.00717815	0.338614
FRANZOSA_IBD_DISEASE	HMDB0000827	Stearic acid	g__Escherichia.Shigella	0.00513212	0.370297
FRANZOSA_IBD_DISEASE	HMDB0000827	Stearic acid	g__Veillonella	0.00491406	0.374257
FRANZOSA_IBD_DISEASE	HMDB0000827	Stearic acid	g__Ruminococcus	0.00452143	0.374257
FRANZOSA_IBD_DISEASE	HMDB0000827	Stearic acid	g__Clostridium	0.00365565	0.405941
FRANZOSA_IBD_DISEASE	HMDB0000827	Stearic acid	g__Haemophilus	0.00066297	0.411881
FRANZOSA_IBD_DISEASE	HMDB0000827	Stearic acid	Unclassified	0.00293208	0.413861
FRANZOSA_IBD_DISEASE	HMDB0000827	Stearic acid	g__Lactobacillus	0.00223844	0.445545
FRANZOSA_IBD_DISEASE	HMDB0000827	Stearic acid	g__Roseburia	0.00390011	0.459406
FRANZOSA_IBD_DISEASE	HMDB0000827	Stearic acid	g__Faecalibacterium	0.00302836	0.50495
FRANZOSA_IBD_DISEASE	HMDB0000827	Stearic acid	g__Acidaminococcus	0.000619718	0.518812
FRANZOSA_IBD_DISEASE	HMDB0000827	Stearic acid	g__Flavonifractor	0.000472434	0.536634
FRANZOSA_IBD_DISEASE	HMDB0000827	Stearic acid	g__Eubacterium	0.0011555	0.540594
FRANZOSA_IBD_DISEASE	HMDB0000827	Stearic acid	g__Dorea	0.00198568	0.550495
FRANZOSA_IBD_DISEASE	HMDB0000827	Stearic acid	g__Streptococcus	-0.00241466	0.572277
FRANZOSA_IBD_DISEASE	HMDB0000827	Stearic acid	g__Akkermansia	-0.00185067	0.576238
FRANZOSA_IBD_DISEASE	HMDB0000827	Stearic acid	g__Coprococcus	-0.000306844	0.588119
FRANZOSA_IBD_DISEASE	HMDB0000852	beta-Sitosterol	g__Coprobacillus	0.0619173	0.00990099
FRANZOSA_IBD_DISEASE	HMDB0000852	beta-Sitosterol	g__Subdoligranulum	0.0852499	0.0118812
FRANZOSA_IBD_DISEASE	HMDB0000852	beta-Sitosterol	g__Collinsella	0.0306555	0.0138614
FRANZOSA_IBD_DISEASE	HMDB0000852	beta-Sitosterol	g__Barnesiella	0.0329804	0.0178218
FRANZOSA_IBD_DISEASE	HMDB0000852	beta-Sitosterol	g__Alistipes	0.031154	0.0217822
FRANZOSA_IBD_DISEASE	HMDB0000852	beta-Sitosterol	g__Coprococcus	0.0279035	0.0277228
FRANZOSA_IBD_DISEASE	HMDB0000852	beta-Sitosterol	g__Veillonella	0.0356625	0.0277228
FRANZOSA_IBD_DISEASE	HMDB0000852	beta-Sitosterol	g__Anaerostipes	0.0236102	0.039604
FRANZOSA_IBD_DISEASE	HMDB0000852	beta-Sitosterol	g__Escherichia.Shigella	0.0207304	0.0415842
FRANZOSA_IBD_DISEASE	HMDB0000852	beta-Sitosterol	g__Flavonifractor	0.0205768	0.0613861
FRANZOSA_IBD_DISEASE	HMDB0000852	beta-Sitosterol	g__Eggerthella	0.0203935	0.0732673
FRANZOSA_IBD_DISEASE	HMDB0000852	beta-Sitosterol	g__Haemophilus	0.00956461	0.0950495
FRANZOSA_IBD_DISEASE	HMDB0000852	beta-Sitosterol	g__Dorea	0.0163805	0.108911
FRANZOSA_IBD_DISEASE	HMDB0000852	beta-Sitosterol	g__Faecalibacterium	0.0125755	0.148515
FRANZOSA_IBD_DISEASE	HMDB0000852	beta-Sitosterol	g__Adlercreutzia	0.0112093	0.184158
FRANZOSA_IBD_DISEASE	HMDB0000852	beta-Sitosterol	g__Roseburia	0.0096564	0.186139
FRANZOSA_IBD_DISEASE	HMDB0000852	beta-Sitosterol	g__Streptococcus	0.00919599	0.192079
FRANZOSA_IBD_DISEASE	HMDB0000852	beta-Sitosterol	g__Bilophila	0.00473185	0.194059
FRANZOSA_IBD_DISEASE	HMDB0000852	beta-Sitosterol	g__Dialister	0.00772522	0.215842
FRANZOSA_IBD_DISEASE	HMDB0000852	beta-Sitosterol	g__Bacteroides	0.00787027	0.231683
FRANZOSA_IBD_DISEASE	HMDB0000852	beta-Sitosterol	g__Ruminococcus	0.00771729	0.231683
FRANZOSA_IBD_DISEASE	HMDB0000852	beta-Sitosterol	g__Prevotella	0.00151244	0.354455
FRANZOSA_IBD_DISEASE	HMDB0000852	beta-Sitosterol	g__Eubacterium	0.00490904	0.370297
FRANZOSA_IBD_DISEASE	HMDB0000852	beta-Sitosterol	g__Oscillibacter	0.00529341	0.386139
FRANZOSA_IBD_DISEASE	HMDB0000852	beta-Sitosterol	g__Clostridium	0.00344604	0.4
FRANZOSA_IBD_DISEASE	HMDB0000852	beta-Sitosterol	g__Bifidobacterium	0.00226449	0.407921
FRANZOSA_IBD_DISEASE	HMDB0000852	beta-Sitosterol	g__Klebsiella	0.000608842	0.425743
FRANZOSA_IBD_DISEASE	HMDB0000852	beta-Sitosterol	g__Akkermansia	0.000246176	0.431683
FRANZOSA_IBD_DISEASE	HMDB0000852	beta-Sitosterol	g__Blautia	0.000839762	0.49505
FRANZOSA_IBD_DISEASE	HMDB0000852	beta-Sitosterol	g__Parabacteroides	4.43428e-05	0.540594
FRANZOSA_IBD_DISEASE	HMDB0000852	beta-Sitosterol	g__Lactobacillus	-0.00148418	0.59604
FRANZOSA_IBD_DISEASE	HMDB0000852	beta-Sitosterol	g__Acidaminococcus	-0.00221666	0.673267
FRANZOSA_IBD_DISEASE	HMDB0000852	beta-Sitosterol	g__Enterococcus	-0.00297048	0.716832
FRANZOSA_IBD_DISEASE	HMDB0000852	beta-Sitosterol	Unclassified	-0.00603478	0.758416
FRANZOSA_IBD_DISEASE	HMDB0000888	Undecanedioic acid	g__Adlercreutzia	0.0645078	0.00990099
FRANZOSA_IBD_DISEASE	HMDB0000888	Undecanedioic acid	g__Oscillibacter	0.0871042	0.00990099
FRANZOSA_IBD_DISEASE	HMDB0000888	Undecanedioic acid	g__Roseburia	0.0576594	0.0118812
FRANZOSA_IBD_DISEASE	HMDB0000888	Undecanedioic acid	g__Akkermansia	0.0315869	0.0138614
FRANZOSA_IBD_DISEASE	HMDB0000888	Undecanedioic acid	g__Subdoligranulum	0.0521321	0.0178218
FRANZOSA_IBD_DISEASE	HMDB0000888	Undecanedioic acid	g__Coprococcus	0.0260061	0.0316832
FRANZOSA_IBD_DISEASE	HMDB0000888	Undecanedioic acid	g__Dorea	0.0254154	0.0653465
FRANZOSA_IBD_DISEASE	HMDB0000888	Undecanedioic acid	g__Flavonifractor	0.0186766	0.0811881
FRANZOSA_IBD_DISEASE	HMDB0000888	Undecanedioic acid	g__Anaerostipes	0.0178065	0.0910891
FRANZOSA_IBD_DISEASE	HMDB0000888	Undecanedioic acid	g__Alistipes	0.0182168	0.0930693
FRANZOSA_IBD_DISEASE	HMDB0000888	Undecanedioic acid	g__Eubacterium	0.0206097	0.0990099
FRANZOSA_IBD_DISEASE	HMDB0000888	Undecanedioic acid	g__Eggerthella	0.0158833	0.116832
FRANZOSA_IBD_DISEASE	HMDB0000888	Undecanedioic acid	g__Blautia	0.0169373	0.142574
FRANZOSA_IBD_DISEASE	HMDB0000888	Undecanedioic acid	g__Collinsella	0.0115084	0.182178
FRANZOSA_IBD_DISEASE	HMDB0000888	Undecanedioic acid	g__Faecalibacterium	0.0170962	0.186139
FRANZOSA_IBD_DISEASE	HMDB0000888	Undecanedioic acid	g__Ruminococcus	0.0125364	0.19604
FRANZOSA_IBD_DISEASE	HMDB0000888	Undecanedioic acid	g__Bifidobacterium	0.00740442	0.235644
FRANZOSA_IBD_DISEASE	HMDB0000888	Undecanedioic acid	g__Escherichia.Shigella	0.00927609	0.289109
FRANZOSA_IBD_DISEASE	HMDB0000888	Undecanedioic acid	g__Bacteroides	0.0105491	0.29901
FRANZOSA_IBD_DISEASE	HMDB0000888	Undecanedioic acid	g__Acidaminococcus	0.00336106	0.306931
FRANZOSA_IBD_DISEASE	HMDB0000888	Undecanedioic acid	g__Dialister	0.00572027	0.314851
FRANZOSA_IBD_DISEASE	HMDB0000888	Undecanedioic acid	g__Haemophilus	0.00227452	0.340594
FRANZOSA_IBD_DISEASE	HMDB0000888	Undecanedioic acid	g__Lactobacillus	0.00396304	0.344554
FRANZOSA_IBD_DISEASE	HMDB0000888	Undecanedioic acid	g__Bilophila	0.00325879	0.346535
FRANZOSA_IBD_DISEASE	HMDB0000888	Undecanedioic acid	Unclassified	0.0060138	0.358416
FRANZOSA_IBD_DISEASE	HMDB0000888	Undecanedioic acid	g__Streptococcus	0.00115717	0.39802
FRANZOSA_IBD_DISEASE	HMDB0000888	Undecanedioic acid	g__Enterococcus	0.00223994	0.437624
FRANZOSA_IBD_DISEASE	HMDB0000888	Undecanedioic acid	g__Barnesiella	0.000853729	0.465347
FRANZOSA_IBD_DISEASE	HMDB0000888	Undecanedioic acid	g__Parabacteroides	0.00284667	0.467327
FRANZOSA_IBD_DISEASE	HMDB0000888	Undecanedioic acid	g__Coprobacillus	0.00353611	0.489109
FRANZOSA_IBD_DISEASE	HMDB0000888	Undecanedioic acid	g__Prevotella	-0.000296638	0.520792
FRANZOSA_IBD_DISEASE	HMDB0000888	Undecanedioic acid	g__Klebsiella	-0.000190054	0.578218
FRANZOSA_IBD_DISEASE	HMDB0000888	Undecanedioic acid	g__Clostridium	0.00076041	0.663366
FRANZOSA_IBD_DISEASE	HMDB0000888	Undecanedioic acid	g__Veillonella	-0.00340365	0.80396
FRANZOSA_IBD_DISEASE	HMDB0000893	Suberic acid	g__Akkermansia	0.112687	0.00990099
FRANZOSA_IBD_DISEASE	HMDB0000893	Suberic acid	g__Roseburia	0.0750258	0.00990099
FRANZOSA_IBD_DISEASE	HMDB0000893	Suberic acid	g__Alistipes	0.0411113	0.0178218
FRANZOSA_IBD_DISEASE	HMDB0000893	Suberic acid	g__Haemophilus	0.0199833	0.0257426
FRANZOSA_IBD_DISEASE	HMDB0000893	Suberic acid	g__Adlercreutzia	0.0218499	0.0336634
FRANZOSA_IBD_DISEASE	HMDB0000893	Suberic acid	g__Oscillibacter	0.0256743	0.0732673
FRANZOSA_IBD_DISEASE	HMDB0000893	Suberic acid	g__Anaerostipes	0.0212102	0.0752475
FRANZOSA_IBD_DISEASE	HMDB0000893	Suberic acid	g__Flavonifractor	0.0175273	0.0752475
FRANZOSA_IBD_DISEASE	HMDB0000893	Suberic acid	g__Dorea	0.0232578	0.0792079
FRANZOSA_IBD_DISEASE	HMDB0000893	Suberic acid	g__Subdoligranulum	0.024905	0.0871287
FRANZOSA_IBD_DISEASE	HMDB0000893	Suberic acid	g__Ruminococcus	0.0134282	0.124752
FRANZOSA_IBD_DISEASE	HMDB0000893	Suberic acid	g__Veillonella	0.0167212	0.136634
FRANZOSA_IBD_DISEASE	HMDB0000893	Suberic acid	g__Coprococcus	0.01281	0.164356
FRANZOSA_IBD_DISEASE	HMDB0000893	Suberic acid	g__Barnesiella	0.00605404	0.186139
FRANZOSA_IBD_DISEASE	HMDB0000893	Suberic acid	g__Faecalibacterium	0.0120636	0.229703
FRANZOSA_IBD_DISEASE	HMDB0000893	Suberic acid	Unclassified	0.00827361	0.249505
FRANZOSA_IBD_DISEASE	HMDB0000893	Suberic acid	g__Prevotella	0.00232404	0.330693
FRANZOSA_IBD_DISEASE	HMDB0000893	Suberic acid	g__Bilophila	0.00400236	0.332673
FRANZOSA_IBD_DISEASE	HMDB0000893	Suberic acid	g__Klebsiella	0.0028903	0.340594
FRANZOSA_IBD_DISEASE	HMDB0000893	Suberic acid	g__Eubacterium	0.00702295	0.362376
FRANZOSA_IBD_DISEASE	HMDB0000893	Suberic acid	g__Enterococcus	0.00179178	0.479208
FRANZOSA_IBD_DISEASE	HMDB0000893	Suberic acid	g__Dialister	0.000628326	0.479208
FRANZOSA_IBD_DISEASE	HMDB0000893	Suberic acid	g__Bifidobacterium	0.00049813	0.50099
FRANZOSA_IBD_DISEASE	HMDB0000893	Suberic acid	g__Lactobacillus	8.02229e-05	0.544554
FRANZOSA_IBD_DISEASE	HMDB0000893	Suberic acid	g__Eggerthella	0.00198216	0.554455
FRANZOSA_IBD_DISEASE	HMDB0000893	Suberic acid	g__Collinsella	0.000660622	0.558416
FRANZOSA_IBD_DISEASE	HMDB0000893	Suberic acid	g__Acidaminococcus	-0.000438185	0.562376
FRANZOSA_IBD_DISEASE	HMDB0000893	Suberic acid	g__Clostridium	0.00216987	0.60198
FRANZOSA_IBD_DISEASE	HMDB0000893	Suberic acid	g__Coprobacillus	0.0013153	0.637624
FRANZOSA_IBD_DISEASE	HMDB0000893	Suberic acid	g__Parabacteroides	-0.000465137	0.641584
FRANZOSA_IBD_DISEASE	HMDB0000893	Suberic acid	g__Blautia	-0.000785819	0.681188
FRANZOSA_IBD_DISEASE	HMDB0000893	Suberic acid	g__Escherichia.Shigella	-0.00100056	0.691089
FRANZOSA_IBD_DISEASE	HMDB0000893	Suberic acid	g__Streptococcus	-0.00456422	0.693069
FRANZOSA_IBD_DISEASE	HMDB0000893	Suberic acid	g__Bacteroides	-0.00136148	0.720792
FRANZOSA_IBD_DISEASE	HMDB0000896	Taurodeoxycholic acid	g__Anaerostipes	0.0592073	0.00990099
FRANZOSA_IBD_DISEASE	HMDB0000896	Taurodeoxycholic acid	g__Bilophila	0.0990587	0.00990099
FRANZOSA_IBD_DISEASE	HMDB0000896	Taurodeoxycholic acid	g__Eggerthella	0.0767959	0.00990099
FRANZOSA_IBD_DISEASE	HMDB0000896	Taurodeoxycholic acid	g__Roseburia	0.0815519	0.00990099
FRANZOSA_IBD_DISEASE	HMDB0000896	Taurodeoxycholic acid	g__Barnesiella	0.0117869	0.0732673
FRANZOSA_IBD_DISEASE	HMDB0000896	Taurodeoxycholic acid	g__Bifidobacterium	0.0177908	0.0851485
FRANZOSA_IBD_DISEASE	HMDB0000896	Taurodeoxycholic acid	g__Veillonella	0.016144	0.0910891
FRANZOSA_IBD_DISEASE	HMDB0000896	Taurodeoxycholic acid	g__Subdoligranulum	0.0193195	0.10297
FRANZOSA_IBD_DISEASE	HMDB0000896	Taurodeoxycholic acid	g__Alistipes	0.0144391	0.106931
FRANZOSA_IBD_DISEASE	HMDB0000896	Taurodeoxycholic acid	g__Dialister	0.012367	0.110891
FRANZOSA_IBD_DISEASE	HMDB0000896	Taurodeoxycholic acid	g__Ruminococcus	0.0126706	0.116832
FRANZOSA_IBD_DISEASE	HMDB0000896	Taurodeoxycholic acid	g__Lactobacillus	0.0121292	0.140594
FRANZOSA_IBD_DISEASE	HMDB0000896	Taurodeoxycholic acid	g__Collinsella	0.0093477	0.190099
FRANZOSA_IBD_DISEASE	HMDB0000896	Taurodeoxycholic acid	Unclassified	0.0126604	0.209901
FRANZOSA_IBD_DISEASE	HMDB0000896	Taurodeoxycholic acid	g__Oscillibacter	0.0115338	0.217822
FRANZOSA_IBD_DISEASE	HMDB0000896	Taurodeoxycholic acid	g__Bacteroides	0.00983013	0.261386
FRANZOSA_IBD_DISEASE	HMDB0000896	Taurodeoxycholic acid	g__Faecalibacterium	0.00759967	0.29505
FRANZOSA_IBD_DISEASE	HMDB0000896	Taurodeoxycholic acid	g__Dorea	0.00847599	0.30495
FRANZOSA_IBD_DISEASE	HMDB0000896	Taurodeoxycholic acid	g__Coprococcus	0.004116	0.312871
FRANZOSA_IBD_DISEASE	HMDB0000896	Taurodeoxycholic acid	g__Akkermansia	0.00195151	0.378218
FRANZOSA_IBD_DISEASE	HMDB0000896	Taurodeoxycholic acid	g__Flavonifractor	0.00229762	0.380198
FRANZOSA_IBD_DISEASE	HMDB0000896	Taurodeoxycholic acid	g__Prevotella	0.00119853	0.380198
FRANZOSA_IBD_DISEASE	HMDB0000896	Taurodeoxycholic acid	g__Eubacterium	0.00400865	0.415842
FRANZOSA_IBD_DISEASE	HMDB0000896	Taurodeoxycholic acid	g__Acidaminococcus	0.000123684	0.467327
FRANZOSA_IBD_DISEASE	HMDB0000896	Taurodeoxycholic acid	g__Escherichia.Shigella	0.00230932	0.471287
FRANZOSA_IBD_DISEASE	HMDB0000896	Taurodeoxycholic acid	g__Clostridium	0.00206214	0.487129
FRANZOSA_IBD_DISEASE	HMDB0000896	Taurodeoxycholic acid	g__Streptococcus	-0.00120324	0.487129
FRANZOSA_IBD_DISEASE	HMDB0000896	Taurodeoxycholic acid	g__Blautia	0.00125911	0.50297
FRANZOSA_IBD_DISEASE	HMDB0000896	Taurodeoxycholic acid	g__Haemophilus	-0.00103787	0.520792
FRANZOSA_IBD_DISEASE	HMDB0000896	Taurodeoxycholic acid	g__Klebsiella	-0.000769382	0.548515
FRANZOSA_IBD_DISEASE	HMDB0000896	Taurodeoxycholic acid	g__Adlercreutzia	-0.000933604	0.59802
FRANZOSA_IBD_DISEASE	HMDB0000896	Taurodeoxycholic acid	g__Enterococcus	-0.0018838	0.635644
FRANZOSA_IBD_DISEASE	HMDB0000896	Taurodeoxycholic acid	g__Parabacteroides	-0.00234024	0.683168
FRANZOSA_IBD_DISEASE	HMDB0000896	Taurodeoxycholic acid	g__Coprobacillus	-0.00409737	0.786139
FRANZOSA_IBD_DISEASE	HMDB0000929	L-Tryptophan	g__Alistipes	0.050356	0.0118812
FRANZOSA_IBD_DISEASE	HMDB0000929	L-Tryptophan	g__Prevotella	0.0244675	0.019802
FRANZOSA_IBD_DISEASE	HMDB0000929	L-Tryptophan	g__Klebsiella	0.0209235	0.0316832
FRANZOSA_IBD_DISEASE	HMDB0000929	L-Tryptophan	g__Dialister	0.0311821	0.0316832
FRANZOSA_IBD_DISEASE	HMDB0000929	L-Tryptophan	g__Parabacteroides	0.0415859	0.0316832
FRANZOSA_IBD_DISEASE	HMDB0000929	L-Tryptophan	g__Bilophila	0.0177331	0.0336634
FRANZOSA_IBD_DISEASE	HMDB0000929	L-Tryptophan	g__Bacteroides	0.0323567	0.0712871
FRANZOSA_IBD_DISEASE	HMDB0000929	L-Tryptophan	g__Adlercreutzia	0.016414	0.0950495
FRANZOSA_IBD_DISEASE	HMDB0000929	L-Tryptophan	g__Oscillibacter	0.0220745	0.10099
FRANZOSA_IBD_DISEASE	HMDB0000929	L-Tryptophan	g__Acidaminococcus	0.0104544	0.108911
FRANZOSA_IBD_DISEASE	HMDB0000929	L-Tryptophan	g__Bifidobacterium	0.0137582	0.122772
FRANZOSA_IBD_DISEASE	HMDB0000929	L-Tryptophan	g__Coprobacillus	0.0174379	0.128713
FRANZOSA_IBD_DISEASE	HMDB0000929	L-Tryptophan	g__Blautia	0.0187238	0.184158
FRANZOSA_IBD_DISEASE	HMDB0000929	L-Tryptophan	g__Lactobacillus	0.00769109	0.237624
FRANZOSA_IBD_DISEASE	HMDB0000929	L-Tryptophan	g__Barnesiella	0.00466215	0.239604
FRANZOSA_IBD_DISEASE	HMDB0000929	L-Tryptophan	g__Akkermansia	0.00527209	0.241584
FRANZOSA_IBD_DISEASE	HMDB0000929	L-Tryptophan	g__Anaerostipes	0.0101821	0.257426
FRANZOSA_IBD_DISEASE	HMDB0000929	L-Tryptophan	Unclassified	0.00861873	0.265347
FRANZOSA_IBD_DISEASE	HMDB0000929	L-Tryptophan	g__Enterococcus	0.00585042	0.283168
FRANZOSA_IBD_DISEASE	HMDB0000929	L-Tryptophan	g__Collinsella	0.00923391	0.293069
FRANZOSA_IBD_DISEASE	HMDB0000929	L-Tryptophan	g__Veillonella	0.010829	0.30099
FRANZOSA_IBD_DISEASE	HMDB0000929	L-Tryptophan	g__Subdoligranulum	0.0132097	0.308911
FRANZOSA_IBD_DISEASE	HMDB0000929	L-Tryptophan	g__Coprococcus	0.00557938	0.384158
FRANZOSA_IBD_DISEASE	HMDB0000929	L-Tryptophan	g__Escherichia.Shigella	0.00381111	0.429703
FRANZOSA_IBD_DISEASE	HMDB0000929	L-Tryptophan	g__Streptococcus	0.000431824	0.475248
FRANZOSA_IBD_DISEASE	HMDB0000929	L-Tryptophan	g__Eubacterium	0.00555172	0.489109
FRANZOSA_IBD_DISEASE	HMDB0000929	L-Tryptophan	g__Roseburia	0.00332047	0.493069
FRANZOSA_IBD_DISEASE	HMDB0000929	L-Tryptophan	g__Eggerthella	0.00304091	0.510891
FRANZOSA_IBD_DISEASE	HMDB0000929	L-Tryptophan	g__Flavonifractor	0.00157361	0.534653
FRANZOSA_IBD_DISEASE	HMDB0000929	L-Tryptophan	g__Clostridium	0.00340468	0.544554
FRANZOSA_IBD_DISEASE	HMDB0000929	L-Tryptophan	g__Dorea	0.00207925	0.617822
FRANZOSA_IBD_DISEASE	HMDB0000929	L-Tryptophan	g__Faecalibacterium	0.00098004	0.635644
FRANZOSA_IBD_DISEASE	HMDB0000929	L-Tryptophan	g__Ruminococcus	-0.000234788	0.669307
FRANZOSA_IBD_DISEASE	HMDB0000929	L-Tryptophan	g__Haemophilus	-0.00376017	0.712871
FRANZOSA_IBD_DISEASE	HMDB0000951	Taurochenodesoxycholic acid	g__Oscillibacter	0.113158	0.00990099
FRANZOSA_IBD_DISEASE	HMDB0000951	Taurochenodesoxycholic acid	g__Subdoligranulum	0.123172	0.00990099
FRANZOSA_IBD_DISEASE	HMDB0000951	Taurochenodesoxycholic acid	g__Roseburia	0.0383204	0.019802
FRANZOSA_IBD_DISEASE	HMDB0000951	Taurochenodesoxycholic acid	g__Alistipes	0.0346546	0.029703
FRANZOSA_IBD_DISEASE	HMDB0000951	Taurochenodesoxycholic acid	g__Veillonella	0.0341225	0.0376238
FRANZOSA_IBD_DISEASE	HMDB0000951	Taurochenodesoxycholic acid	g__Flavonifractor	0.0265118	0.0435644
FRANZOSA_IBD_DISEASE	HMDB0000951	Taurochenodesoxycholic acid	g__Bacteroides	0.0312804	0.0554455
FRANZOSA_IBD_DISEASE	HMDB0000951	Taurochenodesoxycholic acid	g__Eubacterium	0.0260085	0.0574257
FRANZOSA_IBD_DISEASE	HMDB0000951	Taurochenodesoxycholic acid	g__Barnesiella	0.0137872	0.0594059
FRANZOSA_IBD_DISEASE	HMDB0000951	Taurochenodesoxycholic acid	g__Bilophila	0.0124987	0.0712871
FRANZOSA_IBD_DISEASE	HMDB0000951	Taurochenodesoxycholic acid	g__Haemophilus	0.0105699	0.0910891
FRANZOSA_IBD_DISEASE	HMDB0000951	Taurochenodesoxycholic acid	g__Anaerostipes	0.0147738	0.10495
FRANZOSA_IBD_DISEASE	HMDB0000951	Taurochenodesoxycholic acid	g__Faecalibacterium	0.0187516	0.114851
FRANZOSA_IBD_DISEASE	HMDB0000951	Taurochenodesoxycholic acid	g__Ruminococcus	0.0154067	0.146535
FRANZOSA_IBD_DISEASE	HMDB0000951	Taurochenodesoxycholic acid	g__Bifidobacterium	0.0123578	0.150495
FRANZOSA_IBD_DISEASE	HMDB0000951	Taurochenodesoxycholic acid	g__Blautia	0.0126173	0.211881
FRANZOSA_IBD_DISEASE	HMDB0000951	Taurochenodesoxycholic acid	g__Parabacteroides	0.00954058	0.223762
FRANZOSA_IBD_DISEASE	HMDB0000951	Taurochenodesoxycholic acid	g__Collinsella	0.00764011	0.235644
FRANZOSA_IBD_DISEASE	HMDB0000951	Taurochenodesoxycholic acid	g__Eggerthella	0.0108727	0.237624
FRANZOSA_IBD_DISEASE	HMDB0000951	Taurochenodesoxycholic acid	g__Dorea	0.0136997	0.273267
FRANZOSA_IBD_DISEASE	HMDB0000951	Taurochenodesoxycholic acid	g__Klebsiella	0.00378041	0.29505
FRANZOSA_IBD_DISEASE	HMDB0000951	Taurochenodesoxycholic acid	g__Adlercreutzia	0.00430417	0.320792
FRANZOSA_IBD_DISEASE	HMDB0000951	Taurochenodesoxycholic acid	g__Streptococcus	0.00242881	0.338614
FRANZOSA_IBD_DISEASE	HMDB0000951	Taurochenodesoxycholic acid	g__Dialister	0.00325815	0.368317
FRANZOSA_IBD_DISEASE	HMDB0000951	Taurochenodesoxycholic acid	g__Akkermansia	0.0025219	0.370297
FRANZOSA_IBD_DISEASE	HMDB0000951	Taurochenodesoxycholic acid	g__Clostridium	0.00719941	0.374257
FRANZOSA_IBD_DISEASE	HMDB0000951	Taurochenodesoxycholic acid	Unclassified	0.00425726	0.394059
FRANZOSA_IBD_DISEASE	HMDB0000951	Taurochenodesoxycholic acid	g__Coprococcus	0.00337987	0.435644
FRANZOSA_IBD_DISEASE	HMDB0000951	Taurochenodesoxycholic acid	g__Coprobacillus	0.00485077	0.473267
FRANZOSA_IBD_DISEASE	HMDB0000951	Taurochenodesoxycholic acid	g__Acidaminococcus	4.09091e-05	0.49703
FRANZOSA_IBD_DISEASE	HMDB0000951	Taurochenodesoxycholic acid	g__Escherichia.Shigella	0.00286042	0.518812
FRANZOSA_IBD_DISEASE	HMDB0000951	Taurochenodesoxycholic acid	g__Prevotella	-0.000990595	0.554455
FRANZOSA_IBD_DISEASE	HMDB0000951	Taurochenodesoxycholic acid	g__Lactobacillus	-0.00212135	0.683168
FRANZOSA_IBD_DISEASE	HMDB0000951	Taurochenodesoxycholic acid	g__Enterococcus	-0.00414722	0.807921
FRANZOSA_IBD_DISEASE	HMDB0001043	Arachidonic acid	g__Eggerthella	0.0712963	0.00990099
FRANZOSA_IBD_DISEASE	HMDB0001043	Arachidonic acid	g__Subdoligranulum	0.0666852	0.00990099
FRANZOSA_IBD_DISEASE	HMDB0001043	Arachidonic acid	g__Haemophilus	0.0316444	0.0118812
FRANZOSA_IBD_DISEASE	HMDB0001043	Arachidonic acid	g__Oscillibacter	0.081327	0.0138614
FRANZOSA_IBD_DISEASE	HMDB0001043	Arachidonic acid	g__Veillonella	0.032008	0.029703
FRANZOSA_IBD_DISEASE	HMDB0001043	Arachidonic acid	g__Alistipes	0.0257045	0.0376238
FRANZOSA_IBD_DISEASE	HMDB0001043	Arachidonic acid	g__Flavonifractor	0.0179424	0.0653465
FRANZOSA_IBD_DISEASE	HMDB0001043	Arachidonic acid	g__Collinsella	0.0137897	0.10297
FRANZOSA_IBD_DISEASE	HMDB0001043	Arachidonic acid	g__Bacteroides	0.0192768	0.110891
FRANZOSA_IBD_DISEASE	HMDB0001043	Arachidonic acid	g__Akkermansia	0.00726409	0.194059
FRANZOSA_IBD_DISEASE	HMDB0001043	Arachidonic acid	g__Bifidobacterium	0.0101232	0.2
FRANZOSA_IBD_DISEASE	HMDB0001043	Arachidonic acid	g__Anaerostipes	0.00713548	0.229703
FRANZOSA_IBD_DISEASE	HMDB0001043	Arachidonic acid	g__Blautia	0.00877895	0.237624
FRANZOSA_IBD_DISEASE	HMDB0001043	Arachidonic acid	g__Dialister	0.00758103	0.247525
FRANZOSA_IBD_DISEASE	HMDB0001043	Arachidonic acid	g__Ruminococcus	0.00560932	0.269307
FRANZOSA_IBD_DISEASE	HMDB0001043	Arachidonic acid	g__Roseburia	0.00767966	0.285149
FRANZOSA_IBD_DISEASE	HMDB0001043	Arachidonic acid	g__Eubacterium	0.00527219	0.322772
FRANZOSA_IBD_DISEASE	HMDB0001043	Arachidonic acid	g__Klebsiella	0.00212182	0.340594
FRANZOSA_IBD_DISEASE	HMDB0001043	Arachidonic acid	g__Streptococcus	0.00292962	0.346535
FRANZOSA_IBD_DISEASE	HMDB0001043	Arachidonic acid	g__Faecalibacterium	0.00574661	0.370297
FRANZOSA_IBD_DISEASE	HMDB0001043	Arachidonic acid	g__Parabacteroides	0.0033628	0.4
FRANZOSA_IBD_DISEASE	HMDB0001043	Arachidonic acid	g__Barnesiella	0.000524648	0.467327
FRANZOSA_IBD_DISEASE	HMDB0001043	Arachidonic acid	g__Coprobacillus	0.0026661	0.469307
FRANZOSA_IBD_DISEASE	HMDB0001043	Arachidonic acid	g__Acidaminococcus	0.000459511	0.471287
FRANZOSA_IBD_DISEASE	HMDB0001043	Arachidonic acid	Unclassified	0.000636683	0.475248
FRANZOSA_IBD_DISEASE	HMDB0001043	Arachidonic acid	g__Coprococcus	0.00119463	0.50495
FRANZOSA_IBD_DISEASE	HMDB0001043	Arachidonic acid	g__Dorea	0.0020644	0.510891
FRANZOSA_IBD_DISEASE	HMDB0001043	Arachidonic acid	g__Prevotella	-0.00036392	0.524752
FRANZOSA_IBD_DISEASE	HMDB0001043	Arachidonic acid	g__Clostridium	0.00110048	0.528713
FRANZOSA_IBD_DISEASE	HMDB0001043	Arachidonic acid	g__Escherichia.Shigella	0.000322533	0.536634
FRANZOSA_IBD_DISEASE	HMDB0001043	Arachidonic acid	g__Adlercreutzia	0.000467879	0.548515
FRANZOSA_IBD_DISEASE	HMDB0001043	Arachidonic acid	g__Lactobacillus	-0.000141538	0.556436
FRANZOSA_IBD_DISEASE	HMDB0001043	Arachidonic acid	g__Enterococcus	-0.000424635	0.558416
FRANZOSA_IBD_DISEASE	HMDB0001043	Arachidonic acid	g__Bilophila	-0.00119831	0.588119
FRANZOSA_IBD_DISEASE	HMDB0001138	N-Acetyl-L-glutamic acid	g__Haemophilus	0.0299811	0.0217822
FRANZOSA_IBD_DISEASE	HMDB0001138	N-Acetyl-L-glutamic acid	g__Akkermansia	0.0237519	0.0316832
FRANZOSA_IBD_DISEASE	HMDB0001138	N-Acetyl-L-glutamic acid	g__Alistipes	0.0272938	0.0376238
FRANZOSA_IBD_DISEASE	HMDB0001138	N-Acetyl-L-glutamic acid	g__Dialister	0.0247226	0.0415842
FRANZOSA_IBD_DISEASE	HMDB0001138	N-Acetyl-L-glutamic acid	g__Oscillibacter	0.0293926	0.0772277
FRANZOSA_IBD_DISEASE	HMDB0001138	N-Acetyl-L-glutamic acid	g__Subdoligranulum	0.0225698	0.128713
FRANZOSA_IBD_DISEASE	HMDB0001138	N-Acetyl-L-glutamic acid	g__Acidaminococcus	0.00857448	0.158416
FRANZOSA_IBD_DISEASE	HMDB0001138	N-Acetyl-L-glutamic acid	g__Ruminococcus	0.0131089	0.172277
FRANZOSA_IBD_DISEASE	HMDB0001138	N-Acetyl-L-glutamic acid	g__Adlercreutzia	0.0104402	0.176238
FRANZOSA_IBD_DISEASE	HMDB0001138	N-Acetyl-L-glutamic acid	g__Coprococcus	0.0127028	0.190099
FRANZOSA_IBD_DISEASE	HMDB0001138	N-Acetyl-L-glutamic acid	g__Blautia	0.0131067	0.209901
FRANZOSA_IBD_DISEASE	HMDB0001138	N-Acetyl-L-glutamic acid	g__Enterococcus	0.00698504	0.231683
FRANZOSA_IBD_DISEASE	HMDB0001138	N-Acetyl-L-glutamic acid	g__Barnesiella	0.00470435	0.237624
FRANZOSA_IBD_DISEASE	HMDB0001138	N-Acetyl-L-glutamic acid	g__Dorea	0.0112425	0.259406
FRANZOSA_IBD_DISEASE	HMDB0001138	N-Acetyl-L-glutamic acid	g__Clostridium	0.0102164	0.283168
FRANZOSA_IBD_DISEASE	HMDB0001138	N-Acetyl-L-glutamic acid	g__Eggerthella	0.010784	0.293069
FRANZOSA_IBD_DISEASE	HMDB0001138	N-Acetyl-L-glutamic acid	g__Veillonella	0.00937132	0.310891
FRANZOSA_IBD_DISEASE	HMDB0001138	N-Acetyl-L-glutamic acid	g__Flavonifractor	0.00652632	0.328713
FRANZOSA_IBD_DISEASE	HMDB0001138	N-Acetyl-L-glutamic acid	g__Collinsella	0.00487644	0.39604
FRANZOSA_IBD_DISEASE	HMDB0001138	N-Acetyl-L-glutamic acid	g__Escherichia.Shigella	0.00951678	0.40396
FRANZOSA_IBD_DISEASE	HMDB0001138	N-Acetyl-L-glutamic acid	g__Faecalibacterium	0.00716851	0.413861
FRANZOSA_IBD_DISEASE	HMDB0001138	N-Acetyl-L-glutamic acid	g__Roseburia	0.00496844	0.457426
FRANZOSA_IBD_DISEASE	HMDB0001138	N-Acetyl-L-glutamic acid	g__Prevotella	0.000117732	0.50297
FRANZOSA_IBD_DISEASE	HMDB0001138	N-Acetyl-L-glutamic acid	g__Bilophila	0.000166316	0.530693
FRANZOSA_IBD_DISEASE	HMDB0001138	N-Acetyl-L-glutamic acid	g__Lactobacillus	0.000938946	0.546535
FRANZOSA_IBD_DISEASE	HMDB0001138	N-Acetyl-L-glutamic acid	g__Coprobacillus	0.00325364	0.552475
FRANZOSA_IBD_DISEASE	HMDB0001138	N-Acetyl-L-glutamic acid	g__Streptococcus	-0.00281569	0.558416
FRANZOSA_IBD_DISEASE	HMDB0001138	N-Acetyl-L-glutamic acid	g__Eubacterium	0.00208324	0.586139
FRANZOSA_IBD_DISEASE	HMDB0001138	N-Acetyl-L-glutamic acid	g__Parabacteroides	0.00100711	0.625743
FRANZOSA_IBD_DISEASE	HMDB0001138	N-Acetyl-L-glutamic acid	g__Bifidobacterium	-0.00239821	0.645545
FRANZOSA_IBD_DISEASE	HMDB0001138	N-Acetyl-L-glutamic acid	g__Anaerostipes	-0.00208264	0.679208
FRANZOSA_IBD_DISEASE	HMDB0001138	N-Acetyl-L-glutamic acid	Unclassified	-0.00221956	0.748515
FRANZOSA_IBD_DISEASE	HMDB0001138	N-Acetyl-L-glutamic acid	g__Bacteroides	-0.00489955	0.823762
FRANZOSA_IBD_DISEASE	HMDB0001138	N-Acetyl-L-glutamic acid	g__Klebsiella	-0.0110157	0.980198
FRANZOSA_IBD_DISEASE	HMDB0001276	N1-Acetylspermidine	g__Alistipes	0.0954865	0.00990099
FRANZOSA_IBD_DISEASE	HMDB0001276	N1-Acetylspermidine	g__Anaerostipes	0.0472348	0.0118812
FRANZOSA_IBD_DISEASE	HMDB0001276	N1-Acetylspermidine	g__Subdoligranulum	0.0828104	0.0118812
FRANZOSA_IBD_DISEASE	HMDB0001276	N1-Acetylspermidine	g__Coprobacillus	0.0370172	0.0138614
FRANZOSA_IBD_DISEASE	HMDB0001276	N1-Acetylspermidine	g__Prevotella	0.0227877	0.0257426
FRANZOSA_IBD_DISEASE	HMDB0001276	N1-Acetylspermidine	g__Bilophila	0.0214889	0.049505
FRANZOSA_IBD_DISEASE	HMDB0001276	N1-Acetylspermidine	g__Parabacteroides	0.0193644	0.0732673
FRANZOSA_IBD_DISEASE	HMDB0001276	N1-Acetylspermidine	g__Blautia	0.0228978	0.0831683
FRANZOSA_IBD_DISEASE	HMDB0001276	N1-Acetylspermidine	Unclassified	0.0193592	0.0851485
FRANZOSA_IBD_DISEASE	HMDB0001276	N1-Acetylspermidine	g__Bacteroides	0.0219195	0.0891089
FRANZOSA_IBD_DISEASE	HMDB0001276	N1-Acetylspermidine	g__Adlercreutzia	0.0128599	0.106931
FRANZOSA_IBD_DISEASE	HMDB0001276	N1-Acetylspermidine	g__Faecalibacterium	0.017386	0.126733
FRANZOSA_IBD_DISEASE	HMDB0001276	N1-Acetylspermidine	g__Roseburia	0.013352	0.140594
FRANZOSA_IBD_DISEASE	HMDB0001276	N1-Acetylspermidine	g__Klebsiella	0.00739965	0.168317
FRANZOSA_IBD_DISEASE	HMDB0001276	N1-Acetylspermidine	g__Veillonella	0.0113238	0.182178
FRANZOSA_IBD_DISEASE	HMDB0001276	N1-Acetylspermidine	g__Eubacterium	0.0124297	0.184158
FRANZOSA_IBD_DISEASE	HMDB0001276	N1-Acetylspermidine	g__Dialister	0.00751803	0.233663
FRANZOSA_IBD_DISEASE	HMDB0001276	N1-Acetylspermidine	g__Acidaminococcus	0.00393292	0.324752
FRANZOSA_IBD_DISEASE	HMDB0001276	N1-Acetylspermidine	g__Clostridium	0.00629022	0.340594
FRANZOSA_IBD_DISEASE	HMDB0001276	N1-Acetylspermidine	g__Dorea	0.00769812	0.360396
FRANZOSA_IBD_DISEASE	HMDB0001276	N1-Acetylspermidine	g__Eggerthella	0.00522337	0.372277
FRANZOSA_IBD_DISEASE	HMDB0001276	N1-Acetylspermidine	g__Haemophilus	0.0016903	0.388119
FRANZOSA_IBD_DISEASE	HMDB0001276	N1-Acetylspermidine	g__Oscillibacter	0.00775856	0.390099
FRANZOSA_IBD_DISEASE	HMDB0001276	N1-Acetylspermidine	g__Enterococcus	0.00227726	0.411881
FRANZOSA_IBD_DISEASE	HMDB0001276	N1-Acetylspermidine	g__Collinsella	0.00452546	0.411881
FRANZOSA_IBD_DISEASE	HMDB0001276	N1-Acetylspermidine	g__Flavonifractor	0.00277436	0.433663
FRANZOSA_IBD_DISEASE	HMDB0001276	N1-Acetylspermidine	g__Coprococcus	0.00269691	0.457426
FRANZOSA_IBD_DISEASE	HMDB0001276	N1-Acetylspermidine	g__Barnesiella	0.000741871	0.463366
FRANZOSA_IBD_DISEASE	HMDB0001276	N1-Acetylspermidine	g__Ruminococcus	0.00291626	0.479208
FRANZOSA_IBD_DISEASE	HMDB0001276	N1-Acetylspermidine	g__Escherichia.Shigella	0.00281558	0.493069
FRANZOSA_IBD_DISEASE	HMDB0001276	N1-Acetylspermidine	g__Streptococcus	-0.000547422	0.506931
FRANZOSA_IBD_DISEASE	HMDB0001276	N1-Acetylspermidine	g__Akkermansia	-0.000348525	0.510891
FRANZOSA_IBD_DISEASE	HMDB0001276	N1-Acetylspermidine	g__Lactobacillus	-0.00193987	0.651485
FRANZOSA_IBD_DISEASE	HMDB0001276	N1-Acetylspermidine	g__Bifidobacterium	-0.00241824	0.653465
FRANZOSA_IBD_DISEASE	HMDB0001325	N6,N6,N6-Trimethyl-L-lysine	g__Alistipes	0.0841	0.00990099
FRANZOSA_IBD_DISEASE	HMDB0001325	N6,N6,N6-Trimethyl-L-lysine	g__Oscillibacter	0.0947854	0.00990099
FRANZOSA_IBD_DISEASE	HMDB0001325	N6,N6,N6-Trimethyl-L-lysine	g__Subdoligranulum	0.081085	0.00990099
FRANZOSA_IBD_DISEASE	HMDB0001325	N6,N6,N6-Trimethyl-L-lysine	g__Parabacteroides	0.0390828	0.0178218
FRANZOSA_IBD_DISEASE	HMDB0001325	N6,N6,N6-Trimethyl-L-lysine	g__Eubacterium	0.0330667	0.0336634
FRANZOSA_IBD_DISEASE	HMDB0001325	N6,N6,N6-Trimethyl-L-lysine	g__Adlercreutzia	0.0149121	0.0712871
FRANZOSA_IBD_DISEASE	HMDB0001325	N6,N6,N6-Trimethyl-L-lysine	g__Bacteroides	0.0208162	0.0831683
FRANZOSA_IBD_DISEASE	HMDB0001325	N6,N6,N6-Trimethyl-L-lysine	g__Escherichia.Shigella	0.0191142	0.0930693
FRANZOSA_IBD_DISEASE	HMDB0001325	N6,N6,N6-Trimethyl-L-lysine	g__Veillonella	0.0205453	0.0970297
FRANZOSA_IBD_DISEASE	HMDB0001325	N6,N6,N6-Trimethyl-L-lysine	g__Dialister	0.00798982	0.180198
FRANZOSA_IBD_DISEASE	HMDB0001325	N6,N6,N6-Trimethyl-L-lysine	g__Klebsiella	0.00472403	0.192079
FRANZOSA_IBD_DISEASE	HMDB0001325	N6,N6,N6-Trimethyl-L-lysine	g__Barnesiella	0.00425072	0.207921
FRANZOSA_IBD_DISEASE	HMDB0001325	N6,N6,N6-Trimethyl-L-lysine	g__Eggerthella	0.010385	0.213861
FRANZOSA_IBD_DISEASE	HMDB0001325	N6,N6,N6-Trimethyl-L-lysine	g__Coprococcus	0.00619197	0.239604
FRANZOSA_IBD_DISEASE	HMDB0001325	N6,N6,N6-Trimethyl-L-lysine	g__Flavonifractor	0.00645513	0.275248
FRANZOSA_IBD_DISEASE	HMDB0001325	N6,N6,N6-Trimethyl-L-lysine	g__Collinsella	0.005191	0.277228
FRANZOSA_IBD_DISEASE	HMDB0001325	N6,N6,N6-Trimethyl-L-lysine	g__Haemophilus	0.00308548	0.289109
FRANZOSA_IBD_DISEASE	HMDB0001325	N6,N6,N6-Trimethyl-L-lysine	g__Blautia	0.00724928	0.312871
FRANZOSA_IBD_DISEASE	HMDB0001325	N6,N6,N6-Trimethyl-L-lysine	g__Akkermansia	0.0029931	0.318812
FRANZOSA_IBD_DISEASE	HMDB0001325	N6,N6,N6-Trimethyl-L-lysine	g__Anaerostipes	0.00580573	0.334653
FRANZOSA_IBD_DISEASE	HMDB0001325	N6,N6,N6-Trimethyl-L-lysine	g__Roseburia	0.00716419	0.338614
FRANZOSA_IBD_DISEASE	HMDB0001325	N6,N6,N6-Trimethyl-L-lysine	g__Dorea	0.00849386	0.340594
FRANZOSA_IBD_DISEASE	HMDB0001325	N6,N6,N6-Trimethyl-L-lysine	g__Prevotella	0.00182244	0.348515
FRANZOSA_IBD_DISEASE	HMDB0001325	N6,N6,N6-Trimethyl-L-lysine	g__Acidaminococcus	0.00240957	0.356436
FRANZOSA_IBD_DISEASE	HMDB0001325	N6,N6,N6-Trimethyl-L-lysine	g__Lactobacillus	0.00253896	0.372277
FRANZOSA_IBD_DISEASE	HMDB0001325	N6,N6,N6-Trimethyl-L-lysine	g__Clostridium	0.00383783	0.457426
FRANZOSA_IBD_DISEASE	HMDB0001325	N6,N6,N6-Trimethyl-L-lysine	g__Ruminococcus	0.00207101	0.465347
FRANZOSA_IBD_DISEASE	HMDB0001325	N6,N6,N6-Trimethyl-L-lysine	g__Streptococcus	-0.00124804	0.516832
FRANZOSA_IBD_DISEASE	HMDB0001325	N6,N6,N6-Trimethyl-L-lysine	Unclassified	0.00034212	0.520792
FRANZOSA_IBD_DISEASE	HMDB0001325	N6,N6,N6-Trimethyl-L-lysine	g__Bilophila	-0.000699731	0.534653
FRANZOSA_IBD_DISEASE	HMDB0001325	N6,N6,N6-Trimethyl-L-lysine	g__Enterococcus	2.60804e-05	0.552475
FRANZOSA_IBD_DISEASE	HMDB0001325	N6,N6,N6-Trimethyl-L-lysine	g__Coprobacillus	0.00137572	0.578218
FRANZOSA_IBD_DISEASE	HMDB0001325	N6,N6,N6-Trimethyl-L-lysine	g__Bifidobacterium	-0.00217824	0.609901
FRANZOSA_IBD_DISEASE	HMDB0001325	N6,N6,N6-Trimethyl-L-lysine	g__Faecalibacterium	-0.00138627	0.663366
FRANZOSA_IBD_DISEASE	HMDB0001414	Putrescine	g__Alistipes	0.131709	0.00990099
FRANZOSA_IBD_DISEASE	HMDB0001414	Putrescine	g__Subdoligranulum	0.0935583	0.00990099
FRANZOSA_IBD_DISEASE	HMDB0001414	Putrescine	g__Veillonella	0.0421865	0.019802
FRANZOSA_IBD_DISEASE	HMDB0001414	Putrescine	g__Dialister	0.0364579	0.0237624
FRANZOSA_IBD_DISEASE	HMDB0001414	Putrescine	g__Oscillibacter	0.0306514	0.0356436
FRANZOSA_IBD_DISEASE	HMDB0001414	Putrescine	g__Prevotella	0.0132345	0.039604
FRANZOSA_IBD_DISEASE	HMDB0001414	Putrescine	g__Adlercreutzia	0.0211679	0.0435644
FRANZOSA_IBD_DISEASE	HMDB0001414	Putrescine	g__Escherichia.Shigella	0.0271141	0.0475248
FRANZOSA_IBD_DISEASE	HMDB0001414	Putrescine	g__Bilophila	0.016743	0.0514851
FRANZOSA_IBD_DISEASE	HMDB0001414	Putrescine	g__Acidaminococcus	0.0136877	0.0594059
FRANZOSA_IBD_DISEASE	HMDB0001414	Putrescine	g__Parabacteroides	0.0189796	0.0693069
FRANZOSA_IBD_DISEASE	HMDB0001414	Putrescine	g__Akkermansia	0.0121531	0.10099
FRANZOSA_IBD_DISEASE	HMDB0001414	Putrescine	g__Dorea	0.0115653	0.207921
FRANZOSA_IBD_DISEASE	HMDB0001414	Putrescine	g__Ruminococcus	0.011113	0.217822
FRANZOSA_IBD_DISEASE	HMDB0001414	Putrescine	g__Barnesiella	0.00272359	0.279208
FRANZOSA_IBD_DISEASE	HMDB0001414	Putrescine	g__Klebsiella	0.00314875	0.30297
FRANZOSA_IBD_DISEASE	HMDB0001414	Putrescine	g__Enterococcus	0.00420525	0.318812
FRANZOSA_IBD_DISEASE	HMDB0001414	Putrescine	g__Coprococcus	0.00568434	0.322772
FRANZOSA_IBD_DISEASE	HMDB0001414	Putrescine	g__Blautia	0.00627302	0.326733
FRANZOSA_IBD_DISEASE	HMDB0001414	Putrescine	g__Bifidobacterium	0.00450874	0.344554
FRANZOSA_IBD_DISEASE	HMDB0001414	Putrescine	g__Collinsella	0.0037926	0.388119
FRANZOSA_IBD_DISEASE	HMDB0001414	Putrescine	g__Anaerostipes	0.00212791	0.423762
FRANZOSA_IBD_DISEASE	HMDB0001414	Putrescine	g__Flavonifractor	0.00362164	0.425743
FRANZOSA_IBD_DISEASE	HMDB0001414	Putrescine	g__Roseburia	0.00466404	0.437624
FRANZOSA_IBD_DISEASE	HMDB0001414	Putrescine	g__Faecalibacterium	0.00394229	0.447525
FRANZOSA_IBD_DISEASE	HMDB0001414	Putrescine	g__Haemophilus	0.000445586	0.461386
FRANZOSA_IBD_DISEASE	HMDB0001414	Putrescine	g__Streptococcus	-0.000446817	0.475248
FRANZOSA_IBD_DISEASE	HMDB0001414	Putrescine	g__Eggerthella	0.00303374	0.487129
FRANZOSA_IBD_DISEASE	HMDB0001414	Putrescine	Unclassified	0.00069051	0.50099
FRANZOSA_IBD_DISEASE	HMDB0001414	Putrescine	g__Eubacterium	0.00173184	0.522772
FRANZOSA_IBD_DISEASE	HMDB0001414	Putrescine	g__Coprobacillus	0.00121644	0.538614
FRANZOSA_IBD_DISEASE	HMDB0001414	Putrescine	g__Lactobacillus	-3.6317e-06	0.544554
FRANZOSA_IBD_DISEASE	HMDB0001414	Putrescine	g__Bacteroides	0.000883493	0.590099
FRANZOSA_IBD_DISEASE	HMDB0001414	Putrescine	g__Clostridium	0.000334924	0.623762
FRANZOSA_IBD_DISEASE	HMDB0001431	Pyridoxamine	g__Anaerostipes	0.0685213	0.0118812
FRANZOSA_IBD_DISEASE	HMDB0001431	Pyridoxamine	g__Eggerthella	0.0526159	0.0118812
FRANZOSA_IBD_DISEASE	HMDB0001431	Pyridoxamine	g__Oscillibacter	0.0625248	0.0118812
FRANZOSA_IBD_DISEASE	HMDB0001431	Pyridoxamine	g__Subdoligranulum	0.0673903	0.0118812
FRANZOSA_IBD_DISEASE	HMDB0001431	Pyridoxamine	g__Eubacterium	0.0533398	0.0138614
FRANZOSA_IBD_DISEASE	HMDB0001431	Pyridoxamine	g__Roseburia	0.0532027	0.0138614
FRANZOSA_IBD_DISEASE	HMDB0001431	Pyridoxamine	g__Dorea	0.0421692	0.0178218
FRANZOSA_IBD_DISEASE	HMDB0001431	Pyridoxamine	Unclassified	0.0270116	0.049505
FRANZOSA_IBD_DISEASE	HMDB0001431	Pyridoxamine	g__Dialister	0.0184932	0.0613861
FRANZOSA_IBD_DISEASE	HMDB0001431	Pyridoxamine	g__Adlercreutzia	0.0184392	0.0653465
FRANZOSA_IBD_DISEASE	HMDB0001431	Pyridoxamine	g__Blautia	0.0247427	0.0673267
FRANZOSA_IBD_DISEASE	HMDB0001431	Pyridoxamine	g__Akkermansia	0.0132617	0.0752475
FRANZOSA_IBD_DISEASE	HMDB0001431	Pyridoxamine	g__Haemophilus	0.0112281	0.0792079
FRANZOSA_IBD_DISEASE	HMDB0001431	Pyridoxamine	g__Flavonifractor	0.0147412	0.10099
FRANZOSA_IBD_DISEASE	HMDB0001431	Pyridoxamine	g__Escherichia.Shigella	0.017596	0.120792
FRANZOSA_IBD_DISEASE	HMDB0001431	Pyridoxamine	g__Faecalibacterium	0.0155481	0.160396
FRANZOSA_IBD_DISEASE	HMDB0001431	Pyridoxamine	g__Streptococcus	0.00843339	0.172277
FRANZOSA_IBD_DISEASE	HMDB0001431	Pyridoxamine	g__Lactobacillus	0.00779997	0.257426
FRANZOSA_IBD_DISEASE	HMDB0001431	Pyridoxamine	g__Klebsiella	0.00336228	0.283168
FRANZOSA_IBD_DISEASE	HMDB0001431	Pyridoxamine	g__Collinsella	0.00624061	0.293069
FRANZOSA_IBD_DISEASE	HMDB0001431	Pyridoxamine	g__Clostridium	0.00828953	0.336634
FRANZOSA_IBD_DISEASE	HMDB0001431	Pyridoxamine	g__Acidaminococcus	0.00219623	0.354455
FRANZOSA_IBD_DISEASE	HMDB0001431	Pyridoxamine	g__Barnesiella	0.0012329	0.368317
FRANZOSA_IBD_DISEASE	HMDB0001431	Pyridoxamine	g__Ruminococcus	0.00505937	0.378218
FRANZOSA_IBD_DISEASE	HMDB0001431	Pyridoxamine	g__Coprococcus	0.00388023	0.4
FRANZOSA_IBD_DISEASE	HMDB0001431	Pyridoxamine	g__Coprobacillus	0.00628038	0.40198
FRANZOSA_IBD_DISEASE	HMDB0001431	Pyridoxamine	g__Parabacteroides	0.00412629	0.419802
FRANZOSA_IBD_DISEASE	HMDB0001431	Pyridoxamine	g__Prevotella	3.72665e-05	0.441584
FRANZOSA_IBD_DISEASE	HMDB0001431	Pyridoxamine	g__Veillonella	0.00345405	0.483168
FRANZOSA_IBD_DISEASE	HMDB0001431	Pyridoxamine	g__Bilophila	-0.000280902	0.49505
FRANZOSA_IBD_DISEASE	HMDB0001431	Pyridoxamine	g__Bacteroides	0.00348028	0.526733
FRANZOSA_IBD_DISEASE	HMDB0001431	Pyridoxamine	g__Bifidobacterium	-3.09314e-05	0.548515
FRANZOSA_IBD_DISEASE	HMDB0001431	Pyridoxamine	g__Alistipes	-0.00010473	0.651485
FRANZOSA_IBD_DISEASE	HMDB0001431	Pyridoxamine	g__Enterococcus	-0.00244433	0.685149
FRANZOSA_IBD_DISEASE	HMDB0001539	Asymmetric dimethylarginine	g__Adlercreutzia	0.0651651	0.00990099
FRANZOSA_IBD_DISEASE	HMDB0001539	Asymmetric dimethylarginine	g__Oscillibacter	0.133422	0.00990099
FRANZOSA_IBD_DISEASE	HMDB0001539	Asymmetric dimethylarginine	g__Subdoligranulum	0.122327	0.00990099
FRANZOSA_IBD_DISEASE	HMDB0001539	Asymmetric dimethylarginine	g__Veillonella	0.0646369	0.0118812
FRANZOSA_IBD_DISEASE	HMDB0001539	Asymmetric dimethylarginine	g__Alistipes	0.0529289	0.0138614
FRANZOSA_IBD_DISEASE	HMDB0001539	Asymmetric dimethylarginine	g__Eggerthella	0.0380723	0.0217822
FRANZOSA_IBD_DISEASE	HMDB0001539	Asymmetric dimethylarginine	g__Coprococcus	0.0199284	0.049505
FRANZOSA_IBD_DISEASE	HMDB0001539	Asymmetric dimethylarginine	g__Parabacteroides	0.0182743	0.0970297
FRANZOSA_IBD_DISEASE	HMDB0001539	Asymmetric dimethylarginine	g__Bilophila	0.00801591	0.120792
FRANZOSA_IBD_DISEASE	HMDB0001539	Asymmetric dimethylarginine	g__Ruminococcus	0.0138132	0.122772
FRANZOSA_IBD_DISEASE	HMDB0001539	Asymmetric dimethylarginine	g__Dialister	0.0123832	0.128713
FRANZOSA_IBD_DISEASE	HMDB0001539	Asymmetric dimethylarginine	g__Dorea	0.0154064	0.140594
FRANZOSA_IBD_DISEASE	HMDB0001539	Asymmetric dimethylarginine	g__Bacteroides	0.0175918	0.142574
FRANZOSA_IBD_DISEASE	HMDB0001539	Asymmetric dimethylarginine	g__Haemophilus	0.00684669	0.152475
FRANZOSA_IBD_DISEASE	HMDB0001539	Asymmetric dimethylarginine	g__Prevotella	0.00380556	0.217822
FRANZOSA_IBD_DISEASE	HMDB0001539	Asymmetric dimethylarginine	g__Faecalibacterium	0.0113478	0.229703
FRANZOSA_IBD_DISEASE	HMDB0001539	Asymmetric dimethylarginine	g__Clostridium	0.00946633	0.241584
FRANZOSA_IBD_DISEASE	HMDB0001539	Asymmetric dimethylarginine	g__Flavonifractor	0.00756978	0.249505
FRANZOSA_IBD_DISEASE	HMDB0001539	Asymmetric dimethylarginine	g__Acidaminococcus	0.00500004	0.251485
FRANZOSA_IBD_DISEASE	HMDB0001539	Asymmetric dimethylarginine	g__Enterococcus	0.00403065	0.285149
FRANZOSA_IBD_DISEASE	HMDB0001539	Asymmetric dimethylarginine	g__Escherichia.Shigella	0.00831876	0.29505
FRANZOSA_IBD_DISEASE	HMDB0001539	Asymmetric dimethylarginine	g__Blautia	0.00611198	0.320792
FRANZOSA_IBD_DISEASE	HMDB0001539	Asymmetric dimethylarginine	g__Klebsiella	0.0029186	0.324752
FRANZOSA_IBD_DISEASE	HMDB0001539	Asymmetric dimethylarginine	g__Streptococcus	0.0027259	0.330693
FRANZOSA_IBD_DISEASE	HMDB0001539	Asymmetric dimethylarginine	g__Akkermansia	0.0029851	0.332673
FRANZOSA_IBD_DISEASE	HMDB0001539	Asymmetric dimethylarginine	g__Roseburia	0.00527067	0.350495
FRANZOSA_IBD_DISEASE	HMDB0001539	Asymmetric dimethylarginine	g__Barnesiella	0.00173981	0.370297
FRANZOSA_IBD_DISEASE	HMDB0001539	Asymmetric dimethylarginine	g__Collinsella	0.00412177	0.374257
FRANZOSA_IBD_DISEASE	HMDB0001539	Asymmetric dimethylarginine	g__Bifidobacterium	0.00315008	0.40396
FRANZOSA_IBD_DISEASE	HMDB0001539	Asymmetric dimethylarginine	g__Anaerostipes	0.0019947	0.447525
FRANZOSA_IBD_DISEASE	HMDB0001539	Asymmetric dimethylarginine	g__Lactobacillus	0.00138861	0.463366
FRANZOSA_IBD_DISEASE	HMDB0001539	Asymmetric dimethylarginine	g__Eubacterium	0.000993453	0.514851
FRANZOSA_IBD_DISEASE	HMDB0001539	Asymmetric dimethylarginine	g__Coprobacillus	0.00219045	0.536634
FRANZOSA_IBD_DISEASE	HMDB0001539	Asymmetric dimethylarginine	Unclassified	-0.000996615	0.588119
FRANZOSA_IBD_DISEASE	HMDB0001924	Atenolol	g__Subdoligranulum	0.0964812	0.00990099
FRANZOSA_IBD_DISEASE	HMDB0001924	Atenolol	g__Veillonella	0.125449	0.00990099
FRANZOSA_IBD_DISEASE	HMDB0001924	Atenolol	g__Alistipes	0.0540508	0.0158416
FRANZOSA_IBD_DISEASE	HMDB0001924	Atenolol	g__Anaerostipes	0.0326223	0.0217822
FRANZOSA_IBD_DISEASE	HMDB0001924	Atenolol	g__Eggerthella	0.0328906	0.0277228
FRANZOSA_IBD_DISEASE	HMDB0001924	Atenolol	g__Coprococcus	0.0207424	0.0653465
FRANZOSA_IBD_DISEASE	HMDB0001924	Atenolol	g__Collinsella	0.0182388	0.0792079
FRANZOSA_IBD_DISEASE	HMDB0001924	Atenolol	g__Oscillibacter	0.0194163	0.10297
FRANZOSA_IBD_DISEASE	HMDB0001924	Atenolol	g__Haemophilus	0.0106498	0.120792
FRANZOSA_IBD_DISEASE	HMDB0001924	Atenolol	g__Escherichia.Shigella	0.0179362	0.122772
FRANZOSA_IBD_DISEASE	HMDB0001924	Atenolol	g__Adlercreutzia	0.0122059	0.130693
FRANZOSA_IBD_DISEASE	HMDB0001924	Atenolol	g__Bilophila	0.00721511	0.166337
FRANZOSA_IBD_DISEASE	HMDB0001924	Atenolol	g__Ruminococcus	0.014043	0.170297
FRANZOSA_IBD_DISEASE	HMDB0001924	Atenolol	g__Dorea	0.0147799	0.19802
FRANZOSA_IBD_DISEASE	HMDB0001924	Atenolol	g__Faecalibacterium	0.0134941	0.20396
FRANZOSA_IBD_DISEASE	HMDB0001924	Atenolol	g__Klebsiella	0.00663852	0.223762
FRANZOSA_IBD_DISEASE	HMDB0001924	Atenolol	g__Acidaminococcus	0.00545743	0.229703
FRANZOSA_IBD_DISEASE	HMDB0001924	Atenolol	g__Akkermansia	0.00532027	0.233663
FRANZOSA_IBD_DISEASE	HMDB0001924	Atenolol	g__Bacteroides	0.0127919	0.247525
FRANZOSA_IBD_DISEASE	HMDB0001924	Atenolol	g__Dialister	0.00774892	0.253465
FRANZOSA_IBD_DISEASE	HMDB0001924	Atenolol	g__Roseburia	0.00812426	0.326733
FRANZOSA_IBD_DISEASE	HMDB0001924	Atenolol	g__Eubacterium	0.0075926	0.328713
FRANZOSA_IBD_DISEASE	HMDB0001924	Atenolol	g__Lactobacillus	0.00374773	0.362376
FRANZOSA_IBD_DISEASE	HMDB0001924	Atenolol	g__Streptococcus	0.00246978	0.394059
FRANZOSA_IBD_DISEASE	HMDB0001924	Atenolol	g__Blautia	0.00347451	0.451485
FRANZOSA_IBD_DISEASE	HMDB0001924	Atenolol	g__Flavonifractor	0.0016429	0.489109
FRANZOSA_IBD_DISEASE	HMDB0001924	Atenolol	g__Parabacteroides	0.000630227	0.49703
FRANZOSA_IBD_DISEASE	HMDB0001924	Atenolol	g__Prevotella	-0.000335963	0.506931
FRANZOSA_IBD_DISEASE	HMDB0001924	Atenolol	g__Clostridium	0.000625225	0.558416
FRANZOSA_IBD_DISEASE	HMDB0001924	Atenolol	Unclassified	3.60473e-05	0.568317
FRANZOSA_IBD_DISEASE	HMDB0001924	Atenolol	g__Bifidobacterium	-0.000974219	0.574257
FRANZOSA_IBD_DISEASE	HMDB0001924	Atenolol	g__Barnesiella	-0.00122656	0.584158
FRANZOSA_IBD_DISEASE	HMDB0001924	Atenolol	g__Enterococcus	-0.00142693	0.649505
FRANZOSA_IBD_DISEASE	HMDB0001924	Atenolol	g__Coprobacillus	-0.00328712	0.782178
FRANZOSA_IBD_DISEASE	HMDB0001976	Docosapentaenoic acid (22n-6)	g__Coprococcus	0.101811	0.00990099
FRANZOSA_IBD_DISEASE	HMDB0001976	Docosapentaenoic acid (22n-6)	g__Subdoligranulum	0.0770968	0.00990099
FRANZOSA_IBD_DISEASE	HMDB0001976	Docosapentaenoic acid (22n-6)	g__Coprobacillus	0.0432871	0.0138614
FRANZOSA_IBD_DISEASE	HMDB0001976	Docosapentaenoic acid (22n-6)	g__Dorea	0.0349957	0.0257426
FRANZOSA_IBD_DISEASE	HMDB0001976	Docosapentaenoic acid (22n-6)	g__Flavonifractor	0.0279663	0.0277228
FRANZOSA_IBD_DISEASE	HMDB0001976	Docosapentaenoic acid (22n-6)	g__Faecalibacterium	0.0364258	0.0336634
FRANZOSA_IBD_DISEASE	HMDB0001976	Docosapentaenoic acid (22n-6)	g__Enterococcus	0.015741	0.0514851
FRANZOSA_IBD_DISEASE	HMDB0001976	Docosapentaenoic acid (22n-6)	g__Blautia	0.0212728	0.0594059
FRANZOSA_IBD_DISEASE	HMDB0001976	Docosapentaenoic acid (22n-6)	g__Escherichia.Shigella	0.0218174	0.0712871
FRANZOSA_IBD_DISEASE	HMDB0001976	Docosapentaenoic acid (22n-6)	g__Roseburia	0.0140797	0.150495
FRANZOSA_IBD_DISEASE	HMDB0001976	Docosapentaenoic acid (22n-6)	g__Eubacterium	0.0140937	0.158416
FRANZOSA_IBD_DISEASE	HMDB0001976	Docosapentaenoic acid (22n-6)	g__Barnesiella	0.00551763	0.194059
FRANZOSA_IBD_DISEASE	HMDB0001976	Docosapentaenoic acid (22n-6)	g__Haemophilus	0.0054339	0.207921
FRANZOSA_IBD_DISEASE	HMDB0001976	Docosapentaenoic acid (22n-6)	g__Alistipes	0.0091138	0.259406
FRANZOSA_IBD_DISEASE	HMDB0001976	Docosapentaenoic acid (22n-6)	g__Bacteroides	0.00966831	0.277228
FRANZOSA_IBD_DISEASE	HMDB0001976	Docosapentaenoic acid (22n-6)	g__Streptococcus	0.00463425	0.279208
FRANZOSA_IBD_DISEASE	HMDB0001976	Docosapentaenoic acid (22n-6)	g__Akkermansia	0.00384783	0.285149
FRANZOSA_IBD_DISEASE	HMDB0001976	Docosapentaenoic acid (22n-6)	g__Acidaminococcus	0.00368784	0.29703
FRANZOSA_IBD_DISEASE	HMDB0001976	Docosapentaenoic acid (22n-6)	g__Veillonella	0.00897991	0.344554
FRANZOSA_IBD_DISEASE	HMDB0001976	Docosapentaenoic acid (22n-6)	g__Adlercreutzia	0.00531816	0.346535
FRANZOSA_IBD_DISEASE	HMDB0001976	Docosapentaenoic acid (22n-6)	Unclassified	0.00294027	0.421782
FRANZOSA_IBD_DISEASE	HMDB0001976	Docosapentaenoic acid (22n-6)	g__Oscillibacter	0.00669673	0.431683
FRANZOSA_IBD_DISEASE	HMDB0001976	Docosapentaenoic acid (22n-6)	g__Prevotella	0.000179197	0.441584
FRANZOSA_IBD_DISEASE	HMDB0001976	Docosapentaenoic acid (22n-6)	g__Eggerthella	0.00375333	0.455446
FRANZOSA_IBD_DISEASE	HMDB0001976	Docosapentaenoic acid (22n-6)	g__Clostridium	0.00333105	0.457426
FRANZOSA_IBD_DISEASE	HMDB0001976	Docosapentaenoic acid (22n-6)	g__Collinsella	0.00191768	0.481188
FRANZOSA_IBD_DISEASE	HMDB0001976	Docosapentaenoic acid (22n-6)	g__Bifidobacterium	-0.000237597	0.508911
FRANZOSA_IBD_DISEASE	HMDB0001976	Docosapentaenoic acid (22n-6)	g__Anaerostipes	0.000623533	0.532673
FRANZOSA_IBD_DISEASE	HMDB0001976	Docosapentaenoic acid (22n-6)	g__Ruminococcus	0.000744118	0.564356
FRANZOSA_IBD_DISEASE	HMDB0001976	Docosapentaenoic acid (22n-6)	g__Bilophila	-0.000985913	0.574257
FRANZOSA_IBD_DISEASE	HMDB0001976	Docosapentaenoic acid (22n-6)	g__Dialister	-0.00244213	0.649505
FRANZOSA_IBD_DISEASE	HMDB0001976	Docosapentaenoic acid (22n-6)	g__Klebsiella	-0.00174959	0.681188
FRANZOSA_IBD_DISEASE	HMDB0001976	Docosapentaenoic acid (22n-6)	g__Lactobacillus	-0.00292888	0.689109
FRANZOSA_IBD_DISEASE	HMDB0001976	Docosapentaenoic acid (22n-6)	g__Parabacteroides	-0.00202069	0.714851
FRANZOSA_IBD_DISEASE	HMDB0001999	Eicosapentaenoic acid	g__Alistipes	0.0605021	0.00990099
FRANZOSA_IBD_DISEASE	HMDB0001999	Eicosapentaenoic acid	g__Oscillibacter	0.051148	0.0138614
FRANZOSA_IBD_DISEASE	HMDB0001999	Eicosapentaenoic acid	g__Collinsella	0.0257211	0.0356436
FRANZOSA_IBD_DISEASE	HMDB0001999	Eicosapentaenoic acid	g__Haemophilus	0.0159462	0.039604
FRANZOSA_IBD_DISEASE	HMDB0001999	Eicosapentaenoic acid	g__Veillonella	0.0300745	0.0415842
FRANZOSA_IBD_DISEASE	HMDB0001999	Eicosapentaenoic acid	g__Coprococcus	0.0211983	0.049505
FRANZOSA_IBD_DISEASE	HMDB0001999	Eicosapentaenoic acid	g__Subdoligranulum	0.0262776	0.0831683
FRANZOSA_IBD_DISEASE	HMDB0001999	Eicosapentaenoic acid	g__Enterococcus	0.0145124	0.0851485
FRANZOSA_IBD_DISEASE	HMDB0001999	Eicosapentaenoic acid	g__Escherichia.Shigella	0.0204666	0.112871
FRANZOSA_IBD_DISEASE	HMDB0001999	Eicosapentaenoic acid	g__Roseburia	0.0189786	0.146535
FRANZOSA_IBD_DISEASE	HMDB0001999	Eicosapentaenoic acid	g__Klebsiella	0.00462718	0.245545
FRANZOSA_IBD_DISEASE	HMDB0001999	Eicosapentaenoic acid	g__Bilophila	0.00575624	0.277228
FRANZOSA_IBD_DISEASE	HMDB0001999	Eicosapentaenoic acid	g__Bacteroides	0.0105333	0.285149
FRANZOSA_IBD_DISEASE	HMDB0001999	Eicosapentaenoic acid	g__Coprobacillus	0.00895056	0.289109
FRANZOSA_IBD_DISEASE	HMDB0001999	Eicosapentaenoic acid	g__Akkermansia	0.00574478	0.291089
FRANZOSA_IBD_DISEASE	HMDB0001999	Eicosapentaenoic acid	g__Acidaminococcus	0.00232851	0.354455
FRANZOSA_IBD_DISEASE	HMDB0001999	Eicosapentaenoic acid	g__Bifidobacterium	0.00471175	0.362376
FRANZOSA_IBD_DISEASE	HMDB0001999	Eicosapentaenoic acid	Unclassified	0.00474936	0.362376
FRANZOSA_IBD_DISEASE	HMDB0001999	Eicosapentaenoic acid	g__Prevotella	0.00222408	0.374257
FRANZOSA_IBD_DISEASE	HMDB0001999	Eicosapentaenoic acid	g__Faecalibacterium	0.00729564	0.386139
FRANZOSA_IBD_DISEASE	HMDB0001999	Eicosapentaenoic acid	g__Adlercreutzia	0.00428029	0.39604
FRANZOSA_IBD_DISEASE	HMDB0001999	Eicosapentaenoic acid	g__Flavonifractor	0.00476038	0.40198
FRANZOSA_IBD_DISEASE	HMDB0001999	Eicosapentaenoic acid	g__Eubacterium	0.00558822	0.40396
FRANZOSA_IBD_DISEASE	HMDB0001999	Eicosapentaenoic acid	g__Barnesiella	0.00118052	0.407921
FRANZOSA_IBD_DISEASE	HMDB0001999	Eicosapentaenoic acid	g__Dialister	0.00213088	0.421782
FRANZOSA_IBD_DISEASE	HMDB0001999	Eicosapentaenoic acid	g__Clostridium	0.00446008	0.491089
FRANZOSA_IBD_DISEASE	HMDB0001999	Eicosapentaenoic acid	g__Anaerostipes	0.000722149	0.542574
FRANZOSA_IBD_DISEASE	HMDB0001999	Eicosapentaenoic acid	g__Streptococcus	-0.00243003	0.574257
FRANZOSA_IBD_DISEASE	HMDB0001999	Eicosapentaenoic acid	g__Blautia	0.00124308	0.576238
FRANZOSA_IBD_DISEASE	HMDB0001999	Eicosapentaenoic acid	g__Dorea	0.00159808	0.613861
FRANZOSA_IBD_DISEASE	HMDB0001999	Eicosapentaenoic acid	g__Eggerthella	-0.000179534	0.649505
FRANZOSA_IBD_DISEASE	HMDB0001999	Eicosapentaenoic acid	g__Ruminococcus	-0.00183293	0.667327
FRANZOSA_IBD_DISEASE	HMDB0001999	Eicosapentaenoic acid	g__Lactobacillus	-0.00297761	0.685149
FRANZOSA_IBD_DISEASE	HMDB0001999	Eicosapentaenoic acid	g__Parabacteroides	-0.00130803	0.693069
FRANZOSA_IBD_DISEASE	HMDB0002064	N-Acetylputrescine	g__Alistipes	0.0673964	0.00990099
FRANZOSA_IBD_DISEASE	HMDB0002064	N-Acetylputrescine	g__Subdoligranulum	0.133147	0.00990099
FRANZOSA_IBD_DISEASE	HMDB0002064	N-Acetylputrescine	g__Veillonella	0.119335	0.00990099
FRANZOSA_IBD_DISEASE	HMDB0002064	N-Acetylputrescine	g__Adlercreutzia	0.0293635	0.0158416
FRANZOSA_IBD_DISEASE	HMDB0002064	N-Acetylputrescine	g__Escherichia.Shigella	0.0376182	0.0178218
FRANZOSA_IBD_DISEASE	HMDB0002064	N-Acetylputrescine	g__Acidaminococcus	0.0182104	0.0356436
FRANZOSA_IBD_DISEASE	HMDB0002064	N-Acetylputrescine	g__Oscillibacter	0.0216751	0.0594059
FRANZOSA_IBD_DISEASE	HMDB0002064	N-Acetylputrescine	g__Akkermansia	0.0132532	0.0693069
FRANZOSA_IBD_DISEASE	HMDB0002064	N-Acetylputrescine	g__Dorea	0.0142655	0.0792079
FRANZOSA_IBD_DISEASE	HMDB0002064	N-Acetylputrescine	g__Dialister	0.0125347	0.122772
FRANZOSA_IBD_DISEASE	HMDB0002064	N-Acetylputrescine	g__Ruminococcus	0.011384	0.130693
FRANZOSA_IBD_DISEASE	HMDB0002064	N-Acetylputrescine	g__Roseburia	0.00888196	0.142574
FRANZOSA_IBD_DISEASE	HMDB0002064	N-Acetylputrescine	g__Bacteroides	0.0108712	0.150495
FRANZOSA_IBD_DISEASE	HMDB0002064	N-Acetylputrescine	g__Coprobacillus	0.00798451	0.168317
FRANZOSA_IBD_DISEASE	HMDB0002064	N-Acetylputrescine	g__Coprococcus	0.00630845	0.188119
FRANZOSA_IBD_DISEASE	HMDB0002064	N-Acetylputrescine	g__Haemophilus	0.00420528	0.20198
FRANZOSA_IBD_DISEASE	HMDB0002064	N-Acetylputrescine	g__Bilophila	0.0055427	0.229703
FRANZOSA_IBD_DISEASE	HMDB0002064	N-Acetylputrescine	g__Eubacterium	0.00578127	0.253465
FRANZOSA_IBD_DISEASE	HMDB0002064	N-Acetylputrescine	g__Barnesiella	0.00207345	0.263366
FRANZOSA_IBD_DISEASE	HMDB0002064	N-Acetylputrescine	g__Prevotella	0.00252886	0.269307
FRANZOSA_IBD_DISEASE	HMDB0002064	N-Acetylputrescine	g__Enterococcus	0.00302963	0.316832
FRANZOSA_IBD_DISEASE	HMDB0002064	N-Acetylputrescine	g__Eggerthella	0.00423637	0.318812
FRANZOSA_IBD_DISEASE	HMDB0002064	N-Acetylputrescine	g__Anaerostipes	0.00349732	0.320792
FRANZOSA_IBD_DISEASE	HMDB0002064	N-Acetylputrescine	g__Collinsella	0.00361847	0.336634
FRANZOSA_IBD_DISEASE	HMDB0002064	N-Acetylputrescine	g__Flavonifractor	0.00293768	0.338614
FRANZOSA_IBD_DISEASE	HMDB0002064	N-Acetylputrescine	g__Streptococcus	0.00138499	0.394059
FRANZOSA_IBD_DISEASE	HMDB0002064	N-Acetylputrescine	Unclassified	0.00158022	0.40396
FRANZOSA_IBD_DISEASE	HMDB0002064	N-Acetylputrescine	g__Faecalibacterium	0.00201306	0.423762
FRANZOSA_IBD_DISEASE	HMDB0002064	N-Acetylputrescine	g__Bifidobacterium	0.000610505	0.425743
FRANZOSA_IBD_DISEASE	HMDB0002064	N-Acetylputrescine	g__Klebsiella	0.000210947	0.451485
FRANZOSA_IBD_DISEASE	HMDB0002064	N-Acetylputrescine	g__Parabacteroides	-0.00182112	0.588119
FRANZOSA_IBD_DISEASE	HMDB0002064	N-Acetylputrescine	g__Blautia	-0.00261169	0.59604
FRANZOSA_IBD_DISEASE	HMDB0002064	N-Acetylputrescine	g__Clostridium	-0.00245985	0.625743
FRANZOSA_IBD_DISEASE	HMDB0002064	N-Acetylputrescine	g__Lactobacillus	-0.00288272	0.679208
FRANZOSA_IBD_DISEASE	HMDB0002100	Palmitoylethanolamide	g__Coprobacillus	0.102125	0.00990099
FRANZOSA_IBD_DISEASE	HMDB0002100	Palmitoylethanolamide	g__Coprococcus	0.0792885	0.00990099
FRANZOSA_IBD_DISEASE	HMDB0002100	Palmitoylethanolamide	g__Faecalibacterium	0.0957397	0.00990099
FRANZOSA_IBD_DISEASE	HMDB0002100	Palmitoylethanolamide	g__Subdoligranulum	0.0868972	0.00990099
FRANZOSA_IBD_DISEASE	HMDB0002100	Palmitoylethanolamide	g__Roseburia	0.0298524	0.0237624
FRANZOSA_IBD_DISEASE	HMDB0002100	Palmitoylethanolamide	g__Acidaminococcus	0.0233884	0.0277228
FRANZOSA_IBD_DISEASE	HMDB0002100	Palmitoylethanolamide	g__Dorea	0.0249341	0.039604
FRANZOSA_IBD_DISEASE	HMDB0002100	Palmitoylethanolamide	g__Eubacterium	0.0198294	0.0732673
FRANZOSA_IBD_DISEASE	HMDB0002100	Palmitoylethanolamide	g__Alistipes	0.01241	0.146535
FRANZOSA_IBD_DISEASE	HMDB0002100	Palmitoylethanolamide	g__Oscillibacter	0.0147853	0.152475
FRANZOSA_IBD_DISEASE	HMDB0002100	Palmitoylethanolamide	g__Blautia	0.0107359	0.190099
FRANZOSA_IBD_DISEASE	HMDB0002100	Palmitoylethanolamide	g__Veillonella	0.0101273	0.211881
FRANZOSA_IBD_DISEASE	HMDB0002100	Palmitoylethanolamide	g__Adlercreutzia	0.00614197	0.225743
FRANZOSA_IBD_DISEASE	HMDB0002100	Palmitoylethanolamide	g__Flavonifractor	0.00637536	0.255446
FRANZOSA_IBD_DISEASE	HMDB0002100	Palmitoylethanolamide	g__Dialister	0.00475268	0.277228
FRANZOSA_IBD_DISEASE	HMDB0002100	Palmitoylethanolamide	Unclassified	0.00551579	0.287129
FRANZOSA_IBD_DISEASE	HMDB0002100	Palmitoylethanolamide	g__Akkermansia	0.00219514	0.334653
FRANZOSA_IBD_DISEASE	HMDB0002100	Palmitoylethanolamide	g__Haemophilus	0.00202352	0.334653
FRANZOSA_IBD_DISEASE	HMDB0002100	Palmitoylethanolamide	g__Barnesiella	0.00167753	0.40396
FRANZOSA_IBD_DISEASE	HMDB0002100	Palmitoylethanolamide	g__Enterococcus	0.00236989	0.405941
FRANZOSA_IBD_DISEASE	HMDB0002100	Palmitoylethanolamide	g__Anaerostipes	0.00206888	0.433663
FRANZOSA_IBD_DISEASE	HMDB0002100	Palmitoylethanolamide	g__Prevotella	0.000265207	0.437624
FRANZOSA_IBD_DISEASE	HMDB0002100	Palmitoylethanolamide	g__Escherichia.Shigella	0.00166594	0.467327
FRANZOSA_IBD_DISEASE	HMDB0002100	Palmitoylethanolamide	g__Bacteroides	0.003058	0.477228
FRANZOSA_IBD_DISEASE	HMDB0002100	Palmitoylethanolamide	g__Lactobacillus	9.34803e-05	0.508911
FRANZOSA_IBD_DISEASE	HMDB0002100	Palmitoylethanolamide	g__Bifidobacterium	-0.000671635	0.520792
FRANZOSA_IBD_DISEASE	HMDB0002100	Palmitoylethanolamide	g__Bilophila	-0.000638325	0.530693
FRANZOSA_IBD_DISEASE	HMDB0002100	Palmitoylethanolamide	g__Streptococcus	-0.00296291	0.564356
FRANZOSA_IBD_DISEASE	HMDB0002100	Palmitoylethanolamide	g__Collinsella	0.000121745	0.59604
FRANZOSA_IBD_DISEASE	HMDB0002100	Palmitoylethanolamide	g__Clostridium	-0.000590761	0.637624
FRANZOSA_IBD_DISEASE	HMDB0002100	Palmitoylethanolamide	g__Parabacteroides	-0.00150733	0.641584
FRANZOSA_IBD_DISEASE	HMDB0002100	Palmitoylethanolamide	g__Eggerthella	-0.00154273	0.687129
FRANZOSA_IBD_DISEASE	HMDB0002100	Palmitoylethanolamide	g__Ruminococcus	-0.00341636	0.689109
FRANZOSA_IBD_DISEASE	HMDB0002100	Palmitoylethanolamide	g__Klebsiella	-0.00284725	0.708911
FRANZOSA_IBD_DISEASE	HMDB0002172	N1,N12-Diacetylspermine	g__Alistipes	0.0681796	0.00990099
FRANZOSA_IBD_DISEASE	HMDB0002172	N1,N12-Diacetylspermine	g__Subdoligranulum	0.159277	0.00990099
FRANZOSA_IBD_DISEASE	HMDB0002172	N1,N12-Diacetylspermine	g__Veillonella	0.0907147	0.00990099
FRANZOSA_IBD_DISEASE	HMDB0002172	N1,N12-Diacetylspermine	g__Oscillibacter	0.0296661	0.0237624
FRANZOSA_IBD_DISEASE	HMDB0002172	N1,N12-Diacetylspermine	g__Prevotella	0.010633	0.0594059
FRANZOSA_IBD_DISEASE	HMDB0002172	N1,N12-Diacetylspermine	g__Haemophilus	0.0108227	0.0594059
FRANZOSA_IBD_DISEASE	HMDB0002172	N1,N12-Diacetylspermine	g__Adlercreutzia	0.0190831	0.0633663
FRANZOSA_IBD_DISEASE	HMDB0002172	N1,N12-Diacetylspermine	g__Anaerostipes	0.0145844	0.0891089
FRANZOSA_IBD_DISEASE	HMDB0002172	N1,N12-Diacetylspermine	g__Faecalibacterium	0.0166097	0.130693
FRANZOSA_IBD_DISEASE	HMDB0002172	N1,N12-Diacetylspermine	g__Eubacterium	0.0144265	0.140594
FRANZOSA_IBD_DISEASE	HMDB0002172	N1,N12-Diacetylspermine	g__Ruminococcus	0.0130693	0.144554
FRANZOSA_IBD_DISEASE	HMDB0002172	N1,N12-Diacetylspermine	g__Coprococcus	0.0104903	0.156436
FRANZOSA_IBD_DISEASE	HMDB0002172	N1,N12-Diacetylspermine	g__Akkermansia	0.00604921	0.174257
FRANZOSA_IBD_DISEASE	HMDB0002172	N1,N12-Diacetylspermine	g__Eggerthella	0.00929336	0.20198
FRANZOSA_IBD_DISEASE	HMDB0002172	N1,N12-Diacetylspermine	g__Dialister	0.00590221	0.211881
[truncated: 15,847 more rows]

## Sheet: Table S8
Supplementary Table S8: Consistent genera contributors
[truncated: 97 more rows]

[truncated: 1 more sheets: Table S9]
